# Supplementary material for: Chemical Screens Identify Drugs that Enhance or Mitigate Cellular Responses to Antibody-Toxin Fusion Proteins
Source: PLoS One. 2016 Aug 24;11(8):e0161415. doi: 10.1371/journal.pone.0161415 (PMC4996465; doi:10.1371/journal.pone.0161415)
Supplement: S1 Table — (XLSX) [file pone.0161415.s006.xlsx]

## Sheet: Key
	protocol - internal protocol name
	readout - readout name
	SID - NCGC ID
	CCLASS - curve class (see PNAS 2006 vol. 103 no. 31 11473–11478)
	CCLASS2 - curve class heuristic
	LAC50 - log AC50 (in molar units)
	HILL - hill slope from curve fit
	INF - asymptote of curve at max concentration
	ZERO - asymptote of curve at zero concentation
	MAXR - response at max concentration
	NPT - number of points in the curve
	FAUC - Area under the curve (computed from the fit)
	TAUC - Area under the curve (computed from response poitns)
	DATA0 - response at first conc ( as % of DMSO control. So 100 == DMSO)
	DATA1 - response at second conc
	DATA2
	DATA3
	DATA4
	DATA5
	DATA6
	DATA7
	C0 - first conc in uM
	C1 - second conc in uM
	C2
	C3
	C4
	C5
	C6
	C7
	name - cmpd name
	target - primary target
	smi - smiles

## Sheet: s-kb3-dmem-o1
protocol	readout	SID	name	CCLASS	CCLASS2	LAC50	HILL	INF	ZERO	MAXR	NPT	FAUC	TAUC	DATA0	DATA1	DATA2	DATA3	DATA4	DATA5	DATA6	DATA7	DATA8	DATA9	DATA10	C0	C1	C2	C3	C4	C5	C6	C7	C8	C9	C10	name	target	smi
s-kb3-dmem-o1	activity	NCGC00014873-04	HLI-373989	4	-2.1	-5.12921	1.1	5.45778	103.502	14.6534	11	411.347	411.414	103.072	101.633	103.496	105.361	99.8282	98.3246	102.858	92.7181	54.7144	43.3982	14.6534	0.000780415	0.00234124	0.00702378	0.0210713	0.0632139	0.189642	0.568925	1.70678	5.12033	15.361	46.0829	HLI-373989	MDM2	CN(C)CCCN\C1=C\2C(=O)N(C)C(=O)\N=C2N(C)C3=C1C=CC=C3
s-kb3-dmem-o1	activity	NCGC00014891-03	RG-108	5	5	NA	NA	NA	NA	103.368	11	NA	498.837	99.0087	101.584	98.6856	100.617	112.36	110.663	106.49	113.785	102.34	90.1244	103.368	0.000780415	0.00234124	0.00702378	0.0210713	0.0632139	0.189642	0.568925	1.70678	5.12033	15.361	46.0829	RG-108	DNMT1	OC(=O)[C@H](CC1=C[NH]C2=C1C=CC=C2)N3C(=O)C4=C(C=CC=C4)C3=O
s-kb3-dmem-o1	activity	NCGC00014925-04	Topotecan hydrochloride	4	-2.2	-5.22921	0.7	11.5034	107.286	27.5548	11	414.451	414.981	107.812	101.398	105.706	106.381	107.669	101.835	90.8962	76.0411	63.4807	46.6245	27.5548	0.000780415	0.00234124	0.00702378	0.0210713	0.0632139	0.189642	0.568925	1.70678	5.12033	15.361	46.0829	Topotecan hydrochloride	TOP1	CC[C@@]1(O)C(=O)OC\C2=C1\C=C3/N(CC4=CC5=C(C=CC(=C5CN(C)C)O)N=C34)C2=O
s-kb3-dmem-o1	activity	NCGC00015070-04	Formestane	1.3	4	-5.97921	4.95492	100.35	108.078	95.8881	11	506.448	507.771	108.578	102.767	105.275	109.037	113.818	108.289	109.63	100.032	101.945	104.091	95.8881	0.000780415	0.00234124	0.00702378	0.0210713	0.0632139	0.189642	0.568925	1.70678	5.12033	15.361	46.0829	Formestane	CYP19A1	O=C2CC[C@H]3[C@@H]4CCC1=C(O)C(=O)CC[C@]1(C)[C@H]4CC[C@]23C
s-kb3-dmem-o1	activity	NCGC00015205-06	PK-11195	2.1	-3	-4.47921	4.50447	54.7429	96.9498	62.5658	11	455.969	456.188	97.9498	93.1064	99.6464	95.3759	97.8322	94.6319	98.5739	98.2223	98.0718	95.7602	62.5658	0.000780415	0.00234124	0.00702378	0.0210713	0.0632139	0.189642	0.568925	1.70678	5.12033	15.361	46.0829	PK-11195	NR1I3	CCC(C)N(C)C(=O)C1=NC(=C2C=CC=CC2=C1)C3=C(Cl)C=CC=C3
s-kb3-dmem-o1	activity	NCGC00015209-06	Cyclophosphamide	5	5	NA	NA	NA	NA	102.368	11	NA	500.547	101.008	104.541	104.924	105.701	105.609	105.896	105.237	100.486	106.3	101.112	102.368	0.000780415	0.00234124	0.00702378	0.0210713	0.0632139	0.189642	0.568925	1.70678	5.12033	15.361	46.0829	Cyclophosphamide	BCL2	ClCCN(CCCl)[P]1(=O)NCCCO1
s-kb3-dmem-o1	activity	NCGC00015225-03	Chelerythrine chloride	4	-1.1	-5.07921	2.25265	-5.97276	100.6	2.4667	11	400.097	401.385	100.6	104.281	101.201	98.4729	101.301	98.0968	96.9551	96.2159	79.8005	13.2222	2.4667	0.000780415	0.00234124	0.00702378	0.0210713	0.0632139	0.189642	0.568925	1.70678	5.12033	15.361	46.0829	Chelerythrine chloride	BCL2L1	COC1=C(OC)C2=C[N+](=C3C(=C2C=C1)C=CC4=CC5=C(OCO5)C=C34)C
s-kb3-dmem-o1	activity	NCGC00015448-04	Salirasib	5	5	NA	NA	NA	NA	98.9246	11	NA	480.616	100.808	96.7873	99.1045	100.357	103.096	97.9936	97.8509	101.93	105.111	97.8827	98.9246	0.000780415	0.00234124	0.00702378	0.0210713	0.0632139	0.189642	0.568925	1.70678	5.12033	15.361	46.0829	Salirasib	MTOR	CC(C)=CCC\C(C)=C\CC\C(C)=C\CSC1=C(C=CC=C1)C(O)=O
s-kb3-dmem-o1	activity	NCGC00015480-10	GW-7647	1.3	4	-7.92921	4.95492	102.899	96.3987	91.297	11	486.903	486.413	95.3987	97.8907	96.0507	103.338	102.768	99.2604	102.804	103.737	103.946	102.893	91.297	0.000780415	0.00234124	0.00702378	0.0210713	0.0632139	0.189642	0.568925	1.70678	5.12033	15.361	46.0829	GW-7647	PPARA	CC(C)(SC1=CC=C(CCN(CCCCC2CCCCC2)C(=O)NC3CCCCC3)C=C1)C(O)=O
s-kb3-dmem-o1	activity	NCGC00015609-06	Lonidamine	2.3	4	-4.57921	1.331	89.8093	101.231	91.7963	11	481.941	482.754	101.731	104.283	102.842	100.763	98.6131	103.524	101.127	98.0299	99.545	99.4975	91.7963	0.000780415	0.00234124	0.00702378	0.0210713	0.0632139	0.189642	0.568925	1.70678	5.12033	15.361	46.0829	Lonidamine	HK1	OC(=O)C1=N[N](CC2=C(Cl)C=C(Cl)C=C2)C3=C1C=CC=C3
s-kb3-dmem-o1	activity	NCGC00015610-14	Leflunomide	2.3	-2.4	-4.72921	3.51175	81.1674	102.405	81.7903	11	483.126	485.088	94.9048	103.962	106.443	101.597	98.1105	100.988	103.872	106.824	105.086	95.3941	81.7903	0.000780415	0.00234124	0.00702378	0.0210713	0.0632139	0.189642	0.568925	1.70678	5.12033	15.361	46.0829	Leflunomide	JAK1	CC1=C(C=NO1)C(=O)NC2=CC=C(C=C2)C(F)(F)F
s-kb3-dmem-o1	activity	NCGC00015682-05	MPEP	1.3	4	-5.52921	0.2	80.2545	108.016	85.5482	11	468.572	469.598	102.016	105.768	103.095	97.3836	100.034	94.4369	92.1806	101.953	95.8712	93.3742	85.5482	0.000780415	0.00234124	0.00702378	0.0210713	0.0632139	0.189642	0.568925	1.70678	5.12033	15.361	46.0829	MPEP	GRM5	CC1=CC=CC(=N1)C#CC2=CC=CC=C2
s-kb3-dmem-o1	activity	NCGC00015870-19	Quercetine	2.1	-3	-4.47921	4.95492	23.1517	107.315	37.1435	11	495.678	495.367	105.868	106.805	101.232	103.022	109.034	109.699	106.911	109.49	112.67	105.115	37.1435	0.000780415	0.00234124	0.00702378	0.0210713	0.0632139	0.189642	0.568925	1.70678	5.12033	15.361	46.0829	Quercetine	CYP75A12	OC1=CC2=C(C(=C1)O)C(=O)\C(=C(/O2)C3=CC(=C(O)C=C3)O)O
s-kb3-dmem-o1	activity	NCGC00015882-11	Riluzole	2.1	-3	-4.62921	4.09497	51.9539	101.884	56.0942	11	473.247	472.501	103.407	100.261	106.324	101.943	103.565	101.167	100.391	98.5915	101.902	92.255	56.0942	0.000780415	0.00234124	0.00702378	0.0210713	0.0632139	0.189642	0.568925	1.70678	5.12033	15.361	46.0829	Riluzole	GRM1	NC1=NC2=C(S1)C=C(OC(F)(F)F)C=C2
s-kb3-dmem-o1	activity	NCGC00015917-04	SB-206553	1.3	4	-5.42921	4.95492	96.4806	102.452	93.9758	11	485.546	486.699	98.9518	103.833	101.143	100.193	102.744	103.266	101.12	107.761	96.9924	99.5781	93.9758	0.000780415	0.00234124	0.00702378	0.0210713	0.0632139	0.189642	0.568925	1.70678	5.12033	15.361	46.0829	SB-206553	HTR1A	C[N]1C=CC2=CC3=C(CCN3C(=O)NC4=CC=CN=C4)C=C12
s-kb3-dmem-o1	activity	NCGC00015918-05	SB-224289	4	-2.1	-4.57921	4.09497	-9.59486	97.9405	0.487992	11	438.878	438.715	97.4385	98.0995	95.7988	100.02	100.882	94.6888	93.2728	99.4334	100.874	87.4348	0.487992	0.000780415	0.00234124	0.00702378	0.0210713	0.0632139	0.189642	0.568925	1.70678	5.12033	15.361	46.0829	SB-224289	HTR1B	CN1CCC2(CC1)COC3=CC4=C(C=C23)N(CC4)C(=O)C5=CC=C(C=C5)C6=C(C)C=C(C=C6)C7=NOC(=N7)C
s-kb3-dmem-o1	activity	NCGC00016083-14	Verapamil	2.3	-2.4	-4.67921	4.95492	77.4683	98.636	77.7463	11	466.62	468.009	96.636	102.889	94.8584	96.5197	102.336	98.1688	97.6706	95.0176	105.208	95.2691	77.7463	0.000780415	0.00234124	0.00702378	0.0210713	0.0632139	0.189642	0.568925	1.70678	5.12033	15.361	46.0829	Verapamil	DRD2	COC1=C(OC)C=C(CCN(C)CCCC(C#N)(C(C)C)C2=CC(=C(OC)C=C2)OC)C=C1
s-kb3-dmem-o1	activity	NCGC00016094-02	17_-hydroxy Wortmannin	2.1	-2.2	-4.77921	0.7	51.9145	102.419	64.768	11	455.925	456.555	104.935	102.979	102.62	103.503	99.6532	99.258	95.2842	90.9656	90.8025	82.1673	64.768	0.000780415	0.00234124	0.00702378	0.0210713	0.0632139	0.189642	0.568925	1.70678	5.12033	15.361	46.0829	17_-hydroxy Wortmannin	PIK3CA	COC[C@H]1OC(=O)C2=COC3=C2[C@@]1(C)\C4=C(C5CCC(=O)[C@@]5(C)C[C@H]4OC(C)=O)/C3=O
s-kb3-dmem-o1	activity	NCGC00016423-09	(-)-Gossypol	4	-3	-4.52921	4.50447	-4.83849	99.6874	7.87212	11	451.439	450.958	98.6622	102.62	100.836	100.188	100.185	98.6946	98.0209	98.0121	98.8619	93.8929	7.87212	0.000780415	0.00234124	0.00702378	0.0210713	0.0632139	0.189642	0.568925	1.70678	5.12033	15.361	46.0829	(-)-Gossypol	BCL2L1	CC(C)C1=C(O)C(=C(C=O)C2=C1C=C(C)C(=C2O)C3=C(O)C4=C(C=O)C(=C(O)C(=C4C=C3C)C(C)C)O)O
s-kb3-dmem-o1	activity	NCGC00016564-05	Metformin HCl	1.3	4	-5.72921	0.3	109.949	100.744	102.852	11	500.39	499.577	101.949	100.945	102.206	103.017	103.474	104.602	103.533	102.793	110.055	105.108	102.852	0.000780415	0.00234124	0.00702378	0.0210713	0.0632139	0.189642	0.568925	1.70678	5.12033	15.361	46.0829	Metformin HCl	PRKAA1	CN(C)C(=N)NC(N)=N
s-kb3-dmem-o1	activity	NCGC00016854-01	Vinpocetine	2.3	4	-4.82216	4.95492	86.3446	97.7995	87.0871	11	488.032	488.494	95.7995	96.3007	98.8713	98.9829	97.0243	99.8442	96.777	95.2767	101.329	96.9602	87.0871	0.000444839	0.00133452	0.00400355	0.0120106	0.0360319	0.108096	0.324287	0.972862	2.91859	8.75576	26.2673	Vinpocetine	NA	CCOC(=O)\C1=C\[C@@]2(CC)CCCN3CCC4=C([C@@H]23)[N]1C5=C4C=CC=C5
s-kb3-dmem-o1	activity	NCGC00016925-07	Omeprazole	1.3	4	-6.87921	4.95492	96.5731	103.439	92.6341	11	479.32	479.565	102.939	96.681	105.009	105.249	106.689	96.8849	96.3973	98.9162	96.3481	98.2804	92.6341	0.000780415	0.00234124	0.00702378	0.0210713	0.0632139	0.189642	0.568925	1.70678	5.12033	15.361	46.0829	Omeprazole	ABCC3	COC1=CC=C2NC(=NC2=C1)[S+]([O-])CC3=NC=C(C)C(OC)=C3C
s-kb3-dmem-o1	activity	NCGC00016940-01	Simvastatin	4	-2.1	-5.14884	3.132	15.4687	96.2244	12.277	11	428.147	426.205	92.0677	97.8576	98.6284	94.5264	96.0664	96.9126	99.1417	92.7383	98.3679	56.9634	12.277	0.000348848	0.00104654	0.00313963	0.00941889	0.0282566	0.0847699	0.25431	0.762929	2.28879	6.86636	20.5991	Simvastatin	HMGCR	CC(C)(CC)C(=O)O[C@H]2C[C@@H](C)C=C3C=C[C@H](C)[C@H](CC[C@@H]1C[C@@H](O)CC(=O)O1)[C@@H]23
s-kb3-dmem-o1	activity	NCGC00016973-03	Letrozole	1.3	4	-5.32921	4.95492	103.21	107.658	102.868	11	512.833	511.851	108.658	105.951	104.838	108.805	106.621	107.123	108.407	109.374	105.02	103.25	102.868	0.000780415	0.00234124	0.00702378	0.0210713	0.0632139	0.189642	0.568925	1.70678	5.12033	15.361	46.0829	Letrozole	CYP19A1	N#CC1=CC=C(C=C1)C([N]2C=NC=N2)C3=CC=C(C=C3)C#N
s-kb3-dmem-o1	activity	NCGC00018268-03	Itraconazole	2.1	-2.2	-4.77921	1.2221	56.6273	108.469	64.9047	11	491.854	492.183	106.292	110.616	111.357	108.083	108.58	106.857	108.56	101.365	97.9169	87.8139	64.9047	0.000780415	0.00234124	0.00702378	0.0210713	0.0632139	0.189642	0.568925	1.70678	5.12033	15.361	46.0829	Itraconazole	NA	CC(CC)N1N=CN(C1=O)c2ccc(cc2)N3CCN(CC3)c4ccc(cc4)OC[C@H]6CO[C@@](Cn5ncnc5)(O6)c7ccc(Cl)cc7Cl
s-kb3-dmem-o1	activity	NCGC00022001-07	Picropodophyllin	4	-1.1	-8.07921	2.72022	21.322	105.663	17.482	11	189.455	190.806	102.903	104.783	74.485	26.7977	25.2394	25.7936	22.0401	21.9685	19.9233	17.3883	17.482	0.000780415	0.00234124	0.00702378	0.0210713	0.0632139	0.189642	0.568925	1.70678	5.12033	15.361	46.0829	Picropodophyllin	IGFR1	COC1=C(OC)C(=CC(=C1)[C@H]2[C@@H]3[C@H](COC3=O)[C@@H](O)C4=CC5=C(OCO5)C=C24)OC
s-kb3-dmem-o1	activity	NCGC00022567-06	Cladribine	4	-2.1	-4.31797	4.09497	1.62718	103.537	9.17604	11	484.505	484.205	103.537	105.848	103.863	109.836	103.347	103.64	101.825	98.4898	99.9917	89.692	9.17604	0.00156083	0.00468253	0.0140476	0.0421426	0.126428	0.379284	1.13785	3.41355	10.2407	30.722	92.1659	Cladribine	ADA	NC1=NC(=NC2=C1N=C[N]2[C@H]3C[C@H](O)[C@@H](CO)O3)Cl
s-kb3-dmem-o1	activity	NCGC00022848-12	Hydrocortisone	2.3	4	-4.62921	1.4641	84.524	99.5648	86.6141	11	472.177	473.561	97.0648	104.007	100.463	103.037	96.3965	102.556	96.4314	98.8605	95.984	96.5319	86.6141	0.000780415	0.00234124	0.00702378	0.0210713	0.0632139	0.189642	0.568925	1.70678	5.12033	15.361	46.0829	Hydrocortisone	PTGS2	C[C@]\12CCC(=O)\C=C1CC[C@H]3[C@@H]4CC[C@](O)(C(=O)CO)[C@@]4(C)C[C@H](O)[C@H]23
s-kb3-dmem-o1	activity	NCGC00024415-42	Doxorubicin	4	-1.1	-6.72921	1.6259	10.4492	103.737	10.0869	11	272.108	273.187	100.662	105.36	100.194	108.587	85.6466	58.2543	20.8582	13.0827	13.4473	11.0189	10.0869	0.000780415	0.00234124	0.00702378	0.0210713	0.0632139	0.189642	0.568925	1.70678	5.12033	15.361	46.0829	Doxorubicin	TOP2A	COC1=CC=CC2=C1C(=O)C3=C(O)C4=C(C[C@](O)(C[C@@H]4O[C@H]5C[C@H](N)[C@H](O)[C@H](C)O5)C(=O)CO)C(=C3C2=O)O
s-kb3-dmem-o1	activity	NCGC00024631-01	EBPC	4	-3	-4.52921	4.50447	3.97552	108	16.6218	11	491.526	491.558	103.24	108.781	109.787	102.614	108.673	110.915	109.22	111.431	105.177	102.494	16.6218	0.000780415	0.00234124	0.00702378	0.0210713	0.0632139	0.189642	0.568925	1.70678	5.12033	15.361	46.0829	EBPC	AKR1B1	CCOC(=O)C/1=C(O)/C(=O)N(CC2=CC=CC=C2)C1
s-kb3-dmem-o1	activity	NCGC00024901-01	BD-1047	2.1	4	-4.77921	2.72022	89.4396	106.791	89.8315	11	504.794	503.913	106.791	108.562	107.197	105.868	106.305	106.688	108.07	103.207	105.834	99.4407	89.8315	0.000780415	0.00234124	0.00702378	0.0210713	0.0632139	0.189642	0.568925	1.70678	5.12033	15.361	46.0829	BD-1047	SIGMAR1	CN(C)CCN(C)CCC1=CC=C(Cl)C(=C1)Cl
s-kb3-dmem-o1	activity	NCGC00024928-21	Tamoxifen	4	-3	-4.52921	4.09497	-14.2571	103.891	2.36995	11	467.864	466.349	107.604	106.565	106.283	104.445	106.163	108.459	102.895	101.335	89.3992	96.7149	2.36995	0.000780415	0.00234124	0.00702378	0.0210713	0.0632139	0.189642	0.568925	1.70678	5.12033	15.361	46.0829	Tamoxifen	ER	CCC(/C1=CC=CC=C1)=C(C2=CC=CC=C2)/C3=CC=C(OCCN(C)C)C=C3
s-kb3-dmem-o1	activity	NCGC00024929-01	ICI-D7288	2.1	-2.2	-4.72921	2.33317	68.9928	103.91	69.5623	11	483.605	482.719	102.41	107.121	107.508	101.712	105.097	103.211	102.415	101.84	99.5506	92.1244	69.5623	0.000780415	0.00234124	0.00702378	0.0210713	0.0632139	0.189642	0.568925	1.70678	5.12033	15.361	46.0829	ICI-D7288	HCN	CCN(C1=CC=CC=C1)C2=CC(=[N+](C)C(=N2)C)NC
s-kb3-dmem-o1	activity	NCGC00025015-01	(S)-(+)-Niguldipine	4	-2.1	-4.57921	4.09497	-9.29907	98.0086	0.760971	11	439.273	438.474	97.4921	101.045	97.4768	104.07	99.7686	100.128	94.5031	95.6776	90.2444	86.9022	0.760971	0.000780415	0.00234124	0.00702378	0.0210713	0.0632139	0.189642	0.568925	1.70678	5.12033	15.361	46.0829	(S)-(+)-Niguldipine	NA	COC(=O)C\1=C(C)\N\C(=C(/[C@@H]1C2=CC(=CC=C2)[N+]([O-])=O)C(=O)OCCCN3CCC(CC3)(C4=CC=CC=C4)C5=CC=CC=C5)C
s-kb3-dmem-o1	activity	NCGC00025035-02	SB-203580	1.3	4	-4.82921	4.44947	85.182	100.358	85.128	11	474.281	472.446	102.358	99.2268	96.3538	99.621	101.56	93.5278	102.141	101.357	104.452	91.8965	85.128	0.000780415	0.00234124	0.00702378	0.0210713	0.0632139	0.189642	0.568925	1.70678	5.12033	15.361	46.0829	SB-203580	MAPK14	C[S+]([O-])C1=CC=C(C=C1)C2=NC(=C([NH]2)C3=CC=NC=C3)C4=CC=C(F)C=C4
s-kb3-dmem-o1	activity	NCGC00025091-04	U-73122??	4	-2.1	-4.67921	4.09497	-1.09585	103.865	7.29565	11	460.412	462.413	104.871	103.17	103.2	107.927	106.903	107.539	103.263	105.971	93.5081	81.0656	7.29565	0.000780415	0.00234124	0.00702378	0.0210713	0.0632139	0.189642	0.568925	1.70678	5.12033	15.361	46.0829	U-73122??	PLCG1	COC1=CC=C2[C@H]3CC[C@]4(C)[C@H](CC[C@H]4[C@@H]3CCC2=C1)NCCCCCCN5C(=O)\C=C/C5=O
s-kb3-dmem-o1	activity	NCGC00025092-01	GR-159897	1.3	4	-5.82921	0.2	78.336	102.324	82.834	11	444.625	444.967	100.324	96.2274	94.6264	95.7523	94.7947	92.4486	91.8568	89.4676	89.1807	90.5223	82.834	0.000780415	0.00234124	0.00702378	0.0210713	0.0632139	0.189642	0.568925	1.70678	5.12033	15.361	46.0829	GR-159897	TACR2	COC1(CCN(CCC2=C[NH]C3=CC=C(F)C=C23)CC1)C[S+]([O-])C4=CC=CC=C4
s-kb3-dmem-o1	activity	NCGC00025106-01	MK-886	1.1	-2.2	-4.92921	2.12107	33.5106	104.063	37.4546	11	454.885	455.454	102.174	101.22	99.3429	104.489	107.049	104.383	109.687	104.355	92.867	58.5982	37.4546	0.000780415	0.00234124	0.00702378	0.0210713	0.0632139	0.189642	0.568925	1.70678	5.12033	15.361	46.0829	MK-886	ALOX5AP	CC(C)C1=CC2=C(C=C1)[N](CC3=CC=C(Cl)C=C3)C(=C2SC(C)(C)C)CC(C)(C)C(O)=O
s-kb3-dmem-o1	activity	NCGC00025179-01	Mifepristone	4	-2.1	-4.62921	4.09497	4.02864	100.802	11.6836	11	452.588	452.504	107.371	103.503	100.41	103.92	104.128	101.131	98.9149	97.8278	93.595	84.5787	11.6836	0.000780415	0.00234124	0.00702378	0.0210713	0.0632139	0.189642	0.568925	1.70678	5.12033	15.361	46.0829	Mifepristone	PGR	CC#C[C@]1(O)CC[C@H]2[C@@H]/3CCC/4=C/C(=O)CCC4=C3[C@H](C[C@]12C)C5=CC=C(C=C5)N(C)C
s-kb3-dmem-o1	activity	NCGC00025220-01	Purvalanol B	1.3	4	-5.02921	4.95492	104.452	99.0908	103.136	11	480.243	479.195	99.9521	98.8491	92.9843	100.48	100.681	99.1422	100.33	101.054	96.2344	105.388	103.136	0.000780415	0.00234124	0.00702378	0.0210713	0.0632139	0.189642	0.568925	1.70678	5.12033	15.361	46.0829	Purvalanol B	CDK1	CC(C)[C@H](CO)NC1=NC(=C2N=C[N](C(C)C)C2=N1)NC3=CC(=C(C=C3)C(O)=O)Cl
s-kb3-dmem-o1	activity	NCGC00025225-01	SCH-79797	4	-1.1	-6.02921	2.78677	14.2292	104.807	1.17384	11	347.318	350.602	101.6	102.599	106.228	102.075	108.076	104.772	89.3997	26.2739	38.4859	5.44475	1.17384	0.000780415	0.00234124	0.00702378	0.0210713	0.0632139	0.189642	0.568925	1.70678	5.12033	15.361	46.0829	SCH-79797	PAR1	CC(C)C1=CC=C(C[N]2C=CC3=C4C(=NC(=NC4=CC=C23)NC5CC5)N)C=C1
s-kb3-dmem-o1	activity	NCGC00025230-01	SB-431542	1.3	4	-5.67921	1.1341	114.14	100.038	99.6913	11	500.446	500.5	101.14	105.105	100.245	97.8358	96.4718	99.5102	105.76	104.916	110.857	112.897	99.6913	0.000780415	0.00234124	0.00702378	0.0210713	0.0632139	0.189642	0.568925	1.70678	5.12033	15.361	46.0829	SB-431542	TGBR1	NC(=O)C1=CC=C(C=C1)C2=NC(=C([NH]2)C3=NC=CC=C3)C4=CC5=C(OCO5)C=C4
s-kb3-dmem-o1	activity	NCGC00025281-01	Blebbistatin	2.3	4	-4.62921	2.33317	86.1944	99.9304	86.9838	11	475.24	475.31	100.93	101.329	100	98.1044	96.7189	99.227	103.202	101.649	98.6816	96.875	86.9838	0.000780415	0.00234124	0.00702378	0.0210713	0.0632139	0.189642	0.568925	1.70678	5.12033	15.361	46.0829	Blebbistatin	MYH2	CC1=CC=C2\N=C/3N(CCC3(O)C(=O)C2=C1)C4=CC=CC=C4
s-kb3-dmem-o1	activity	NCGC00025288-01	Deguelin	1.3	-2.2	-5.37921	0.3	27.2197	103.616	39.2009	11	380.671	383.286	99.1068	98.9696	94.0028	90.8567	81.18	79.3111	75.0701	73.427	71.3426	67.1057	39.2009	0.000780415	0.00234124	0.00702378	0.0210713	0.0632139	0.189642	0.568925	1.70678	5.12033	15.361	46.0829	Deguelin	PIK3CA	COC1=CC2=C(C=C1OC)[C@H]3[C@@H](CO2)OC4=C(C=CC5=C4\C=C/C(C)(C)O5)C3=O
s-kb3-dmem-o1	activity	NCGC00025323-06	Ubenimex	1.1	-2.4	-5.67921	1.331	78.6117	104.002	77.7601	11	464.765	465.422	101.002	103.315	104.347	107.993	101.53	102.845	101.601	92.3016	84.7577	81.6327	77.7601	0.000780415	0.00234124	0.00702378	0.0210713	0.0632139	0.189642	0.568925	1.70678	5.12033	15.361	46.0829	Ubenimex	LTA4H	CC(C)C[C@H](NC(=O)[C@@H](O)[C@H](N)CC1=CC=CC=C1)C(O)=O
s-kb3-dmem-o1	activity	NCGC00025325-01	Vapiprost hydrochloride	1.3	4	-7.57921	4.95492	109.272	104.625	103.164	11	517.996	515.506	106.772	103.615	102.899	105.879	111.867	111.147	112.679	108.931	104.853	104.935	103.164	0.000780415	0.00234124	0.00702378	0.0210713	0.0632139	0.189642	0.568925	1.70678	5.12033	15.361	46.0829	Vapiprost hydrochloride	TBXA2R	O[C@H]1C[C@H](OCC2=CC=C(C=C2)C3=CC=CC=C3)[C@H](CC\C=C/CCC(O)=O)[C@H]1N4CCCCC4
s-kb3-dmem-o1	activity	NCGC00025379-01	SR 33805	4	-3	-4.42921	4.95492	-28.1326	102.754	3.97084	11	466.508	464.832	104.294	97.8452	102.372	105.824	100.599	101.789	100.578	106.639	101.05	103.119	3.97084	0.000780415	0.00234124	0.00702378	0.0210713	0.0632139	0.189642	0.568925	1.70678	5.12033	15.361	46.0829	SR 33805	NA	COC1=CC=C(CCN(C)CCCOC2=CC=C(C=C2)[S+]([O-])(=O)C3=C(C(C)C)C4=CC=CC=C4[NH]3)C=C1OC
s-kb3-dmem-o1	activity	NCGC00081778-02	SID 7969543	1.3	4	-5.82921	4.44947	107.734	101.304	99.5978	11	496.862	497.627	103.234	107.546	69.5747	98.8116	97.8757	100.416	101.241	105.627	108.948	106.537	99.5978	0.000780415	0.00234124	0.00702378	0.0210713	0.0632139	0.189642	0.568925	1.70678	5.12033	15.361	46.0829	SID 7969543	NR5A1	CCOC(=O)C(C)OC1=CC=CC2=C1\C=C/N(CC(=O)NC3=CC=C4OCCOC4=C3)C2=O
s-kb3-dmem-o1	activity	NCGC00090752-10	Fenretinide	4	-2.1	-4.62921	4.09497	-3.80981	100.405	4.68029	11	448.226	447.321	103.402	100.555	104.65	101.893	97.582	99.7812	99.973	98.1325	97.6769	82.9091	4.68029	0.000780415	0.00234124	0.00702378	0.0210713	0.0632139	0.189642	0.568925	1.70678	5.12033	15.361	46.0829	Fenretinide	RARB	C\C1=C(/C=C/C(C)=C/C=C/C(C)=C/C(=O)NC2=CC=C(O)C=C2)C(C)(C)CCC1
s-kb3-dmem-o1	activity	NCGC00090851-08	5-Azacitidine	4	-2.1	-4.82921	0.8	-19.2614	104.296	10.2034	11	413.717	416.023	102.281	110.955	103.073	103.879	100.984	99.3639	95.6415	83.8246	67.9202	49.3029	10.2034	0.000780415	0.00234124	0.00702378	0.0210713	0.0632139	0.189642	0.568925	1.70678	5.12033	15.361	46.0829	5-Azacitidine	DNMT1	NC/1=N/C(=O)N(/C=N1)[C@@H]2O[C@H](CO)[C@@H](O)[C@H]2O
s-kb3-dmem-o1	activity	NCGC00090903-02	Sulfasalazine	5	5	NA	NA	NA	NA	98.3885	11	NA	478.104	98.1969	97.4127	99.6506	98.0142	102.867	102.651	98.8438	99.6608	100.866	96.4947	98.3885	0.000780415	0.00234124	0.00702378	0.0210713	0.0632139	0.189642	0.568925	1.70678	5.12033	15.361	46.0829	Sulfasalazine	NFKB1	OC(=O)C1=CC(=CC=C1O)/N=N/C2=CC=C(C=C2)[S+]([O-])(=O)NC3=NC=CC=C3
s-kb3-dmem-o1	activity	NCGC00091455-07	Celecoxib	4	-2.1	-4.41797	3.92947	23.2288	105.82	20.0263	11	494.269	492.786	100.087	103.647	101.247	107.484	101.277	102.691	107.003	115.368	111.623	81.8747	20.0263	0.00156083	0.00468253	0.0140476	0.0421426	0.126428	0.379284	1.13785	3.41355	10.2407	30.722	92.1659	Celecoxib	PTGS2	CC1=CC=C(C=C1)C2=CC(=N[N]2C3=CC=C(C=C3)[S+](N)([O-])=O)C(F)(F)F
s-kb3-dmem-o1	activity	NCGC00091641-03	6-mercaptopurine	4	-1.2	-6.21797	2.33317	28.1771	106.098	26.9743	11	356.703	357.005	107.669	112.682	99.9263	103.848	106.037	85.3879	40.4943	30.2529	28.5159	30.148	26.9743	0.00156083	0.00468253	0.0140476	0.0421426	0.126428	0.379284	1.13785	3.41355	10.2407	30.722	92.1659	6-mercaptopurine	HPRT1	SC1=NC=NC2=C1N=C[NH]2
s-kb3-dmem-o1	activity	NCGC00092276-10	Y-27632	1.3	4	-6.02921	4.95492	99.6657	92.8314	90.6118	11	457.962	456.523	91.6657	93.4128	92.0634	92.3826	95.3581	92.9223	90.9704	102.675	99.2566	96.5237	90.6118	0.000780415	0.00234124	0.00702378	0.0210713	0.0632139	0.189642	0.568925	1.70678	5.12033	15.361	46.0829	Y-27632	ROCK1	C[C@@H](N)C1CC[C@@H](CC1)C(=O)NC2=CC=NC=C2
s-kb3-dmem-o1	activity	NCGC00092284-02	AHPN	4	-2.1	-4.72921	1.50949	-0.595437	99.6351	11.4346	11	429.093	429.132	97.3631	105.996	102.019	103.553	96.5069	92.2539	103.94	95.5843	76.1089	68.2103	11.4346	0.000780415	0.00234124	0.00702378	0.0210713	0.0632139	0.189642	0.568925	1.70678	5.12033	15.361	46.0829	AHPN	RARG	OC(=O)C1=CC2=CC=C(C=C2C=C1)C3=CC=C(O)C(=C3)C45CC6CC(CC(C6)C4)C5
s-kb3-dmem-o1	activity	NCGC00092289-01	DA-3003-1	4	-2.1	-4.82921	1.53859	-10.3422	101.916	2.66481	11	425.133	425.798	95.5719	103.341	99.5222	104.132	101.759	108.397	101.551	98.5857	81.2502	44.576	2.66481	0.000780415	0.00234124	0.00702378	0.0210713	0.0632139	0.189642	0.568925	1.70678	5.12033	15.361	46.0829	DA-3003-1	CDC25	ClC/1=C(NCCN2CCOCC2)/C(=O)C3=C(C=CC=N3)C1=O
s-kb3-dmem-o1	activity	NCGC00092318-02	NSC 23766	4	-3	-4.47921	4.95492	9.85012	94.8734	23.7251	11	435.669	435.637	98.3343	96.901	98.3045	95.7008	97.217	95.6474	92.7137	89.6161	90.7611	93.3987	23.7251	0.000780415	0.00234124	0.00702378	0.0210713	0.0632139	0.189642	0.568925	1.70678	5.12033	15.361	46.0829	NSC 23766	RAC1	CCN(CC)CCCC(C)NC1=NC(=CC(=N1)C)NC2=CC3=C(N)C=C(C)N=C3C=C2
s-kb3-dmem-o1	activity	NCGC00092329-04	Eliprodil	2.3	-2.4	-4.42921	4.95492	69.5129	99.8374	77.4004	11	473.536	474.085	101.837	103.808	102.064	103.187	101.56	98.0606	99.0191	100.425	89.8769	100.269	77.4004	0.000780415	0.00234124	0.00702378	0.0210713	0.0632139	0.189642	0.568925	1.70678	5.12033	15.361	46.0829	Eliprodil	GRIN2A	OC(CN1CCC(CC1)CC2=CC=C(F)C=C2)C3=CC=C(Cl)C=C3
s-kb3-dmem-o1	activity	NCGC00092344-01	GW-0742	2.1	-2.4	-4.57921	4.50447	76.6084	102.149	78.5318	11	483.523	484.214	100.649	99.7672	104.466	101.709	105.66	100.308	103.995	100.97	102.408	100.16	78.5318	0.000780415	0.00234124	0.00702378	0.0210713	0.0632139	0.189642	0.568925	1.70678	5.12033	15.361	46.0829	GW-0742	PPARD	CC1=CC(=CC=C1OCC(O)=O)SCC2=C(C)N=C(S2)C3=CC=C(C(=C3)F)C(F)(F)F
s-kb3-dmem-o1	activity	NCGC00092372-01	Necrostatin-1	5	5	NA	NA	NA	NA	100.745	11	NA	485.932	98.0962	102.151	103.531	97.3342	101.034	103.531	101.349	101.53	101.137	99.9649	100.745	0.000780415	0.00234124	0.00702378	0.0210713	0.0632139	0.189642	0.568925	1.70678	5.12033	15.361	46.0829	Necrostatin-1	RIPK1	CN1C(=O)C(CC2=C[NH]C3=C2C=CC=C3)NC1=S
s-kb3-dmem-o1	activity	NCGC00092381-02	ABT-702	2.1	-3	-4.52921	4.95492	71.2745	105.446	74.5531	11	497.798	498.56	103.446	106.467	100.966	104.981	107.535	110.468	106.729	103.05	106.065	104.138	74.5531	0.000780415	0.00234124	0.00702378	0.0210713	0.0632139	0.189642	0.568925	1.70678	5.12033	15.361	46.0829	ABT-702	ADK	NC1=C2C(=NC=N1)N=C(C=C2C3=CC(=CC=C3)Br)C4=CN=C(C=C4)N5CCOCC5
s-kb3-dmem-o1	activity	NCGC00092384-02	Fenobam	2.3	4	-4.67921	0.5	82.9769	101.811	87.5326	11	474.091	475.096	100.311	102.088	103.397	103.3	99.352	99.1916	98.7876	96.6554	95.5225	97.0397	87.5326	0.000780415	0.00234124	0.00702378	0.0210713	0.0632139	0.189642	0.568925	1.70678	5.12033	15.361	46.0829	Fenobam	GRM5	O=C2N=C(NC(=O)Nc1cccc(Cl)c1)N(C)C2
s-kb3-dmem-o1	activity	NCGC00092385-02	LY-320135	1.3	4	-5.02921	3.2475	89.8961	102.051	89.9219	11	481.634	483.269	92.5511	102.656	98.9631	102.04	110.141	101.591	102.81	104.847	100.134	91.7864	89.9219	0.000780415	0.00234124	0.00702378	0.0210713	0.0632139	0.189642	0.568925	1.70678	5.12033	15.361	46.0829	LY-320135	CNR1	COC1=CC=C(C=C1)C2=C(C(=O)C3=CC=C(C=C3)C#N)C4=CC=C(OC)C=C4O2
s-kb3-dmem-o1	activity	NCGC00094082-03	2-Methoxyestradiol	4	-1.1	-6.07921	1.4641	17.6511	103.213	10.9291	11	343.888	345.705	99.3768	100.499	101.478	103.459	104.212	101.552	69.0025	36.82	28.3505	23.2263	10.9291	0.000780415	0.00234124	0.00702378	0.0210713	0.0632139	0.189642	0.568925	1.70678	5.12033	15.361	46.0829	2-Methoxyestradiol	HIF1A	COC1=C(O)C=C2CC[C@@H]3[C@H](CC[C@]4(C)[C@@H](O)CC[C@@H]34)C2=C1
s-kb3-dmem-o1	activity	NCGC00094374-05	Seliciclib	4	-2.2	-4.62921	4.09497	14.55	99.6369	21.4841	11	450.844	450.78	104.091	98.1477	98.186	102.168	106.024	101.926	98.9193	97.548	91.2162	86.2744	21.4841	0.000780415	0.00234124	0.00702378	0.0210713	0.0632139	0.189642	0.568925	1.70678	5.12033	15.361	46.0829	Seliciclib	CDK1	CC[C@H](CO)NC1=NC(=C2N=C[N](C(C)C)C2=N1)NCC3=CC=CC=C3
s-kb3-dmem-o1	activity	NCGC00095134-03	Ezetimibe	2.3	4	-4.42921	4.95492	95.7681	107.951	98.7985	11	516.33	516.93	108.951	103.497	108.046	111.856	109.421	107.306	109.505	110.143	103.126	109.323	98.7985	0.000780415	0.00234124	0.00702378	0.0210713	0.0632139	0.189642	0.568925	1.70678	5.12033	15.361	46.0829	Ezetimibe	NPC1L1	OC(CCC1C(N(C1=O)C2=CC=C(F)C=C2)C3=CC=C(O)C=C3)C4=CC=C(F)C=C4
s-kb3-dmem-o1	activity	NCGC00095150-06	Telmisartan	1.3	4	-8.37921	4.95492	103.566	99.6469	101.978	11	494.967	495.119	100.066	99.3	103.677	101.689	106.218	101.837	104.499	104.479	107.393	100.035	101.978	0.000780415	0.00234124	0.00702378	0.0210713	0.0632139	0.189642	0.568925	1.70678	5.12033	15.361	46.0829	Telmisartan	AGT	CCCC1=NC2=C(C=C(C=C2C)C3=NC4=CC=CC=C4[N]3C)[N]1CC5=CC=C(C=C5)C6=CC=CC=C6C(O)=O
s-kb3-dmem-o1	activity	NCGC00159337-02	Efavirenz	4	-2.1	-4.31797	2.25265	2.31913	106.292	4.39982	11	492.676	491.995	108.434	108.685	106.134	109.096	109.701	111.528	101.463	105.101	88.469	90.6362	4.39982	0.00156083	0.00468253	0.0140476	0.0421426	0.126428	0.379284	1.13785	3.41355	10.2407	30.722	92.1659	Efavirenz	TERT	FC(F)(F)[C@@]3(C#CC1CC1)OC(=O)Nc2ccc(Cl)cc23
s-kb3-dmem-o1	activity	NCGC00159453-02	Zileuton	1.3	4	-7.86797	0.6	107.607	92.1072	97.5373	11	514.599	464.171	94.1072	97.3167	103.028	101.717	102.863	104.095	106.892	109.309	110.38	104.131	97.5373	0.00156083	0.00468253	0.0140476	0.0421426	0.126428	0.379284	1.13785	3.41355	10.2407	30.722	92.1659	Zileuton	ALOX5	NC(=O)N(O)C(C)c1cc2ccccc2s1
s-kb3-dmem-o1	activity	NCGC00159455-08	Gefitinib	4	-3	-4.47921	4.09497	11.1361	101.7	29.9188	11	467.355	466.823	104.24	103.78	102.595	101.603	100.838	105.318	100.355	99.7732	96.4294	98.424	29.9188	0.000780415	0.00234124	0.00702378	0.0210713	0.0632139	0.189642	0.568925	1.70678	5.12033	15.361	46.0829	Gefitinib	EGFR	COC1=CC2=NC=NC(=C2C=C1OCCCN3CCOCC3)NC4=CC=C(F)C(=C4)Cl
s-kb3-dmem-o1	activity	NCGC00159456-07	Imatinib	2.1	-2.4	-4.62921	4.09497	71.4746	97.6004	73.0789	11	460.51	460.826	98.6004	97.1634	96.4861	94.9808	96.0432	103.111	97.5502	97.2579	98.9227	93.0652	73.0789	0.000780415	0.00234124	0.00702378	0.0210713	0.0632139	0.189642	0.568925	1.70678	5.12033	15.361	46.0829	Imatinib	ABL1	CN1CCN(CC1)CC2=CC=C(C=C2)C(=O)NC3=CC=C(C)C(=C3)NC4=NC=CC(=N4)C5=CC=CN=C5
s-kb3-dmem-o1	activity	NCGC00159483-02	Hydroxychloroquine sulfate	5	5	NA	NA	NA	NA	106.469	11	NA	508.465	102.335	109.606	98.6622	107.714	103.193	107.367	104.013	107.39	109.254	106.187	106.469	0.000780415	0.00234124	0.00702378	0.0210713	0.0632139	0.189642	0.568925	1.70678	5.12033	15.361	46.0829	Hydroxychloroquine sulfate	MAP1LC3A	O=S(=O)(O)O.CCN(CCO)CCCC(C)Nc1ccnc2cc(Cl)ccc12
s-kb3-dmem-o1	activity	NCGC00159496-02	Sildenafil citrate	1.3	4	-5.52921	0.7	96.9471	101.322	97.6103	11	481.288	480.731	103.322	97.9097	99.6473	103.463	100.489	102.707	100.078	99.9551	97.1762	98.4263	97.6103	0.000780415	0.00234124	0.00702378	0.0210713	0.0632139	0.189642	0.568925	1.70678	5.12033	15.361	46.0829	Sildenafil citrate	PDE4A	CN1CCN(CC1)S(=O)(=O)c4cc(C3=Nc2c(CCC)nn(C)c2C(=O)N3)c(OCC)cc4.O=C(O)C(O)(CC(=O)O)CC(=O)O
s-kb3-dmem-o1	activity	NCGC00159544-02	Zaldaride maleate	4	-3	-4.57921	4.09497	19.5595	100.086	27.1274	11	457.201	457.228	97.6519	98.0616	102.053	102.782	99.8711	99.2909	98.9346	102.488	99.5348	90.8849	27.1274	0.000780415	0.00234124	0.00702378	0.0210713	0.0632139	0.189642	0.568925	1.70678	5.12033	15.361	46.0829	Zaldaride maleate	CALM1	CC1(CN2CCC(CC2)N3C(=O)NC4=C3C=CC=C4)OCC5=CC=CC=C5[N]6C=CC=C16
s-kb3-dmem-o1	activity	NCGC00160396-03	Pravadoline	2.3	-3	-4.57921	4.09497	68.4504	101.639	71.4818	11	478.7	478.8	101.639	101.975	100.426	107.549	100.477	92.4605	108.932	106.342	95.7009	97.7888	71.4818	0.000780415	0.00234124	0.00702378	0.0210713	0.0632139	0.189642	0.568925	1.70678	5.12033	15.361	46.0829	Pravadoline	MT-CO1	COC1=CC=C(C=C1)C(=O)C2=C(C)[N](CCN3CCOCC3)C4=CC=CC=C24
s-kb3-dmem-o1	activity	NCGC00161408-01	anagrelide	1.1	-1.2	-8.17921	1.1	47.4414	95.5383	41.4435	11	274.597	276.473	91.5489	83.9128	70.4317	58.218	50.7691	47.2	54.0438	48.2418	48.7044	48.3656	41.4435	0.000780415	0.00234124	0.00702378	0.0210713	0.0632139	0.189642	0.568925	1.70678	5.12033	15.361	46.0829	anagrelide	PDE3A	Cl.Oc1cn2Cc3c(Nc2n1)ccc(Cl)c3Cl
s-kb3-dmem-o1	activity	NCGC00161410-01	CCT-018159	1.1	-1.2	-5.57921	1.96734	49.7254	101.746	46.3413	11	422.527	424.436	97.1692	99.8868	104.31	104.796	102.982	101.534	96.2974	90.1133	57.0101	57.4514	46.3413	0.000780415	0.00234124	0.00702378	0.0210713	0.0632139	0.189642	0.568925	1.70678	5.12033	15.361	46.0829	CCT-018159	HSP90AB1	CCC1=C(O)C=C(O)C(=C1)C2=NNC(C)=C2C3=CC4=C(OCCO4)C=C3
s-kb3-dmem-o1	activity	NCGC00161599-08	Troglitazone	2.1	-3	-4.67921	4.09497	58.7199	102.546	62.0858	11	476.691	476.561	100.729	103.911	103.548	103.347	102.523	101.76	100.801	101.01	102.76	93.1487	62.0858	0.000780415	0.00234124	0.00702378	0.0210713	0.0632139	0.189642	0.568925	1.70678	5.12033	15.361	46.0829	Troglitazone	CCL2	CC1=C(O)C(=C2CCC(C)(COC3=CC=C(CC4SC(=O)NC4=O)C=C3)OC2=C1C)C
s-kb3-dmem-o1	activity	NCGC00161622-04	Actinomycin D	4	-1.2	-8.52921	4.95492	13.3921	68.2656	16.2345	11	97.7152	96.5543	67.1214	56.7192	8.56326	13.4581	15.3637	16.0888	12.9875	13.1175	11.7497	11.437	16.2345	0.000780415	0.00234124	0.00702378	0.0210713	0.0632139	0.189642	0.568925	1.70678	5.12033	15.361	46.0829	Actinomycin D	PRKDC	CC(C)C1NC(=O)[C@@H](NC(=O)C2=C3\N=C\4/C(=C(/C)C(=O)\C(=C4C(=O)N[C@H]5[C@@H](C)OC(=O)C(C(C)C)N(C)C(=O)CN(C)C(=O)[C@@H]6CCCN6C(=O)C(NC5=O)C(C)C)N)OC3=C(C)C=C2)[C@@H](C)OC(=O)C(C(C)C)N(C)C(=O)CN(C)C(=O)[C@@H]7CCCN7C1=O
s-kb3-dmem-o1	activity	NCGC00161703-02	NCGC00161703	4	-2.1	-5.22921	0.5	-15.5254	104.447	8.67543	11	360.645	361.17	101.755	99.4447	100.082	96.5907	96.9512	90.9592	73.2666	54.9383	54.9256	33.9601	8.67543	0.000780415	0.00234124	0.00702378	0.0210713	0.0632139	0.189642	0.568925	1.70678	5.12033	15.361	46.0829	NCGC00161703	NFKB1	COC1=CC=CC2=C1C(=NC(=N2)C3=CC=CS3)NN4C(=O)\C=C(C)/C4=O
s-kb3-dmem-o1	activity	NCGC00161825-02	GSK-3965	2.1	-3	-4.52921	4.09497	35.8317	100.124	44.6216	11	464.116	464.56	97.0899	102.226	96.8972	97.5887	100.094	103.946	102.074	98.4918	101.996	96.1893	44.6216	0.000780415	0.00234124	0.00702378	0.0210713	0.0632139	0.189642	0.568925	1.70678	5.12033	15.361	46.0829	GSK-3965	ABCA1	OC(=O)CC1=CC=CC(=C1)OCCCN(CC(C2=CC=CC=C2)C3=CC=CC=C3)CC4=CC=CC(=C4Cl)C(F)(F)F
s-kb3-dmem-o1	activity	NCGC00162385-03	Olprinone	5	5	NA	NA	NA	NA	107.641	11	NA	513.73	108.473	107.643	105.324	108.56	103.387	106.651	106.475	109.457	103.431	109.75	107.641	0.000780415	0.00234124	0.00702378	0.0210713	0.0632139	0.189642	0.568925	1.70678	5.12033	15.361	46.0829	Olprinone	PDE3A	C\C1=C(\C=C(C#N)/C(=O)N1)C2=C[N]3C=CN=C3C=C2
s-kb3-dmem-o1	activity	NCGC00162398-03	KN-62	1.3	4	-6.02921	4.95492	96.232	90.432	85.1813	11	444.65	444.911	89.232	91.6492	91.6885	89.1922	87.3153	95.566	89.5687	97.0682	97.4529	94.2496	85.1813	0.000780415	0.00234124	0.00702378	0.0210713	0.0632139	0.189642	0.568925	1.70678	5.12033	15.361	46.0829	KN-62	CAMKK2	CN([C@@H](CC1=CC=C(O[S+]([O-])(=O)C2=CC=CC3=C2C=CN=C3)C=C1)C(=O)N4CCN(CC4)C5=CC=CC=C5)[S+]([O-])(=O)C6=CC=CC7=C6C=CN=C7
s-kb3-dmem-o1	activity	NCGC00162405-01	ACPA	2.3	4	-4.62921	4.09497	83.7143	102.925	84.9995	11	488.387	489.269	101.425	103.525	100.579	103.626	102.147	103.166	105.971	106.159	100.442	100.32	84.9995	0.000780415	0.00234124	0.00702378	0.0210713	0.0632139	0.189642	0.568925	1.70678	5.12033	15.361	46.0829	ACPA	CNR1	CCCCC\C=C/C\C=C/C\C=C/C\C=C/CCCC(=O)NC1CC1
s-kb3-dmem-o1	activity	NCGC00162423-03	Mithramycin	1.3	4	-5.17921	0.5	118.73	104.73	115.303	11	519.392	520.783	102.73	107.412	103.807	109.083	107.084	105.409	107.592	108.804	109.916	114.825	115.303	0.000780415	0.00234124	0.00702378	0.0210713	0.0632139	0.189642	0.568925	1.70678	5.12033	15.361	46.0829	Mithramycin	ADH1A	CO[C@@H]([C@@H]1CC2=C(C(=C3C(=C(C)C(=CC3=C2)C[C@H]4C[C@H](O[C@H]5C[C@@H](O)[C@H](O)[C@@H](C)O5)[C@@H](O)[C@@H](C)O4)O)O)C(=O)[C@H]1O[C@@H]6C[C@H](O[C@@H]7C[C@H](O[C@@H]8C[C@](O)(CO)[C@@H](O)[C@H](C)O8)[C@@H](O)[C@H](C)O7)[C@@H](O)[C@H](C)O6)C(=O)[C@@H](O)[C@@H](C)O
s-kb3-dmem-o1	activity	NCGC00163107-06	CITCO	1.3	4	-5.52921	4.95492	90.1027	99.9595	97.2931	11	468.364	468.277	99.4595	97.2914	104.334	98.3047	102.624	100.267	93.3464	102.522	88.3289	91.9256	97.2931	0.000780415	0.00234124	0.00702378	0.0210713	0.0632139	0.189642	0.568925	1.70678	5.12033	15.361	46.0829	CITCO	NR1I3	ClC1=CC=C(C=C1)C2=C(\C=N\OCC3=CC(=C(Cl)C=C3)Cl)[N]4C=CSC4=N2
s-kb3-dmem-o1	activity	NCGC00163128-06	Pioglitazone HCl	4	-3	-4.42921	4.95492	-22.0568	98.9843	6.87052	11	450.449	451.381	97.2685	94.1566	104.713	94.6664	104.272	100.597	98.9271	87.989	104.703	103.447	6.87052	0.000780415	0.00234124	0.00702378	0.0210713	0.0632139	0.189642	0.568925	1.70678	5.12033	15.361	46.0829	Pioglitazone HCl	PPARG	CCC1=CN=C(CCOC2=CC=C(CC3SC(=O)NC3=O)C=C2)C=C1
s-kb3-dmem-o1	activity	NCGC00163411-02	Triptolide	4	-1.1	-8.12921	2.40638	18.6566	107.014	22.3894	11	176.274	174.1	108.293	99.6101	67.4359	15.5017	15.916	19.2447	18.5426	20.538	21.2596	19.8435	22.3894	0.000780415	0.00234124	0.00702378	0.0210713	0.0632139	0.189642	0.568925	1.70678	5.12033	15.361	46.0829	Triptolide	POLR2A	[H][C@@]12C[C@@H]3O[C@@]34[C@H](O)[C@]5(O[C@H]5[C@@H]6O[C@]46[C@@]1(C)CCC7=C2COC7=O)C(C)C
s-kb3-dmem-o1	activity	NCGC00163474-05	Cyclopamine	2.3	-2.2	-4.67921	1.62662	57.6853	98.3972	62.9367	11	454.731	454.186	100.447	97.7385	93.1949	103.438	101.535	97.5945	101.179	95.2738	88.1496	87.4591	62.9367	0.000780415	0.00234124	0.00702378	0.0210713	0.0632139	0.189642	0.568925	1.70678	5.12033	15.361	46.0829	Cyclopamine	SMO	C[C@@H]1CN[C@H]2[C@@H](C)[C@@]\3(CC[C@H]\4[C@@H]5C/C=C6/C[C@@H](O)CC[C@]6(C)[C@H]5CC4=C3C)O[C@@H]2C1
s-kb3-dmem-o1	activity	NCGC00164574-03	Erlotinib hydrochloride	1.1	-1.2	-5.32921	1.331	63.8882	104.294	64.5005	11	459.111	457.847	108.16	104.555	102.99	102.377	98.011	106.031	104.202	95.4251	81.0457	73.8468	64.5005	0.000780415	0.00234124	0.00702378	0.0210713	0.0632139	0.189642	0.568925	1.70678	5.12033	15.361	46.0829	Erlotinib hydrochloride	EGFR	COCCOC1=CC2=NC=NC(=C2C=C1OCCOC)NC3=CC=CC(=C3)C#C
s-kb3-dmem-o1	activity	NCGC00164604-03	Fluvastatin	4	-1.2	-5.02921	2.25265	24.7132	98.3608	29.8854	11	418.649	419.483	91.3608	98.96	98.1197	100.607	97.8067	101.453	99.8249	95.7753	84.3133	39.4916	29.8854	0.000780415	0.00234124	0.00702378	0.0210713	0.0632139	0.189642	0.568925	1.70678	5.12033	15.361	46.0829	Fluvastatin	HMGCR	CC(C)[N]1C2=CC=CC=C2C(=C1\C=C\[C@H](O)C[C@H](O)CC([O-])=O)C3=CC=C(F)C=C3
s-kb3-dmem-o1	activity	NCGC00165721-02	A 83-01	2.1	-2.4	-4.52921	4.50447	79.0274	108.316	82.4088	11	512.866	512.895	104.316	108.618	105.834	110.128	109.109	109.606	109.708	108.084	107.628	106.781	82.4088	0.000780415	0.00234124	0.00702378	0.0210713	0.0632139	0.189642	0.568925	1.70678	5.12033	15.361	46.0829	A 83-01	TGBR1	CC1=CC=CC(=N1)C2=N[N](C=C2C3=CC=NC4=C3C=CC=C4)C(=S)NC5=CC=CC=C5
s-kb3-dmem-o1	activity	NCGC00165736-03	Acadesine	1.3	4	-6.72921	0.9	106.088	100.588	106.009	11	496.844	497.053	99.088	103.634	100.173	99.1293	102.191	105.115	103.144	106.014	106.641	105.31	106.009	0.000780415	0.00234124	0.00702378	0.0210713	0.0632139	0.189642	0.568925	1.70678	5.12033	15.361	46.0829	Acadesine	PRKAA1	NC(=O)C1=C(N)[N](C=N1)[C@@H]2O[C@H](CO)[C@@H](O)[C@H]2O
s-kb3-dmem-o1	activity	NCGC00165782-02	GW 4869	1.3	4	-5.97921	1.1	102.127	109.458	106.528	11	513.777	514.427	107.458	110.266	106.671	112.957	111.065	106.737	106.586	105.9	102.599	102.702	106.528	0.000780415	0.00234124	0.00702378	0.0210713	0.0632139	0.189642	0.568925	1.70678	5.12033	15.361	46.0829	GW 4869	NSMAF	O=C(NC1=CC=C(C=C1)/C2=N/CCN2)\C=C\C3=CC=C(\C=C\C(=O)NC4=CC=C(C=C4)C/5=N/CCN5)C=C3
s-kb3-dmem-o1	activity	NCGC00165811-02	IMD-0354	4	-1.1	-7.17921	1.21	19.5088	100.369	12.1073	11	249.849	252.606	96.2154	100.576	96.7355	86.5625	56.4873	41.8934	17.3984	37.573	21.4196	15.7297	12.1073	0.000780415	0.00234124	0.00702378	0.0210713	0.0632139	0.189642	0.568925	1.70678	5.12033	15.361	46.0829	IMD-0354	IKBKB	OC1=C(C=C(Cl)C=C1)C(=O)NC2=CC(=CC(=C2)C(F)(F)F)C(F)(F)F
s-kb3-dmem-o1	activity	NCGC00165833-04	Entinostat	4	-2.1	-5.22921	0.6	9.29911	108.361	24.3927	11	411.26	414.502	99.8606	104.382	110.53	111.499	106.018	102.058	84.0326	66.9427	61.7017	57.6535	24.3927	0.000780415	0.00234124	0.00702378	0.0210713	0.0632139	0.189642	0.568925	1.70678	5.12033	15.361	46.0829	Entinostat	HDAC1	NC1=C(NC(=O)C2=CC=C(CNC(=O)OCC3=CC=CN=C3)C=C2)C=CC=C1
s-kb3-dmem-o1	activity	NCGC00165863-02	PD-173074	2.1	-2.2	-4.67921	2.72022	22.4068	108.45	31.185	11	486.89	487.676	105.492	105.835	109.756	107.472	108.665	107.394	107.053	111.601	110.508	83.1827	31.185	0.000780415	0.00234124	0.00702378	0.0210713	0.0632139	0.189642	0.568925	1.70678	5.12033	15.361	46.0829	PD-173074	FGFR	CCN(CC)CCCCNC1=NC=C2C=C(C(=NC2=N1)NC(=O)NC(C)(C)C)C3=CC(=CC(=C3)OC)OC
s-kb3-dmem-o1	activity	NCGC00165869-02	Dorsomorphin	4	-2.1	-4.77921	3.132	-0.753271	108.283	1.36217	11	467.663	467.911	107.134	109.433	99.6228	103.444	103.123	109.459	116.189	115.766	109.636	59.6726	1.36217	0.000780415	0.00234124	0.00702378	0.0210713	0.0632139	0.189642	0.568925	1.70678	5.12033	15.361	46.0829	Dorsomorphin	TGBR1	C1CCN(CC1)CCOC2=CC=C(C=C2)C3=C[N]4N=CC(=C4N=C3)C5=CC=NC=C5
s-kb3-dmem-o1	activity	NCGC00165873-02	PS-1145	4	-2.1	-4.87921	3.98997	9.89842	99.4366	11.5701	11	425.014	426.405	95.1549	99.0429	96.0117	105.934	99.2273	96.6237	99.2553	104.019	100.001	39.3653	11.5701	0.000780415	0.00234124	0.00702378	0.0210713	0.0632139	0.189642	0.568925	1.70678	5.12033	15.361	46.0829	PS-1145	IKBKB	ClC1=CC2=C([NH]C3=C2C=CN=C3)C(=C1)NC(=O)C4=CC=CN=C4
s-kb3-dmem-o1	activity	NCGC00165875-02	PB-28	1.1	-2.2	-5.12921	0.9	61.0978	107.138	69.1171	11	472.94	471.843	109.213	103.682	109.092	109.874	106.027	99.7578	104.736	94.0652	93.4352	73.9711	69.1171	0.000780415	0.00234124	0.00702378	0.0210713	0.0632139	0.189642	0.568925	1.70678	5.12033	15.361	46.0829	PB-28	SIGMAR1	COC1=C2CCCC(CCCN3CCN(CC3)C4CCCCC4)C2=CC=C1
s-kb3-dmem-o1	activity	NCGC00165898-02	SD-208	1.3	4	-7.22921	4.95492	109.687	103.823	105.425	11	516.279	515.12	104.687	102.296	106.311	101.883	107.481	108.66	115	108.065	110.027	106.446	105.425	0.000780415	0.00234124	0.00702378	0.0210713	0.0632139	0.189642	0.568925	1.70678	5.12033	15.361	46.0829	SD-208	TGBR1	FC1=C(C=C(Cl)C=C1)C2=NC3=NC=CN=C3C(=N2)NC4=CC=NC=C4
s-kb3-dmem-o1	activity	NCGC00167488-05	Sorafenib	4	-2.1	-4.67921	4.09497	8.07943	103.035	14.9947	11	460.123	460.076	101.436	99.5083	105.262	105.893	105.236	104.628	109.006	102.81	94.8578	77.7446	14.9947	0.000780415	0.00234124	0.00702378	0.0210713	0.0632139	0.189642	0.568925	1.70678	5.12033	15.361	46.0829	Sorafenib	FLT1	CNC(=O)C1=CC(=CC=N1)OC2=CC=C(NC(=O)NC3=CC=C(Cl)C(=C3)C(F)(F)F)C=C2
s-kb3-dmem-o1	activity	NCGC00167491-03	Lenalidomide	1.3	4	-7.11797	0.2	97.6241	108.503	99.6526	11	508.296	508.315	106.503	103.003	103.724	104.047	101.513	103.08	101.319	101.533	102.234	98.6873	99.6526	0.00156083	0.00468253	0.0140476	0.0421426	0.126428	0.379284	1.13785	3.41355	10.2407	30.722	92.1659	Lenalidomide	TNF	NC1=C2CN(C3CCC(=O)NC3=O)C(=O)C2=CC=C1
s-kb3-dmem-o1	activity	NCGC00167507-03	Lapatinib	4	-3	-4.57921	4.50447	-5.32399	105.56	3.49936	11	474.964	476.072	106.097	108.517	105.286	110.872	109.988	104.006	103.098	107.271	97.4128	96.292	3.49936	0.000780415	0.00234124	0.00702378	0.0210713	0.0632139	0.189642	0.568925	1.70678	5.12033	15.361	46.0829	Lapatinib	EGFR	C[S+]([O-])(=O)CCNCC1=CC=C(O1)C2=CC3=C(NC4=CC=C(OCC5=CC(=CC=C5)F)C(=C4)Cl)N=CN=C3C=C2
s-kb3-dmem-o1	activity	NCGC00167513-03	Vandetanib	4	-3	-4.52921	4.09497	5.15229	102.711	18.6932	11	467.68	467.17	100.071	107.299	101.769	101.446	102.365	103.65	102.177	102.3	101.327	96.039	18.6932	0.000780415	0.00234124	0.00702378	0.0210713	0.0632139	0.189642	0.568925	1.70678	5.12033	15.361	46.0829	Vandetanib	EGFR	COC1=CC2=C(NC3=CC=C(Br)C=C3F)N=CN=C2C=C1OCC4CCN(C)CC4
s-kb3-dmem-o1	activity	NCGC00167739-01	GW-4064X	2.1	-3	-4.67921	4.09497	72.023	106.22	73.3059	11	497.912	498.712	99.7204	107.714	106.43	111.118	108.225	107.103	109.499	102.45	102.891	97.8639	73.3059	0.000780415	0.00234124	0.00702378	0.0210713	0.0632139	0.189642	0.568925	1.70678	5.12033	15.361	46.0829	GW-4064X	NR14H	CC(C)C1=C(COC2=CC=C(\C=C\C3=CC=CC(=C3)C(O)=O)C(=C2)Cl)C(=NO1)C4=C(Cl)C=CC=C4Cl
s-kb3-dmem-o1	activity	NCGC00167751-01	SSR-69071	4	-3	-4.47921	4.95492	-15.9162	101.735	3.11812	11	460.841	463.438	95.5177	97.1064	99.9487	102.947	106.745	102.537	102.774	102.678	102.367	104.668	3.11812	0.000780415	0.00234124	0.00702378	0.0210713	0.0632139	0.189642	0.568925	1.70678	5.12033	15.361	46.0829	SSR-69071	ELA2	COC1=CC(=C2C(=O)N(COC/3=C/C(=O)N4\C=C/C=C(OCCN5CCCCC5)\C4=N3)[S+]([O-])(=O)C2=C1)C(C)C
s-kb3-dmem-o1	activity	NCGC00167767-01	IKK16	4	-1.3	-7.87921	1.80795	23.0331	98.6922	-1.01696	11	203.794	208.056	97.5488	95.0298	82.3713	43.6643	32.9228	26.6927	20.5337	84.4583	20.258	46.0055	-1.01696	0.000780415	0.00234124	0.00702378	0.0210713	0.0632139	0.189642	0.568925	1.70678	5.12033	15.361	46.0829	IKK16	IKBKB	O=C(N1CCC(CC1)N2CCCC2)C3=CC=C(NC4=NC=CC(=N4)C5=CC6=C(S5)C=CC=C6)C=C3
s-kb3-dmem-o1	activity	NCGC00167785-01	PAC-1	1.1	-2.2	-4.87921	1.1341	45.6671	106.042	57.1686	11	469.73	470.455	105.251	104.592	108.21	104.693	104.645	106.021	109.262	99.6292	89.1744	74.3463	57.1686	0.000780415	0.00234124	0.00702378	0.0210713	0.0632139	0.189642	0.568925	1.70678	5.12033	15.361	46.0829	PAC-1	CASP3	OC1=C(C=CC=C1CC=C)/C=N/NC(=O)CN2CCN(CC2)CC3=CC=CC=C3
s-kb3-dmem-o1	activity	NCGC00167803-01	GSI-9	5	5	NA	NA	NA	NA	86.3796	11	NA	450.922	96.5662	94.5089	90.5639	94.011	90.9504	96.2118	93.4919	95.3015	98.0551	94.107	86.3796	0.000780415	0.00234124	0.00702378	0.0210713	0.0632139	0.189642	0.568925	1.70678	5.12033	15.361	46.0829	GSI-9	NOTCH1	C[C@H](NC(=O)CC1=CC(=CC(=C1)F)F)C(=O)N[C@H](C(=O)OC(C)(C)C)C2=CC=CC=C2
s-kb3-dmem-o1	activity	NCGC00167805-02	Ivachtin	1.3	4	-5.37921	3.98997	101.399	108.064	105.286	11	512.144	513.474	106.064	107.933	102.451	104.629	111.499	110.891	113.952	108.697	103.567	101.343	105.286	0.000780415	0.00234124	0.00702378	0.0210713	0.0632139	0.189642	0.568925	1.70678	5.12033	15.361	46.0829	Ivachtin	CASP3	CC(=O)OCCN1C(=O)C2=C(C)N=C3C=CC(=CC3=C2C1=O)[S+]([O-])(=O)N4CCOCC4
s-kb3-dmem-o1	activity	NCGC00167811-01	GW-9508	1.3	4	-5.17921	1.82648	94.4685	107.497	94.8066	11	505.158	505.434	106.497	112.601	104.012	106.186	105.837	104.926	112.441	106.736	102.067	96.8435	94.8066	0.000780415	0.00234124	0.00702378	0.0210713	0.0632139	0.189642	0.568925	1.70678	5.12033	15.361	46.0829	GW-9508	FFAR1	OC(=O)CCC1=CC=C(NCC2=CC=CC(=C2)OC3=CC=CC=C3)C=C1
s-kb3-dmem-o1	activity	NCGC00167977-02	Bicalutamide	2.3	4	-4.67921	1.2221	83.2233	104.734	86.5584	11	492.794	493.732	103.234	105.657	105.119	105.217	103.202	107.949	104.818	104.1	97.0522	100.377	86.5584	0.000780415	0.00234124	0.00702378	0.0210713	0.0632139	0.189642	0.568925	1.70678	5.12033	15.361	46.0829	Bicalutamide	AR	CC(O)(C[S+]([O-])(=O)C1=CC=C(F)C=C1)C(=O)NC2=CC=C(C#N)C(=C2)C(F)(F)F
s-kb3-dmem-o1	activity	NCGC00168085-04	Vorinostat	4	-1.1	-6.31797	1	17.0808	102.86	15.691	11	314.726	315.358	102.549	102.587	96.8331	97.183	88.7428	62.1884	41.1214	32.0478	21.7735	17.8028	15.691	0.00156083	0.00468253	0.0140476	0.0421426	0.126428	0.379284	1.13785	3.41355	10.2407	30.722	92.1659	Vorinostat	HDAC1	ONC(=O)CCCCCCC(=O)NC1=CC=CC=C1
s-kb3-dmem-o1	activity	NCGC00168108-03	AG-14361	4	-3	-4.47921	4.50447	10.0685	109.247	28.4178	11	501.534	502.289	107.634	104.866	110.208	109.037	112.289	112.067	108.666	110.114	109.197	106.168	28.4178	0.000780415	0.00234124	0.00702378	0.0210713	0.0632139	0.189642	0.568925	1.70678	5.12033	15.361	46.0829	AG-14361	PARP1	CN(C)CC1=CC=C(C=C1)C2=NC3=CC=CC4=C3[N]2CCNC4=O
s-kb3-dmem-o1	activity	NCGC00168109-03	Secin H3	2.3	4	-4.57921	1.1	78.6129	102.771	84.806	11	483.176	483.625	105.771	102.81	105.539	99.2497	100.735	104.524	101.817	104.725	93.562	99.0823	84.806	0.000780415	0.00234124	0.00702378	0.0210713	0.0632139	0.189642	0.568925	1.70678	5.12033	15.361	46.0829	Secin H3	ARHGEF1	COC1=N[N](C2=CC=C(NC(=O)CSC3=CC=CC=C3)C=C2)C(=N1)C4=CC=C5OCOC5=C4
s-kb3-dmem-o1	activity	NCGC00168110-02	Tozasertib	2.1	-2.2	-4.72921	1	32.8061	95.1377	48.444	11	421.479	419.803	97.3127	100.194	94.3277	91.7899	94.3305	93.3439	90.2344	89.9546	80.9658	68.2497	48.444	0.000780415	0.00234124	0.00702378	0.0210713	0.0632139	0.189642	0.568925	1.70678	5.12033	15.361	46.0829	Tozasertib	AURKA	CN1CCN(CC1)C2=CC(=NC(=N2)SC3=CC=C(NC(=O)C4CC4)C=C3)NC5=CC(=N[NH]5)C
s-kb3-dmem-o1	activity	NCGC00168114-01	IC-87114	2.1	-2.4	-4.67921	4.50447	84.7318	109.729	85.648	11	518.376	518.78	105.229	108.781	110.878	109.237	109.791	113.289	106.8	110.773	111.47	104.495	85.648	0.000780415	0.00234124	0.00702378	0.0210713	0.0632139	0.189642	0.568925	1.70678	5.12033	15.361	46.0829	IC-87114	PIK3CA	CC1=CC=CC=C1N2\C(=N/C3=C(C(=CC=C3)C)C2=O)C[N]4C=NC5=C4N=CN=C5N
s-kb3-dmem-o1	activity	NCGC00168459-03	NCGC00168459-01	4	-2.1	-5.07921	0.9	1.06283	107.556	19.0159	11	424.196	425.807	101.682	107.043	106.187	108.451	111.528	106.88	101.505	78.4186	70.8092	39.8693	19.0159	0.000780415	0.00234124	0.00702378	0.0210713	0.0632139	0.189642	0.568925	1.70678	5.12033	15.361	46.0829	NCGC00168459-01	PDE4A	COC1=CC(=C(OC)C=C1)C2=NN=C3C=CC(=N[N]23)C4=CC(=C(OC)C=C4)O[C@@H]5CCOC5
s-kb3-dmem-o1	activity	NCGC00168477-01	Salinomycin	4	-2.1	-4.67921	1.1	-20.1845	98.1622	10.4638	11	410.748	410.317	106.24	104.479	104.284	100.328	91.641	90.154	90.2558	85.3183	77.7926	56.6021	10.4638	0.000780415	0.00234124	0.00702378	0.0210713	0.0632139	0.189642	0.568925	1.70678	5.12033	15.361	46.0829	Salinomycin	WNT1	CC[C@H](C1CC[C@H](C)C(O1)[C@@H](C)[C@H](O)[C@H](C)C(=O)[C@H](CC)C2O[C@@]\3(O[C@@]4(CC[C@](C)(O4)C5CC[C@](O)(CC)[C@H](C)O5)[C@H](O)\C=C3)[C@H](C)C[C@@H]2C)C(O)=O
s-kb3-dmem-o1	activity	NCGC00168784-02	Gemcitabine	1.1	-2.4	-6.71797	0.8	79.6272	107.077	78.6188	11	458.066	458.711	106.077	104.384	106.975	99.0111	95.3161	91.5307	83.5162	81.3682	82.3982	81.5771	78.6188	0.00156083	0.00468253	0.0140476	0.0421426	0.126428	0.379284	1.13785	3.41355	10.2407	30.722	92.1659	Gemcitabine	RRM2	NC/1=N/C(=O)N(/C=C1)[C@@H]2O[C@H](CO)[C@@H](O)C2(F)F
s-kb3-dmem-o1	activity	NCGC00169964-03	cycloheximide	4	-1.1	-6.71797	1	19.7181	97.7372	13.6043	11	276.036	278.04	93.4318	97.4974	94.6832	84.4145	66.2428	45.5754	29.5204	27.6548	23.6476	22.1271	13.6043	0.00156083	0.00468253	0.0140476	0.0421426	0.126428	0.379284	1.13785	3.41355	10.2407	30.722	92.1659	cycloheximide	GSK3B	CC1CC(C)C(=O)C(C1)C(O)CC2CC(=O)NC(=O)C2
s-kb3-dmem-o1	activity	NCGC00181129-03	Dasatinib	2.1	-2.2	-4.67921	4.09497	51.5666	104.474	55.6064	11	482.598	483.661	102.606	104.457	106.147	104.441	106.919	106.792	106.365	103.021	99.1415	93.1861	55.6064	0.000780415	0.00234124	0.00702378	0.0210713	0.0632139	0.189642	0.568925	1.70678	5.12033	15.361	46.0829	Dasatinib	ABL1	CC1=NC(=CC(=N1)NC2=NC=C(S2)C(=O)NC3=C(Cl)C=CC=C3C)N4CCN(CCO)CC4
s-kb3-dmem-o1	activity	NCGC00181170-01	Bendamustine	1.1	4	-8.57921	2.40638	99.0019	108.317	104.451	11	480.928	480.604	107.817	104.135	99.5707	99.1396	99.4693	99.3561	99.4927	99.313	98.6825	97.971	104.451	0.000780415	0.00234124	0.00702378	0.0210713	0.0632139	0.189642	0.568925	1.70678	5.12033	15.361	46.0829	Bendamustine	XRCC1	ClCCN(CCCl)c1cc2nc(CCCC(=O)O)n(C)c2cc1
s-kb3-dmem-o1	activity	NCGC00181343-01	Ivabradine hydrochloride	1.3	4	-6.97921	4.95492	101.861	106.841	100.639	11	500.243	500.259	103.841	109.228	105.702	105.501	108.727	99.6909	101.107	104.63	100.886	103.31	100.639	0.000780415	0.00234124	0.00702378	0.0210713	0.0632139	0.189642	0.568925	1.70678	5.12033	15.361	46.0829	Ivabradine hydrochloride	HCN	Cl.COc3cc4C[C@H](CN(C)CCCN1CCc2cc(OC)c(OC)cc2CC1=O)c4cc3OC
s-kb3-dmem-o1	activity	NCGC00181350-02	Vatalanib	2.3	-2.4	-4.47921	4.95492	70.3594	105.92	76.1194	11	500.605	501.691	99.9196	103.132	105.392	112.103	105.668	103.43	105.726	107.817	107.033	107.524	76.1194	0.000780415	0.00234124	0.00702378	0.0210713	0.0632139	0.189642	0.568925	1.70678	5.12033	15.361	46.0829	Vatalanib	VEGFA	Cl.Cl.Clc1ccc(cc1)Nc4nnc(Cc2ccncc2)c3ccccc34
s-kb3-dmem-o1	activity	NCGC00181785-01	Aprepitant	4	-2.1	-4.72921	2.33317	8.4561	98.4692	10.1759	11	432.442	432.927	96.1682	99.2816	99.6242	100.478	104.156	100.34	91.998	96.2735	91.8674	69.4247	10.1759	0.000780415	0.00234124	0.00702378	0.0210713	0.0632139	0.189642	0.568925	1.70678	5.12033	15.361	46.0829	Aprepitant	TACR1	C[C@@H](O[C@H]2OCCN(CC1=NC(=O)N=N1)[C@H]2C3CCC(F)CC3)c4cc(cc(c4)C(F)(F)F)C(F)(F)F
s-kb3-dmem-o1	activity	NCGC00182037-01	Alacepril	1.3	4	-5.52921	1.53859	96.0833	102.661	96.7723	11	485.346	484.485	102.161	99.3178	99.9506	107.84	104.793	99.2046	103.7	99.8232	98.7212	95.4296	96.7723	0.000780415	0.00234124	0.00702378	0.0210713	0.0632139	0.189642	0.568925	1.70678	5.12033	15.361	46.0829	Alacepril	ACE	O=C(N[C@@H](Cc1ccccc1)C(=O)O)[C@@H]2CCCN2C(=O)[C@H](C)CSC(C)=O
s-kb3-dmem-o1	activity	NCGC00182045-02	Pentostatin	1.3	4	-5.42921	0.2	89.0971	108.956	92.9069	11	488.44	489.048	106.956	105.678	106.427	100.963	104.348	101.537	97.5587	100.393	101.61	99.6515	92.9069	0.000780415	0.00234124	0.00702378	0.0210713	0.0632139	0.189642	0.568925	1.70678	5.12033	15.361	46.0829	Pentostatin	ADA	OC[C@H]1O[C@H](C[C@@H]1O)[N]2C=NC3=C2\N=C/NC[C@H]3O
s-kb3-dmem-o1	activity	NCGC00182051-03	R406	2.1	-2.2	-4.77921	0.7	35.2504	105.229	51.6943	11	455.409	456.448	103.082	106.618	108.753	103.418	100.59	105.736	99.0774	90.7099	80.1384	80.4038	51.6943	0.000780415	0.00234124	0.00702378	0.0210713	0.0632139	0.189642	0.568925	1.70678	5.12033	15.361	46.0829	R406	SYK	COC1=CC(=CC(=C1OC)OC)NC2=NC=C(F)C(=N2)NC3=NC4=C(OC(C)(C)C(=O)N4)C=C3
s-kb3-dmem-o1	activity	NCGC00182052-02	SRT1720	4	-3	-4.57921	4.50447	-6.63837	107.451	2.00412	11	483.119	485.301	102.498	104.759	105.542	110.051	108.992	108.346	105.996	112.077	110.619	98.3614	2.00412	0.000780415	0.00234124	0.00702378	0.0210713	0.0632139	0.189642	0.568925	1.70678	5.12033	15.361	46.0829	SRT1720	SIRT1	O=C(NC1=CC=CC=C1C2=C[N]3C(=CSC3=N2)CN4CCNCC4)C5=NC6=C(C=CC=C6)N=C5
s-kb3-dmem-o1	activity	NCGC00182055-02	Bazedoxifene	4	-3	-4.47921	4.50447	-19.8846	101.778	2.90038	11	460.288	458.101	110.376	101.886	103.569	104.623	99.5812	96.3423	96.9089	98.9795	102.922	98.4687	2.90038	0.000780415	0.00234124	0.00702378	0.0210713	0.0632139	0.189642	0.568925	1.70678	5.12033	15.361	46.0829	Bazedoxifene	ER	CC(=O)O.Oc1ccc(cc1)c5c(C)c2cc(O)ccc2n5Cc3ccc(cc3)OCCN4CCCCCC4
s-kb3-dmem-o1	activity	NCGC00182058-03	Doxercalciferol	1.3	4	-7.97921	1.01	111.487	102.487	101.237	11	525.428	524.708	103.487	103.761	105.377	110.129	109.259	107.26	116.107	114.637	107.516	110.494	101.237	0.000780415	0.00234124	0.00702378	0.0210713	0.0632139	0.189642	0.568925	1.70678	5.12033	15.361	46.0829	Doxercalciferol	VDR	C=C1C(/C[C@@H](O)C[C@@H]1O)=C\C=C2/CCC[C@]3(C)[C@H](CC[C@@H]23)[C@H](C)/C=C/[C@H](C)C(C)C
s-kb3-dmem-o1	activity	NCGC00182713-02	Canertinib	4	-2.1	-4.57921	4.09497	-7.85747	100.178	1.96626	11	449.486	449.175	102.208	98.6436	103.247	103.469	96.4795	100.353	101.888	98.0438	97.2041	89.864	1.96626	0.000780415	0.00234124	0.00702378	0.0210713	0.0632139	0.189642	0.568925	1.70678	5.12033	15.361	46.0829	Canertinib	EGFR	FC1=C(Cl)C=C(NC2=NC=NC3=C2C=C(NC(=O)C=C)C(=C3)OCCCN4CCOCC4)C=C1
s-kb3-dmem-o1	activity	NCGC00182868-02	Daporinad	2.3	4	-4.67921	1.82648	77.3209	99.2141	80.4697	11	467.387	467.92	96.2141	98.5651	102.781	99.7819	102.576	98.6906	97.6992	97.8435	95.1259	93.335	80.4697	0.000780415	0.00234124	0.00702378	0.0210713	0.0632139	0.189642	0.568925	1.70678	5.12033	15.361	46.0829	Daporinad	NAMPT	O=C(NCCCCC1CCN(CC1)C(=O)C2=CC=CC=C2)\C=C\C3=CN=CC=C3
s-kb3-dmem-o1	activity	NCGC00183285-04	Nilotinib	4	-2.1	-4.57921	1.96734	-21.1263	98.1359	6.86809	11	430.094	430.655	99.5647	100.91	98.4596	100.492	101.156	96.8936	97.2794	94.9448	84.5818	74.1668	6.86809	0.000780415	0.00234124	0.00702378	0.0210713	0.0632139	0.189642	0.568925	1.70678	5.12033	15.361	46.0829	Nilotinib	ABL1	CC1=C[N](C=N1)C2=CC(=CC(=C2)NC(=O)C3=CC(=C(C)C=C3)NC4=NC(=CC=N4)C5=CC=CN=C5)C(F)(F)F
s-kb3-dmem-o1	activity	NCGC00183656-02	Elesclomol	1.3	4	-8.32921	4.95492	101.193	106.555	100.514	11	490.461	491.918	104.555	108.597	100.829	100.038	98.0031	107.7	103.435	101.442	102.37	98.6003	100.514	0.000780415	0.00234124	0.00702378	0.0210713	0.0632139	0.189642	0.568925	1.70678	5.12033	15.361	46.0829	Elesclomol	HSPA2	CN(NC(=O)CC(=O)NN(C)C(=S)C1=CC=CC=C1)C(=S)C2=CC=CC=C2
s-kb3-dmem-o1	activity	NCGC00183808-01	NCGC00183808-01	2.1	-3	-4.57921	4.09497	49.4125	102.174	54.2764	11	475.469	475.172	100.726	101.641	98.2808	102.771	103.307	104.798	102.631	101.416	102.508	97.0296	54.2764	0.000780415	0.00234124	0.00702378	0.0210713	0.0632139	0.189642	0.568925	1.70678	5.12033	15.361	46.0829	NCGC00183808-01	JARID2	CN(C)CCCNC(=O)C1=CC=C(C=C1)C2=CC3=CC=CN=C3C(=C2)O
s-kb3-dmem-o1	activity	NCGC00185000-02	Afatinib	4	-2.1	-5.17921	0.8	-14.4067	93.246	-0.991941	11	342.608	343.791	94.828	90.9738	92.3169	91.358	92.1246	85.3893	86.1122	61.4197	45.7834	28.2302	-0.991941	0.000780415	0.00234124	0.00702378	0.0210713	0.0632139	0.189642	0.568925	1.70678	5.12033	15.361	46.0829	Afatinib	EGFR	CN(C)C\C=C\C(=O)NC1=CC2=C(NC3=CC(=C(F)C=C3)Cl)N=CN=C2C=C1O[C@H]4CCOC4
s-kb3-dmem-o1	activity	NCGC00185090-04	NCGC00185090-04	4	-2.1	-4.62921	4.09497	-2.1721	103.698	6.00755	11	463.505	464.894	101.12	100.041	103.631	104.787	104.414	109.13	104.521	105.581	104.533	83.7227	6.00755	0.000780415	0.00234124	0.00702378	0.0210713	0.0632139	0.189642	0.568925	1.70678	5.12033	15.361	46.0829	NCGC00185090-04	APE1	CC(=O)NC1=C(C2=C(CNC2)S1)C3=NC4=C(S3)C=CC=C4
s-kb3-dmem-o1	activity	NCGC00185850-02	BIX-01294	4	-2.1	-4.87921	1.86169	-8.00292	102.257	2.60946	11	425.003	425.078	99.0856	103.484	99.9918	99.6911	101.328	108.337	103.165	100.833	84.6615	38.3892	2.60946	0.000780415	0.00234124	0.00702378	0.0210713	0.0632139	0.189642	0.568925	1.70678	5.12033	15.361	46.0829	BIX-01294	EHMT2	COC1=C(OC)C=C2C(=NC(=NC2=C1)N3CCCN(C)CC3)NC4CCN(CC4)CC5=CC=CC=C5
s-kb3-dmem-o1	activity	NCGC00185916-06	NCGC00185916	1.3	4	-4.87921	2.40638	91.1881	102.188	91.5214	11	484.685	485.165	103.188	97.9511	106.496	100.392	102.351	99.863	103.518	105.366	100.98	95.7908	91.5214	0.000780415	0.00234124	0.00702378	0.0210713	0.0632139	0.189642	0.568925	1.70678	5.12033	15.361	46.0829	NCGC00185916	PKM2	NC1=CC(=CC=C1)[S+]([O-])(=O)N2CCCN(CC2)[S+]([O-])(=O)C3=CC4=C(OCCO4)C=C3
s-kb3-dmem-o1	activity	NCGC00186024-01	SB-525334	2.3	-2.4	-4.57921	4.09497	79.7324	102.683	81.7242	11	486.755	487.022	101.683	102.24	101.675	99.7655	106.648	108.884	102.995	101.944	98.5495	100.277	81.7242	0.000780415	0.00234124	0.00702378	0.0210713	0.0632139	0.189642	0.568925	1.70678	5.12033	15.361	46.0829	SB-525334	TGBR1	CC1=NC(=CC=C1)C2=C(N=C([NH]2)C(C)(C)C)C3=CC=C4N=CC=NC4=C3
s-kb3-dmem-o1	activity	NCGC00186035-01	NCGC00186035-01	2.1	-2.4	-4.42921	4.95492	58.4561	89.8217	66.3504	11	425.176	424.04	90.8217	90.0638	84.0801	89.4199	88.8201	89.4486	90.7023	89.5103	93.6575	89.5297	66.3504	0.000780415	0.00234124	0.00702378	0.0210713	0.0632139	0.189642	0.568925	1.70678	5.12033	15.361	46.0829	NCGC00186035-01	IRAK1	[O-][N+](=O)C1=CC=CC(=C1)C(=O)NC2=NC3=CC=CC=C3[N]2CCN4CCOCC4
s-kb3-dmem-o1	activity	NCGC00186046-01	Caroverine hydrochloride	1.3	4	-6.52921	4.95492	98.5122	106.926	91.6644	11	495.341	496.439	107.426	104.04	106.193	108.271	108.239	107.256	97.0546	101.95	98.3859	102.746	91.6644	0.000780415	0.00234124	0.00702378	0.0210713	0.0632139	0.189642	0.568925	1.70678	5.12033	15.361	46.0829	Caroverine hydrochloride	GR1A1	COc1ccc(cc1)CC3=Nc2ccccc2N(CCN(CC)CC)C3=O
s-kb3-dmem-o1	activity	NCGC00186460-01	Bardoxolone methyl	4	-1.1	-6.07921	1.6259	0.304056	103.066	-0.701984	11	312.631	314.039	99.902	101.059	104.752	103.392	102.692	95.5696	68.6366	25.6794	5.55046	1.31371	-0.701984	0.000780415	0.00234124	0.00702378	0.0210713	0.0632139	0.189642	0.568925	1.70678	5.12033	15.361	46.0829	Bardoxolone methyl	NFKB1	O=C(OC)[C@]12CC[C@@]3(C)[C@]4(C)CC[C@H]5[C@@](C)(C)C(=O)C(=C[C@]5(C)C4=CC(=O)[C@@H]3[C@@H]2C[C@](C)(C)CC1)C#N
s-kb3-dmem-o1	activity	NCGC00186465-02	MK-2206	4	-3	-4.57921	4.50447	-8.16025	93.9411	-0.433643	11	421.685	420.517	96.1489	97.2777	95.3427	89.9572	88.6106	88.3648	90.9718	87.2614	109.954	85.7972	-0.433643	0.000780415	0.00234124	0.00702378	0.0210713	0.0632139	0.189642	0.568925	1.70678	5.12033	15.361	46.0829	MK-2206	AKT1	NC1(CCC1)C2=CC=C(C=C2)C3=C(C=C/4C(=N3)\C=C/N5C(=O)N\N=C45)C6=CC=CC=C6
s-kb3-dmem-o1	activity	NCGC00186528-04	NCGC00186528	2.1	-3	-4.52921	4.95492	24.3158	100.917	31.8489	11	464.803	464.945	100.702	101.324	94.3546	100.461	100.508	104.595	104.7	103.297	98.6254	97.9755	31.8489	0.000780415	0.00234124	0.00702378	0.0210713	0.0632139	0.189642	0.568925	1.70678	5.12033	15.361	46.0829	NCGC00186528	PKM2	C[N]1C2=C(SC(=C2)[S+](C)[O-])C\3=C1C(=O)N(CC4=CC(=CC=C4)N)\N=C3
s-kb3-dmem-o1	activity	NCGC00187481-05	BEZ235	4	-1.2	-7.47921	0.91	38.4852	105.067	29.6209	11	294.478	295.882	101.228	101.091	91.6318	79.647	62.3791	47.0928	42.3553	47.5805	42.4015	38.3381	29.6209	0.000780415	0.00234124	0.00702378	0.0210713	0.0632139	0.189642	0.568925	1.70678	5.12033	15.361	46.0829	BEZ235	MTOR	CN1C(=O)N(C2=CC=C(C=C2)C(C)(C)C#N)C3=C4C=C(C=CC4=NC=C13)C5=CC6=C(C=CC=C6)N=C5
s-kb3-dmem-o1	activity	NCGC00187482-03	GDC-0941	1.1	-1.2	-5.97921	0.7	34.7592	104.512	40.1761	11	382.659	383.531	99.7605	105.139	105.055	99.2285	97.8413	88.1937	76.5429	61.8451	55.8557	41.1916	40.1761	0.000780415	0.00234124	0.00702378	0.0210713	0.0632139	0.189642	0.568925	1.70678	5.12033	15.361	46.0829	GDC-0941	PIK3CA	C[S+]([O-])(=O)N1CCN(CC1)CC2=CC3=C(S2)C(=NC(=N3)C4=CC=CC5=C4C=N[NH]5)N6CCOCC6
s-kb3-dmem-o1	activity	NCGC00187906-02	PI-103	1.1	-1.2	-7.02921	1.2221	38.1167	104.203	36.5047	11	320.636	320.524	102.802	105.571	100.297	94.988	78.8357	57.3128	47.569	34.5749	40.9527	39.3202	36.5047	0.000780415	0.00234124	0.00702378	0.0210713	0.0632139	0.189642	0.568925	1.70678	5.12033	15.361	46.0829	PI-103	PIK3CA	OC1=CC(=CC=C1)C2=NC3=C(OC4=C3C=CC=N4)C(=N2)N5CCOCC5
s-kb3-dmem-o1	activity	NCGC00187909-01	Perifosine	1.3	4	-6.24041	4.09497	99.6382	105.849	98.34	11	528.516	528.546	104.349	102.304	104.998	109.679	106.228	106.906	105.588	100.828	101.343	99.2194	98.34	0.00039023	0.00117065	0.00351189	0.0105357	0.031607	0.0948209	0.284463	0.853388	2.56016	7.68049	23.0415	Perifosine	PIK3CA	[O-]P(=O)(OCCCCCCCCCCCCCCCCCC)OC1CC[N+](C)(C)CC1
s-kb3-dmem-o1	activity	NCGC00187911-02	PLX-4720	2.1	-2.2	-4.77921	2.12107	63.6144	105.653	66.1476	11	486.618	486.74	101.653	107.262	107.96	104.54	107.601	102.473	111.827	102.054	100.668	86.9629	66.1476	0.000780415	0.00234124	0.00702378	0.0210713	0.0632139	0.189642	0.568925	1.70678	5.12033	15.361	46.0829	PLX-4720	BRAF	CCC[S+]([O-])(=O)NC1=CC=C(F)C(=C1F)C(=O)C2=C[NH]C3=NC=C(Cl)C=C23
s-kb3-dmem-o1	activity	NCGC00187912-01	PCI-32765	4	-2.1	-4.36797	2.72022	2.15318	91.9162	3.88602	11	424.051	423.784	90.528	90.1394	94.5837	85.9345	95.2458	90.4046	96.1216	94.8031	85.237	71.8459	3.88602	0.00156083	0.00468253	0.0140476	0.0421426	0.126428	0.379284	1.13785	3.41355	10.2407	30.722	92.1659	PCI-32765	BTK	NC1=C2C(=NC=N1)[N](N=C2C3=CC=C(OC4=CC=CC=C4)C=C3)[C@@H]5CCCN(C5)C(=O)C=C
s-kb3-dmem-o1	activity	NCGC00187940-01	NCGC00185053	2.3	4	-4.67921	4.09497	88.2696	107.513	89.0602	11	509.657	510.656	108.013	104.826	107.108	111.193	103.639	108.313	111.254	106.815	108.703	103.284	89.0602	0.000780415	0.00234124	0.00702378	0.0210713	0.0632139	0.189642	0.568925	1.70678	5.12033	15.361	46.0829	NCGC00185053	ALOX15	O=C(OCC#CCSC1=NN=C(O1)C2=CC3=CC=CC=C3C=C2)C4=CC5=C(S4)C=CC=C5
s-kb3-dmem-o1	activity	NCGC00188344-01	Navitoclax	4	-3	-4.57921	4.09497	-1.78	98.7789	7.55304	11	444.977	444.949	97.2938	100.489	96.7991	97.2501	100.85	102.701	100.91	96.6604	94.9667	88.9594	7.55304	0.000780415	0.00234124	0.00702378	0.0210713	0.0632139	0.189642	0.568925	1.70678	5.12033	15.361	46.0829	Navitoclax	BCL2L1	CC1(C)CCC(=C(CN2CCN(CC2)C3=CC=C(C=C3)C(=O)N[S+]([O-])(=O)C4=CC(=C(N[C@H](CCN5CCOCC5)CSC6=CC=CC=C6)C=C4)[S+]([O-])(=O)C(F)(F)F)\C1)/C7=CC=C(Cl)C=C7
s-kb3-dmem-o1	activity	NCGC00188380-01	RDEA-119	2.1	-3	-4.47921	4.95492	19.1154	100.377	32.589	11	463.024	463.486	95.0065	95.1633	101.525	99.3348	100.717	100.77	99.1915	105.177	102.557	100.768	32.589	0.000780415	0.00234124	0.00702378	0.0210713	0.0632139	0.189642	0.568925	1.70678	5.12033	15.361	46.0829	RDEA-119	MAP2K1	COC1=CC(=C(F)C(=C1N[S+]([O-])(=O)C2(CC2)C[C@H](O)CO)NC3=C(F)C=C(I)C=C3)F
s-kb3-dmem-o1	activity	NCGC00188382-02	NCGC00188382-01	4	-1.1	-7.37921	1.92824	6.70099	99.5548	2.33108	11	192.701	194.844	97.3291	97.609	100.074	80.5142	36.1833	12.808	11.2607	8.22674	6.31269	5.38277	2.33108	0.000780415	0.00234124	0.00702378	0.0210713	0.0632139	0.189642	0.568925	1.70678	5.12033	15.361	46.0829	NCGC00188382-01	ITK	CC(NCC1=CC=C2N(CC(C)(C)O)\C(NC2=C1)=N\C(=O)C3=CC=C(S3)C4=C[NH]N=C4)C(C)(C)C
s-kb3-dmem-o1	activity	NCGC00188865-01	Pazopanib	2.3	-2.2	-4.67921	1.4641	50.8641	101.305	56.9877	11	463.605	464.21	100.727	101.59	104.705	105.437	100.488	104.296	99.8799	95.7254	88.7575	88.9698	56.9877	0.000780415	0.00234124	0.00702378	0.0210713	0.0632139	0.189642	0.568925	1.70678	5.12033	15.361	46.0829	Pazopanib	CERS1	NS(=O)(=O)c1cc(ccc1C)Nc2nccc(n2)N(C)c3ccc4c(C)n(C)nc4c3
s-kb3-dmem-o1	activity	NCGC00188866-01	NA	1.1	-2.2	-5.22921	0.9	60.6037	96.8149	64.4723	11	429.207	430.16	96.3149	97.45	94.4376	101.077	99.1448	91.6403	90.4178	90.8655	79.0391	72.3214	64.4723	0.000780415	0.00234124	0.00702378	0.0210713	0.0632139	0.189642	0.568925	1.70678	5.12033	15.361	46.0829	NA	RAC1	FC(F)(F)C1=CC=C2C(SCCCCCO\C3=C\O\C(CN4CCOCC4)=C/C3=O)=CC=NC2=C1
s-kb3-dmem-o1	activity	NCGC00189073-01	Selumetinib	2.3	4	-4.72921	0.5	83.1563	98.2464	87.2546	11	459.536	459.72	97.7464	100.771	96.7697	96.0885	95.935	99.5056	95.8297	90.8832	95.9651	92.8008	87.2546	0.000780415	0.00234124	0.00702378	0.0210713	0.0632139	0.189642	0.568925	1.70678	5.12033	15.361	46.0829	Selumetinib	MAP2K1	Brc3ccc(Nc1c(F)c2ncn(C)c2cc1C(=O)NOCCO)c(Cl)c3
s-kb3-dmem-o1	activity	NCGC00189075-01	PD-0325901	5	5	NA	NA	NA	NA	93.1811	11	NA	450.68	91.9947	99.8274	92.0286	92.4772	93.8067	89.6255	92.8239	93.059	98.9741	92.4519	93.1811	0.000780415	0.00234124	0.00702378	0.0210713	0.0632139	0.189642	0.568925	1.70678	5.12033	15.361	46.0829	PD-0325901	MAP2K1	OC[C@@H](O)CONC(=O)c2ccc(F)c(F)c2Nc1ccc(I)cc1F
s-kb3-dmem-o1	activity	NCGC00189393-02	NCGC00189393-02	1.3	-2.2	-5.22921	0.6	68.7571	104.088	73.8122	11	461.227	462.257	99.0879	104.039	105.469	108.924	99.1986	94.7254	105.474	85.8907	90.1493	83.0441	73.8122	0.000780415	0.00234124	0.00702378	0.0210713	0.0632139	0.189642	0.568925	1.70678	5.12033	15.361	46.0829	NCGC00189393-02	BLM	FC1=C(C=C(NC(=O)NC2=NN=C(S2)C3=CC=NC=C3)C=C1)C(F)(F)F
s-kb3-dmem-o1	activity	NCGC00229511-02	Tofacitinib	1.3	4	-7.32921	0.6	92.4087	104.125	91.1115	11	465.6	466.329	99.6254	106.524	101.587	99.9219	93.863	98.8866	93.7847	94.8378	92.5572	93.2848	91.1115	0.000780415	0.00234124	0.00702378	0.0210713	0.0632139	0.189642	0.568925	1.70678	5.12033	15.361	46.0829	Tofacitinib	JAK1	C[C@@H]1CCN(C[C@@H]1N(C)C2=C3C=C[NH]C3=NC=N2)C(=O)CC#N
s-kb3-dmem-o1	activity	NCGC00229512-01	NCGC00229512-01	4	-1.3	-6.47921	4.95492	29.4403	100.461	47.0744	11	328.073	323.161	100.072	100.786	99.2202	101.152	99.5214	98.1765	28.962	88.206	25.2696	20.0409	47.0744	0.000780415	0.00234124	0.00702378	0.0210713	0.0632139	0.189642	0.568925	1.70678	5.12033	15.361	46.0829	NCGC00229512-01	ITK	COC1=C(C=C(SC2=CN=C(NC(=O)C3=CC=C(CNC(C)C(C)(C)C)C=C3)S2)C(=C1)C)C(=O)N4CCN(CC4)C(C)=O
s-kb3-dmem-o1	activity	NCGC00229735-01	KU-60019	2.1	-3	-4.57921	4.09497	36.1337	97.1509	41.6658	11	448.877	448.673	96.4539	96.3829	97.7049	98.4661	97.0276	98.0707	99.6959	95.8939	93.2696	91.71	41.6658	0.000780415	0.00234124	0.00702378	0.0210713	0.0632139	0.189642	0.568925	1.70678	5.12033	15.361	46.0829	KU-60019	ATM	C[C@H]1CN(C[C@@H](C)O1)CC(=O)NC2=CC=C3SC4=C(CC3=C2)C=CC=C4\C5=C\C(=O)\C=C(/O5)N6CCOCC6
s-kb3-dmem-o1	activity	NCGC00238451-02	Olaparib	2.3	-2.4	-4.62921	4.09497	79.4841	108.687	81.3513	11	512.786	512.354	108.187	105.484	112.346	110.111	109.485	110.462	109.039	110.669	101.745	103.693	81.3513	0.000780415	0.00234124	0.00702378	0.0210713	0.0632139	0.189642	0.568925	1.70678	5.12033	15.361	46.0829	Olaparib	PARP1	FC1=C(C=C(C/C2=N/NC(=O)C3=C2C=CC=C3)C=C1)C(=O)N4CCN(CC4)C(=O)C5CC5
s-kb3-dmem-o1	activity	NCGC00238452-02	Enzastaurin	2.1	-3	-4.42921	4.95492	14.0105	100.887	34.8055	11	466.746	467.171	99.7902	97.3451	94.3006	97.5703	99.4405	101.921	99.8883	107.383	108.836	102.577	34.8055	0.000780415	0.00234124	0.00702378	0.0210713	0.0632139	0.189642	0.568925	1.70678	5.12033	15.361	46.0829	Enzastaurin	PRKCA	C[N]1C=C(C2=CC=CC=C12)\C3=C(\C(=O)NC3=O)C4=C[N](C5CCN(CC5)CC6=NC=CC=C6)C7=C4C=CC=C7
s-kb3-dmem-o1	activity	NCGC00238453-02	TAE-684	4	-2.1	-5.27921	0.4	-24.7901	109.542	1.66272	11	349.231	351.752	103.404	103.954	101.793	96.4874	91.2301	85.6264	66.4483	44.6745	46.373	47.995	1.66272	0.000780415	0.00234124	0.00702378	0.0210713	0.0632139	0.189642	0.568925	1.70678	5.12033	15.361	46.0829	TAE-684	ALK	COC1=CC(=CC=C1NC2=NC(=C(Cl)C=N2)NC3=C(C=CC=C3)[S+]([O-])(=O)C(C)C)N4CCC(CC4)N5CCN(C)CC5
s-kb3-dmem-o1	activity	NCGC00238454-02	PIK-90	1.1	-2.2	-5.42921	0.5	60.3646	107.625	66.7628	11	454.526	455.173	106.756	108.076	105.005	101.233	106.559	97.7992	92.8504	89.385	76.9319	84.4425	66.7628	0.000780415	0.00234124	0.00702378	0.0210713	0.0632139	0.189642	0.568925	1.70678	5.12033	15.361	46.0829	PIK-90	PIK3CA	COC1=CC=C2/C3=N/CCN3\C(=N/C2=C1OC)NC(=O)C4=CC=CN=C4
s-kb3-dmem-o1	activity	NCGC00238624-04	NCGC00238624	1.3	4	-6.12921	0.4	111.791	99.2909	91.2946	11	501.589	501.97	97.2909	103.391	103.318	100.5	101.524	103.102	106.487	105.449	108.672	108.618	91.2946	0.000780415	0.00234124	0.00702378	0.0210713	0.0632139	0.189642	0.568925	1.70678	5.12033	15.361	46.0829	NCGC00238624	GALK1	ClC1=C[NH]N=C1C\2NC(=N\C3=C2C(=O)CCC3)/NC4=NC5=CC=CC=C5O4
s-kb3-dmem-o1	activity	NCGC00241036-01	NCGC00241036-01	1.3	4	-5.87921	2.04374	106.436	99.9094	95.2387	11	490.534	490.551	101.436	104.202	99.7954	101.155	98.3209	93.9139	102.125	103.936	104.931	107.384	95.2387	0.000780415	0.00234124	0.00702378	0.0210713	0.0632139	0.189642	0.568925	1.70678	5.12033	15.361	46.0829	NCGC00241036-01	JARID2	OC(=O)C1=CC=C(O)C2=NC=C(C=C12)N3CCOCC3
s-kb3-dmem-o1	activity	NCGC00241097-02	Tandutinib	4	-3	-4.47921	4.50447	-5.53887	98.6388	13.6953	11	449.354	450.342	97.3223	99.9079	98.6155	97.4698	97.5214	100.531	99.9525	100.169	97.6421	95.5383	13.6953	0.000780415	0.00234124	0.00702378	0.0210713	0.0632139	0.189642	0.568925	1.70678	5.12033	15.361	46.0829	Tandutinib	KIT	COC1=CC2=C(N=CN=C2C=C1OCCCN3CCCCC3)N4CCN(CC4)C(=O)NC5=CC=C(OC(C)C)C=C5
s-kb3-dmem-o1	activity	NCGC00241099-03	Saracatinib	2.1	-2.4	-4.42921	4.95492	65.1252	104.732	74.9763	11	495.118	495.725	104.232	104.661	103.695	98.7651	105.84	107.336	102.454	105.289	107.244	108.535	74.9763	0.000780415	0.00234124	0.00702378	0.0210713	0.0632139	0.189642	0.568925	1.70678	5.12033	15.361	46.0829	Saracatinib	SRC	CN1CCN(CCOC2=CC3=NC=NC(=C3C(=C2)OC4CCOCC4)NC5=C6OCOC6=CC=C5Cl)CC1
s-kb3-dmem-o1	activity	NCGC00241101-01	Neratinib	1.1	-1.2	-6.02921	1.21	61.0559	106.831	57.914	11	434.242	435.145	106.14	111.003	105.842	106.436	101.109	101.411	93.6934	72.561	68.4967	65.1409	57.914	0.000780415	0.00234124	0.00702378	0.0210713	0.0632139	0.189642	0.568925	1.70678	5.12033	15.361	46.0829	Neratinib	EGFR	CCOC1=CC2=C(C=C1NC(=O)\C=C\CN(C)C)C(=C(C=N2)C#N)NC3=CC=C(OCC4=CC=CC=N4)C(=C3)Cl
s-kb3-dmem-o1	activity	NCGC00241102-01	Midostaurin	1.1	-1.2	-5.97921	0.8	31.6897	99.1396	33.9533	11	361.731	361.507	100.271	98.0285	96.9449	95.0182	94.1226	89.612	65.784	64.9341	45.3642	38.2406	33.9533	0.000780415	0.00234124	0.00702378	0.0210713	0.0632139	0.189642	0.568925	1.70678	5.12033	15.361	46.0829	Midostaurin	PRKCA	CO[C@@H]1[C@@H](C[C@H]2O[C@]1(C)[N]3C4=C(C=CC=C4)C5=C3C6=C(C7=CC=CC=C7[N]26)C8=C5CNC8=O)N(C)C(=O)C9=CC=CC=C9
s-kb3-dmem-o1	activity	NCGC00241103-04	Masitinib	4	-2.1	-4.62921	4.09497	6.49329	102.492	14.2755	11	460.968	459.905	104.766	101.158	107.016	102.321	105.674	106.018	105.68	97.2034	93.259	85.0053	14.2755	0.000780415	0.00234124	0.00702378	0.0210713	0.0632139	0.189642	0.568925	1.70678	5.12033	15.361	46.0829	Masitinib	KIT	CN1CCN(CC1)CC2=CC=C(C=C2)C(=O)NC3=CC=C(C)C(=C3)NC4=NC(=CS4)C5=CC=CN=C5
s-kb3-dmem-o1	activity	NCGC00241104-01	Doramapimod	2.3	4	-4.42921	4.95492	84.2687	101.921	88.8775	11	486.204	485.957	101.921	106.424	93.8528	100.336	99.4288	100.218	106.301	101.754	102.896	105.309	88.8775	0.000780415	0.00234124	0.00702378	0.0210713	0.0632139	0.189642	0.568925	1.70678	5.12033	15.361	46.0829	Doramapimod	MAPK14	CC(C)(C)c4cc(NC(=O)Nc3ccc(OCCN1CCOCC1)c2ccccc23)n(n4)c5ccc(C)cc5
s-kb3-dmem-o1	activity	NCGC00241107-01	Bosutinib	4	-2.1	-4.62921	1.1	-27.4622	94.4212	4.4046	11	395.205	392.965	103.988	105.111	105.092	93.6441	90.2002	85.1571	77.7422	83.8842	74.2954	53.9667	4.4046	0.000780415	0.00234124	0.00702378	0.0210713	0.0632139	0.189642	0.568925	1.70678	5.12033	15.361	46.0829	Bosutinib	ABL1	CO.COc4cc(Nc3c(C#N)cnc2cc(OCCCN1CCN(C)CC1)c(OC)cc23)c(Cl)cc4Cl
s-kb3-dmem-o1	activity	NCGC00241108-01	Axitinib	1.1	-1.2	-5.97921	4.09497	65.6694	101.475	56.7931	11	427.462	429.878	100.556	99.3969	101.23	102.273	107.61	98.7195	98.3209	70.385	71.2456	68.9098	56.7931	0.000780415	0.00234124	0.00702378	0.0210713	0.0632139	0.189642	0.568925	1.70678	5.12033	15.361	46.0829	Axitinib	FLT1	CNC(=O)c4ccccc4Sc1ccc3c(c1)nnc3/C=C/c2ccccn2
s-kb3-dmem-o1	activity	NCGC00241111-01	VX-745	2.3	-2.4	-4.62921	4.09497	66.3921	97.6156	68.346	11	458.901	458.321	98.1156	97.9173	95.7632	103.007	102.787	94.2445	101.292	92.7264	91.9542	92.5998	68.346	0.000780415	0.00234124	0.00702378	0.0210713	0.0632139	0.189642	0.568925	1.70678	5.12033	15.361	46.0829	VX-745	MAPK14	FC1=CC=C(SC/2=N/N3\C=N/C(=O)/C(=C3/C=C2)C4=C(Cl)C=CC=C4Cl)C(=C1)F
s-kb3-dmem-o1	activity	NCGC00241112-03	RWJ-67657	2.1	-2.2	-4.72921	2.33317	59.3669	102.578	60.2406	11	473.44	471.769	103.922	101.692	101.58	99.8441	108.674	101.558	102.223	99.1007	99.0507	88.5066	60.2406	0.000780415	0.00234124	0.00702378	0.0210713	0.0632139	0.189642	0.568925	1.70678	5.12033	15.361	46.0829	RWJ-67657	MAPK14	OCCC#CC1=NC(=C([N]1CCCC2=CC=CC=C2)C3=CC=NC=C3)C4=CC=C(F)C=C4
s-kb3-dmem-o1	activity	NCGC00241410-01	NCGC00241410-01	2.1	-3	-4.47921	4.95492	17.5459	94.7774	30.2319	11	437.073	438.235	91.7506	95.0898	95.5515	89.1709	97.4036	94.2294	91.8441	99.6957	99.3574	92.9181	30.2319	0.000780415	0.00234124	0.00702378	0.0210713	0.0632139	0.189642	0.568925	1.70678	5.12033	15.361	46.0829	NCGC00241410-01	IRAK1	ClC1=C[N]2C(=NC=C2C3=CC=CC(=N3)NC4CNC4)C=C1
s-kb3-dmem-o1	activity	NCGC00241411-01	NCGC00241411-01	5	5	NA	NA	NA	NA	94.4283	11	NA	475.576	103.393	100.36	98.4335	95.5026	101.26	103.574	94.0838	99.4687	99.5384	98.6162	94.4283	0.000780415	0.00234124	0.00702378	0.0210713	0.0632139	0.189642	0.568925	1.70678	5.12033	15.361	46.0829	NCGC00241411-01	IRAK1	CC(C)(C)C(=O)OC1=CC2=C(C=C1)[N](CCCO)C(=N2)NC(=O)C3=CC=CC(=C3)[N+]([O-])=O
s-kb3-dmem-o1	activity	NCGC00241455-02	GW-501516	2.3	4	-4.47921	4.95492	85.5359	101.268	87.9913	11	482.995	484.044	92.7684	104.172	97.6479	105.594	100.671	102.323	102.257	98.6734	100.268	105.987	87.9913	0.000780415	0.00234124	0.00702378	0.0210713	0.0632139	0.189642	0.568925	1.70678	5.12033	15.361	46.0829	GW-501516	PPARD	CC1=CC(=CC=C1OCC(O)=O)SCC2=C(C)N=C(S2)C3=CC=C(C=C3)C(F)(F)F
s-kb3-dmem-o1	activity	NCGC00241982-03	GSK-269962A	1.1	-2.2	-5.12921	0.7	39.9259	92.1894	48.8923	11	392.054	392.059	93.7242	91.3454	87.7558	92.4841	94.2402	88.3153	84.368	76.5041	69.0472	62.7185	48.8923	0.000780415	0.00234124	0.00702378	0.0210713	0.0632139	0.189642	0.568925	1.70678	5.12033	15.361	46.0829	GSK-269962A	ROCK1	CC[N]1C2=C(C=NC(=C2)OC3=CC(=CC=C3)NC(=O)C4=CC=C(OCCN5CCOCC5)C=C4)N=C1C6=NON=C6N
s-kb3-dmem-o1	activity	NCGC00242054-02	SJN 2511	1.3	4	-5.91797	0.5	122.043	104.043	100.495	11	551.702	495.248	102.043	110.793	104.283	108.569	106.757	108.597	113.882	116.646	116.49	119.199	100.495	0.00156083	0.00468253	0.0140476	0.0421426	0.126428	0.379284	1.13785	3.41355	10.2407	30.722	92.1659	SJN 2511	TGBR1	CC1=NC(=CC=C1)C2=N[NH]C=C2C3=NC4=C(C=C3)N=CC=C4
s-kb3-dmem-o1	activity	NCGC00242217-04	GW 843682X	4	-1.1	-6.77921	3.06545	20.2978	99.0933	19.5252	11	280.763	280.767	99.5832	98.1748	95.268	100.848	96.429	53.4991	23.2541	25.0095	19.0241	15.9488	19.5252	0.000780415	0.00234124	0.00702378	0.0210713	0.0632139	0.189642	0.568925	1.70678	5.12033	15.361	46.0829	GW 843682X	PLK1	COC1=CC2=C(C=C1OC)[N](C=N2)C3=CC(=C(S3)C(N)=O)OCC4=C(C=CC=C4)C(F)(F)F
s-kb3-dmem-o1	activity	NCGC00242458-01	EX-527	2.1	-3	-4.47921	4.09497	53.8112	105.376	64.6206	11	494.273	494.139	107.775	106.502	104.111	102.983	108.613	105.73	103.872	104.5	104.858	103.501	64.6206	0.000780415	0.00234124	0.00702378	0.0210713	0.0632139	0.189642	0.568925	1.70678	5.12033	15.361	46.0829	EX-527	SIRT1	NC(=O)C1CCCC2=C1[NH]C3=C2C=C(Cl)C=C3
s-kb3-dmem-o1	activity	NCGC00242475-01	GSK-650394	1.1	-2.4	-5.77921	3.132	74.9017	97.8508	80.9273	11	436.392	435.594	96.8508	96.382	98.6487	97.9361	97.4206	97.78	99.3773	85.6134	74.2622	70.6432	80.9273	0.000780415	0.00234124	0.00702378	0.0210713	0.0632139	0.189642	0.568925	1.70678	5.12033	15.361	46.0829	GSK-650394	NA	OC(=O)C1=CC=C(C=C1C2CCCC2)C3=C[NH]C4=CC=C(C=C34)C5=CC=CC=C5
s-kb3-dmem-o1	activity	NCGC00242476-02	GSK-4112	2.1	-3	-4.62921	4.50447	67.2337	105.647	69.7215	11	495.388	495.865	101.647	104.378	109.275	108.242	104.014	110.748	108.958	100.538	101.453	100.817	69.7215	0.000780415	0.00234124	0.00702378	0.0210713	0.0632139	0.189642	0.568925	1.70678	5.12033	15.361	46.0829	GSK-4112	NR1D1	CC(C)(C)OC(=O)CN(CC1=CC=C(S1)[N+]([O-])=O)CC2=CC=C(Cl)C=C2
s-kb3-dmem-o1	activity	NCGC00242477-01	AC-261066	2.1	-3	-4.62921	4.09497	58.4503	96.9112	61.3499	11	453.127	454.3	95.4112	97.5157	97.5396	97.3252	97.3363	96.372	95.8016	98.5124	96.9246	91.9039	61.3499	0.000780415	0.00234124	0.00702378	0.0210713	0.0632139	0.189642	0.568925	1.70678	5.12033	15.361	46.0829	AC-261066	RARB	CCCCOCCOC1=C(C)SC(=N1)C2=CC=C(C(O)=O)C(=C2)F
s-kb3-dmem-o1	activity	NCGC00242478-02	Alvespimycin hydrochloride	4	-2.1	-5.47921	0.3	-27.1582	90.8343	3.79064	11	248.112	242.224	100.506	56.8674	62.3105	66.0061	59.9722	65.983	56.3692	57.5487	17.692	12.4981	3.79064	0.000780415	0.00234124	0.00702378	0.0210713	0.0632139	0.189642	0.568925	1.70678	5.12033	15.361	46.0829	Alvespimycin hydrochloride	HSP90AB1	CO[C@H]1C[C@H](C)C\C2=C(/NCCN(C)C)C(=O)\C=C(\NC(=O)\C(=C/C=C\[C@H](OC)[C@@H](OC(N)=O)\C(=C/[C@H](C)[C@H]1O)C)C)C2=O
s-kb3-dmem-o1	activity	NCGC00242479-02	Zibotentan	1.3	4	-5.72921	2.25265	98.6816	107.972	98.0735	11	505.716	505.252	108.472	108.779	104.063	108.724	109.667	107.267	107.286	104.809	96.98	100.828	98.0735	0.000780415	0.00234124	0.00702378	0.0210713	0.0632139	0.189642	0.568925	1.70678	5.12033	15.361	46.0829	Zibotentan	EDNRA	COC1=C(N[S+]([O-])(=O)C2=C(N=CC=C2)C3=CC=C(C=C3)C4=NN=CO4)N=CC(=N1)C
s-kb3-dmem-o1	activity	NCGC00242480-01	Ivacaftor	4	-3	-4.52921	4.09497	-11.4477	101.289	4.06065	11	456.799	456.828	102.215	100.763	102.361	102.065	101.922	100.711	103.318	101.733	97.1265	94.0291	4.06065	0.000780415	0.00234124	0.00702378	0.0210713	0.0632139	0.189642	0.568925	1.70678	5.12033	15.361	46.0829	Ivacaftor	CFTR	CC(C)(C)C1=CC(=C(NC(=O)C/2=C/NC3=C(C=CC=C3)C2=O)C=C1O)C(C)(C)C
s-kb3-dmem-o1	activity	NCGC00242481-01	AZD-7762	4	-1.1	-6.22921	0.8	4.23644	101.356	8.96112	11	298.613	297.6	103.455	104.95	93.4927	88.649	91.0859	73.3449	54.9195	32.2244	14.6489	13.5507	8.96112	0.000780415	0.00234124	0.00702378	0.0210713	0.0632139	0.189642	0.568925	1.70678	5.12033	15.361	46.0829	AZD-7762	CHEK1	NC(=O)NC1=C(SC(=C1)C2=CC(=CC=C2)F)C(=O)N[C@H]3CCCNC3
s-kb3-dmem-o1	activity	NCGC00242482-01	SNS-314	4	-3	-4.57921	4.09497	5.45742	91.938	13.341	11	416.269	414.172	99.0322	99.2837	93.6703	89.9006	88.6755	87.1877	89.6518	88.5136	91.9824	82.0211	13.341	0.000780415	0.00234124	0.00702378	0.0210713	0.0632139	0.189642	0.568925	1.70678	5.12033	15.361	46.0829	SNS-314	AURKA	ClC1=CC=CC(=C1)NC(=O)NC2=NC=C(CCNC3=NC=NC4=C3SC=C4)S2
s-kb3-dmem-o1	activity	NCGC00242484-02	WYE-354	1.1	-1.2	-6.72921	0.9	42.0743	99.2188	40.9184	11	338.173	339.159	95.2188	99.9828	100.832	90.24	81.3532	71.0703	58.952	47.184	44.9913	45.1307	40.9184	0.000780415	0.00234124	0.00702378	0.0210713	0.0632139	0.189642	0.568925	1.70678	5.12033	15.361	46.0829	WYE-354	MTOR	COC(=O)NC1=CC=C(C=C1)C2=NC3=C(C=N[N]3C4CCN(CC4)C(=O)OC)C(=N2)N5CCOCC5
s-kb3-dmem-o1	activity	NCGC00242485-01	Pemetrexed disodium	1.1	-1.2	-6.72921	0.7	79.2303	112.493	80.024	11	459.98	460.818	111.493	108.743	112.931	108.096	99.1418	95.5626	93.0289	83.438	81.8719	81.3148	80.024	0.000780415	0.00234124	0.00702378	0.0210713	0.0632139	0.189642	0.568925	1.70678	5.12033	15.361	46.0829	Pemetrexed disodium	TYMS	NC/1=N/C(=O)C2=C([NH]C=C2CCC3=CC=C(C=C3)C(=O)N[C@@H](CCC(O)=O)C(O)=O)N1
s-kb3-dmem-o1	activity	NCGC00242486-02	AZD-1480	1.1	4	-5.37921	0.9	75.9847	101.414	108.283	11	458.711	460.456	99.4136	102.796	99.3245	103.752	102.267	100.048	95.3821	95.4998	86.592	82.3895	108.283	0.000780415	0.00234124	0.00702378	0.0210713	0.0632139	0.189642	0.568925	1.70678	5.12033	15.361	46.0829	AZD-1480	JAK1	C[C@H](NC1=NC(=C(Cl)C=N1)NC2=N[NH]C(=C2)C)C3=NC=C(F)C=N3
s-kb3-dmem-o1	activity	NCGC00242487-01	NCGC00242487	4	-2.1	-4.67921	4.09497	-7.33879	99.2272	0.751465	11	437.526	438.326	101.88	105.463	98.6483	106.85	100.767	99.2115	101.371	93.6607	83.7645	77.5811	0.751465	0.000780415	0.00234124	0.00702378	0.0210713	0.0632139	0.189642	0.568925	1.70678	5.12033	15.361	46.0829	NCGC00242487	MAPK7	CC1=CN=C(NC2=CC=C(F)C=C2Cl)N=C1C3=C[NH]C(=C3)C(=O)N[C@H](CO)C4=CC=CC(=C4)Cl
s-kb3-dmem-o1	activity	NCGC00242489-01	LG100268	2.3	4	-4.42921	4.95492	93.0516	102.224	95.247	11	489.433	491.135	98.7237	104.627	104.129	103.45	102.279	99.6955	102.213	105.158	100.205	103.556	95.247	0.000780415	0.00234124	0.00702378	0.0210713	0.0632139	0.189642	0.568925	1.70678	5.12033	15.361	46.0829	LG100268	RXRA	CC1=CC2=C(C=C1C3(CC3)C4=CC=C(C=N4)C(O)=O)C(C)(C)CCC2(C)C
s-kb3-dmem-o1	activity	NCGC00242490-02	PD-166285	4	-1.1	-6.47921	3.57225	5.8892	99.5457	0.40481	11	274.428	273.309	105.874	103.801	103.985	93.4963	87.9567	90.7334	18.0874	7.36625	7.47982	6.75385	0.40481	0.000780415	0.00234124	0.00702378	0.0210713	0.0632139	0.189642	0.568925	1.70678	5.12033	15.361	46.0829	PD-166285	SRC	CCN(CC)CCOC1=CC=C(NC2=NC=C3\C=C(/C(=O)N(C)C3=N2)C4=C(Cl)C=CC=C4Cl)C=C1
s-kb3-dmem-o1	activity	NCGC00242491-01	SB-265610	2.3	4	-4.47921	4.95492	70.8815	104.349	76.2927	11	493.555	490.583	108.349	111.111	102.271	104.675	108.331	110.287	80.4906	105.129	104.204	103.731	76.2927	0.000780415	0.00234124	0.00702378	0.0210713	0.0632139	0.189642	0.568925	1.70678	5.12033	15.361	46.0829	SB-265610	CXCR2	BrC1=CC=CC=C1NC(=O)NC2=C3N=N[NH]C3=C(C=C2)C#N
s-kb3-dmem-o1	activity	NCGC00242492-01	BIBR 1532	2.1	-3	-4.67921	4.09497	64.8291	106.11	68.1395	11	494.76	494.509	106.61	106.586	105.702	103.657	104.962	106.206	107.918	104.721	106.832	97.4243	68.1395	0.000780415	0.00234124	0.00702378	0.0210713	0.0632139	0.189642	0.568925	1.70678	5.12033	15.361	46.0829	BIBR 1532	TERT	C\C(=C/C(=O)NC1=C(C=CC=C1)C(O)=O)C2=CC3=CC=CC=C3C=C2
s-kb3-dmem-o1	activity	NCGC00242493-02	Quizartinib	2.3	-3	-4.62921	4.09497	59.1456	98.477	61.515	11	460.366	460.146	96.4211	110.396	103.194	99.1277	99.469	90.2135	94.9886	99.9838	91.879	91.6335	61.515	0.000780415	0.00234124	0.00702378	0.0210713	0.0632139	0.189642	0.568925	1.70678	5.12033	15.361	46.0829	Quizartinib	KIT	CC(C)(C)C1=CC(=NO1)NC(=O)NC2=CC=C(C=C2)C3=C[N]4C(=N3)SC5=C4C=CC(=C5)OCCN6CCOCC6
s-kb3-dmem-o1	activity	NCGC00242495-01	PF-431396	4	-1.1	-5.52921	1.37226	17.5453	100.708	18.5269	11	381.288	381.926	98.4349	95.9981	99.992	98.7751	105.8	101.914	94.3083	72.4354	46.8104	24.5907	18.5269	0.000780415	0.00234124	0.00702378	0.0210713	0.0632139	0.189642	0.568925	1.70678	5.12033	15.361	46.0829	PF-431396	PTK2	CN(C1=NC=CC=C1CNC2=NC(=NC=C2C(F)(F)F)NC3=CC=C4NC(=O)CC4=C3)[S+](C)([O-])=O
s-kb3-dmem-o1	activity	NCGC00242497-02	Vismodegib	2.3	4	-4.42921	4.95492	82.7928	97.1653	86.3549	11	464.031	464.26	96.6653	96.0661	92.8278	95.0533	96.198	103.16	93.7141	103.644	96.1434	98.3156	86.3549	0.000780415	0.00234124	0.00702378	0.0210713	0.0632139	0.189642	0.568925	1.70678	5.12033	15.361	46.0829	Vismodegib	SHH	C[S+]([O-])(=O)C1=CC=C(C(=C1)Cl)C(=O)NC2=CC(=C(Cl)C=C2)C3=NC=CC=C3
s-kb3-dmem-o1	activity	NCGC00242498-01	D-4476	1.3	4	-6.77921	0.6	109.619	94.6582	84.6993	11	491.984	490.346	100.119	88.9017	96.455	100.755	100.934	100.504	104.883	106.599	108.561	108.029	84.6993	0.000780415	0.00234124	0.00702378	0.0210713	0.0632139	0.189642	0.568925	1.70678	5.12033	15.361	46.0829	D-4476	CSNK1A1	NC(=O)C1=CC=C(C=C1)C2=NC(=C([NH]2)C3=NC=CC=C3)C4=CC=C5OCCOC5=C4
s-kb3-dmem-o1	activity	NCGC00242499-01	Pim 1 inhibitor 2	2.1	-2.4	-4.42921	4.95492	66.332	106.057	76.2029	11	501.466	501.192	105.557	102.04	102.953	103.31	109.392	109.551	108.76	106.272	104.938	106.692	76.2029	0.000780415	0.00234124	0.00702378	0.0210713	0.0632139	0.189642	0.568925	1.70678	5.12033	15.361	46.0829	Pim 1 inhibitor 2	PIM1	NC1=NC=CC(=N1)C2=CC3=C(ON=C3C=C2)C4=CC=C(Cl)C=C4
s-kb3-dmem-o1	activity	NCGC00242500-01	PHA-665752	4	-3	-4.47921	4.95492	-21.5857	102.961	-1.1762	11	465.084	464.633	104.027	105.175	105.424	103.014	103.776	102.499	102.114	101.126	98.2754	101.083	-1.1762	0.000780415	0.00234124	0.00702378	0.0210713	0.0632139	0.189642	0.568925	1.70678	5.12033	15.361	46.0829	PHA-665752	MET	CC1=C(C(=C([NH]1)/C=C/2C(=O)NC3=C2C=C(C=C3)[S+]([O-])(=O)CC4=C(Cl)C=CC=C4Cl)C)C(=O)C5CCCN5CN6CCCC6
s-kb3-dmem-o1	activity	NCGC00242501-01	ITX3	1.1	-1.2	-5.02921	2.25265	69.9088	104.935	72.1631	11	478.638	479.188	103.435	106.044	107.407	103.326	105.038	109.055	100.962	103.258	98.9244	77.1588	72.1631	0.000780415	0.00234124	0.00702378	0.0210713	0.0632139	0.189642	0.568925	1.70678	5.12033	15.361	46.0829	ITX3	TRIO	CC1=CC(=C(C)[N]1C2=CC=CC=C2)\C=C3\SC4=NC5=C(C=CC=C5)[N]4C3=O
s-kb3-dmem-o1	activity	NCGC00242502-01	Dexamethasone	2.3	4	-4.57921	4.09497	84.347	103.251	86.1643	11	490.683	489.952	102.751	102.66	106.112	103.021	106.603	106.345	99.5943	101.332	98.8092	101.559	86.1643	0.000780415	0.00234124	0.00702378	0.0210713	0.0632139	0.189642	0.568925	1.70678	5.12033	15.361	46.0829	Dexamethasone	NR3C1	C[C@@H]1C[C@H]2[C@@H]3CC\C4=C\C(=O)\C=C/[C@]4(C)[C@]3(F)[C@@H](O)C[C@]2(C)[C@@]1(O)C(=O)CO
s-kb3-dmem-o1	activity	NCGC00242503-01	Meclinertant	2.1	-2.4	-4.72921	1.66044	69.6181	102.936	75.5044	11	478.619	477.602	104.936	104.491	102.629	106.556	101.077	101.47	101.223	98.7652	100.158	88.8103	75.5044	0.000780415	0.00234124	0.00702378	0.0210713	0.0632139	0.189642	0.568925	1.70678	5.12033	15.361	46.0829	Meclinertant	CPA1	COC1=C(C(=CC=C1)OC)C2=CC(=N[N]2C3=C4C=CC(=CC4=NC=C3)Cl)C(=O)NC5(C6CC7CC(C6)CC5C7)C(O)=O
s-kb3-dmem-o1	activity	NCGC00242504-01	Cortivazol	4	-2.1	-4.57921	2.25265	-26.2635	103.44	1.82187	11	453.718	453.293	105.077	103.985	104.472	110.943	101.016	99.4653	103.138	104.77	92.5113	76.1727	1.82187	0.000780415	0.00234124	0.00702378	0.0210713	0.0632139	0.189642	0.568925	1.70678	5.12033	15.361	46.0829	Cortivazol	NRC31	C[C@@H]1C[C@H]2[C@@H]3\C=C(C)/C4=C/C5=C(C[C@]4(C)[C@H]3[C@@H](O)C[C@]2(C)[C@@]1(O)C(=O)COC(C)=O)C=N[N]5C6=CC=CC=C6
s-kb3-dmem-o1	activity	NCGC00242505-01	Deacetyl cortivazol	4	-2.1	-4.62921	4.09497	-7.20161	102.499	0.964436	11	456.479	455.979	103.04	104.965	104.194	102.108	102.756	104.466	109.151	99.8341	90.4533	85.6874	0.964436	0.000780415	0.00234124	0.00702378	0.0210713	0.0632139	0.189642	0.568925	1.70678	5.12033	15.361	46.0829	Deacetyl cortivazol	NRC31	C[C@@H]1C[C@H]2[C@@H]3\C=C(C)/C4=C/C5=C(C[C@]4(C)[C@H]3[C@@H](O)C[C@]2(C)[C@@]1(O)C(=O)CO)C=N[N]5C6=CC=CC=C6
s-kb3-dmem-o1	activity	NCGC00242506-01	Bortezomib	4	-1.1	-7.82921	2.24812	2.61279	100.477	2.72781	11	137.639	138.289	98.9441	101.311	83.8402	31.302	8.08624	5.43576	3.30583	2.00226	1.63975	1.87906	2.72781	0.000780415	0.00234124	0.00702378	0.0210713	0.0632139	0.189642	0.568925	1.70678	5.12033	15.361	46.0829	Bortezomib	PSMD1	CC(C)C[C@H](NC(=O)[C@H](CC1=CC=CC=C1)NC(=O)C2=NC=CN=C2)B(O)O
s-kb3-dmem-o1	activity	NCGC00242507-01	Everolimus	4	-2.2	-4.62921	1.62662	21.6434	78.8764	26.2746	11	355.688	354.771	84.1655	79.6239	80.0004	79.3806	80.8721	77.1792	73.3499	75.0216	72.3333	68.6341	26.2746	0.000780415	0.00234124	0.00702378	0.0210713	0.0632139	0.189642	0.568925	1.70678	5.12033	15.361	46.0829	Everolimus	MTOR	CO[C@@H]1C[C@@H](CC[C@H]1OCCO)C[C@@H](C)[C@@H]2CC(=O)[C@H](C)\C=C(C)/[C@@H](O)[C@@H](OC)C(=O)[C@H](C)C[C@H](C)\C=C/C=C\C=C(C)/[C@H](C[C@@H]3CC[C@@H](C)[C@@](O)(O3)C(=O)C(=O)N4CCCC[C@H]4C(=O)O2)OC
s-kb3-dmem-o1	activity	NCGC00242508-01	Vincristine sulfate	4	-1.1	-8.47921	1.24751	23.5508	107.2	19.9304	11	170.752	171.919	99.6749	70.7045	45.6037	32.0568	32.8336	27.5689	21.2593	24.257	22.7572	22.0019	19.9304	0.000780415	0.00234124	0.00702378	0.0210713	0.0632139	0.189642	0.568925	1.70678	5.12033	15.361	46.0829	Vincristine sulfate	TUBB	CCC1(O)CC2CN(CCC3=C([NH]C4=CC=CC=C34)[C@@](C2)(C(=O)OC)C5=C(OC)C=C6N(C=O)[C@H]7[C@@](O)([C@H](OC(C)=O)[C@]8(CC)\C=C/CN9CC[C@]7([C@H]89)C6=C5)C(=O)OC)C1
s-kb3-dmem-o1	activity	NCGC00242509-01	Docetaxel	4	4	NA	0.2	14.6221	29.4862	15.0995	11	NA	108.124	27.4862	26.0437	22.9336	25.9123	21.4731	23.205	20.57	20.0355	21.4616	22.5686	15.0995	0.000780415	0.00234124	0.00702378	0.0210713	0.0632139	0.189642	0.568925	1.70678	5.12033	15.361	46.0829	Docetaxel	TUBB	CC(=O)O[C@@]12CO[C@@H]1C[C@H](O)[C@]3(C)[C@@H]2[C@H](OC(=O)C4=CC=CC=C4)[C@]5(O)C[C@H](OC(=O)[C@H](O)[C@@H](NC(=O)OC(C)(C)C)C6=CC=CC=C6)C(=C([C@@H](O)C3=O)/C5(C)C)\C
s-kb3-dmem-o1	activity	NCGC00242510-01	Aminoglutethimide	5	5	NA	NA	NA	NA	101.698	11	NA	527.193	104.959	103.627	110.906	103.45	108.501	104.418	107.854	104.591	107.478	108.256	101.698	0.00156083	0.00468253	0.0140476	0.0421426	0.126428	0.379284	1.13785	3.41355	10.2407	30.722	92.1659	Aminoglutethimide	CYP19A1	CCC1(CCC(=O)NC1=O)CC2=CC=C(N)C=C2
s-kb3-dmem-o1	activity	NCGC00242511-02	Seocalcitol	2.1	-2.2	-4.67921	4.09497	37.4427	116.178	43.3184	11	529.297	529.084	114.805	117.424	117.676	119.063	124.588	118.926	110.938	113.054	109.894	95.0683	43.3184	0.000780415	0.00234124	0.00702378	0.0210713	0.0632139	0.189642	0.568925	1.70678	5.12033	15.361	46.0829	Seocalcitol	VDR	CCC(O)(CC)/C=C/C=C/[C@@H](C)[C@H]1CC[C@H]2\C(CCCC12C)=C\C=C3/C[C@@H](O)C[C@H](O)C3=C
s-kb3-dmem-o1	activity	NCGC00242512-01	methyl jasmonate	5	5	NA	NA	NA	NA	106.124	11	NA	503.262	106.755	104.952	103.227	103.713	107.865	109.052	104.524	103.157	99.5078	104.471	106.124	0.000780415	0.00234124	0.00702378	0.0210713	0.0632139	0.189642	0.568925	1.70678	5.12033	15.361	46.0829	methyl jasmonate	NA	CC\C=C/C[C@@H]1[C@H](CCC1=O)CC(=O)OC
s-kb3-dmem-o1	activity	NCGC00242513-01	Maraviroc	1.3	4	-6.92921	4.95492	103.996	98.7634	102.867	11	488.531	488.085	102.996	94.8854	100.12	99.4836	97.0593	104.72	104.357	104.824	103.416	103.543	102.867	0.000780415	0.00234124	0.00702378	0.0210713	0.0632139	0.189642	0.568925	1.70678	5.12033	15.361	46.0829	Maraviroc	CCR5	CC(C)C1=NN=C(C)[N]1C2CC3CCC(C2)N3CC[C@H](NC(=O)C4CCC(F)(F)CC4)C5=CC=CC=C5
s-kb3-dmem-o1	activity	NCGC00242514-01	Sepantronium bromide	4	-1.2	-8.42921	1.1341	5.21283	69.0162	0.958551	11	72.5706	72.5866	63.2448	41.5783	27.7017	12.4256	8.84168	6.56733	6.59002	6.5227	4.96405	4.76997	0.958551	0.000780415	0.00234124	0.00702378	0.0210713	0.0632139	0.189642	0.568925	1.70678	5.12033	15.361	46.0829	Sepantronium bromide	BIRC5	COCC[N]1C(=[N+](CC2=NC=CN=C2)C3=C1C(=O)C4=CC=CC=C4C3=O)C
s-kb3-dmem-o1	activity	NCGC00242598-01	LY2109761	2.3	4	-4.77921	4.44947	97.7722	108.713	97.3456	11	517.396	518.096	105.213	107.139	103.537	109.695	103.805	112.485	111.353	111.144	113.687	104.526	97.3456	0.000780415	0.00234124	0.00702378	0.0210713	0.0632139	0.189642	0.568925	1.70678	5.12033	15.361	46.0829	LY2109761	TGBR1	C1C[N]2N=C(C3=CC=CC=N3)C(=C2C1)C4=C5C=CC(=CC5=NC=C4)OCCN6CCOCC6
s-kb3-dmem-o1	activity	NCGC00244250-01	NCGC00244250-01	2.3	-2.2	-4.72921	0.6	49.1679	99.5504	59.6028	11	440.658	442.802	99.7367	96.4218	101.466	98.1665	101.289	99.9141	91.4343	84.4278	83.1504	87.7055	59.6028	0.000780415	0.00234124	0.00702378	0.0210713	0.0632139	0.189642	0.568925	1.70678	5.12033	15.361	46.0829	NCGC00244250-01	TYK2	CN(C)C1=CC=C(NC2=N[N](C(=N2)N)C(=O)C3=C(F)C=CC=C3F)C=C1
s-kb3-dmem-o1	activity	NCGC00244252-01	TG-101348	5	5	NA	NA	NA	NA	86.373	11	NA	477.09	101.339	109.562	100.353	101.426	97.0487	106.812	81.4324	99.6102	102.453	100.969	86.373	0.000780415	0.00234124	0.00702378	0.0210713	0.0632139	0.189642	0.568925	1.70678	5.12033	15.361	46.0829	TG-101348	JAK2	CC1=C(NC2=CC(=CC=C2)[S+]([O-])(=O)NC(C)(C)C)N=C(NC3=CC=C(OCCN4CCCC4)C=C3)N=C1
s-kb3-dmem-o1	activity	NCGC00244253-02	Ruxolitinib	4	-3	-4.57921	4.09497	10.8904	99.1415	19.2695	11	450.369	449.256	104.771	105.561	100.821	100.656	94.6449	99.4235	98.1994	97.7955	91.388	89.6561	19.2695	0.000780415	0.00234124	0.00702378	0.0210713	0.0632139	0.189642	0.568925	1.70678	5.12033	15.361	46.0829	Ruxolitinib	JAK1	N#CC[C@H](C1CCCC1)[N]2C=C(C=N2)C3=NC=NC4=C3C=C[NH]4
s-kb3-dmem-o1	activity	NCGC00244256-01	Lestaurtinib	4	-1.1	-7.52921	0.4	24.9126	113.46	1.10853	11	275.076	281.665	103.712	96.4494	83.6556	64.3347	50.5604	49.7486	50.4275	48.7605	46.0966	47.8171	1.10853	0.000780415	0.00234124	0.00702378	0.0210713	0.0632139	0.189642	0.568925	1.70678	5.12033	15.361	46.0829	Lestaurtinib	JAK1	C[C@@]12O[C@@H](C[C@]1(O)CO)[N]3C4=C(C=CC=C4)C5=C6C(=O)NCC6=C7C8=C(C=CC=C8)[N]2C7=C35
s-kb3-dmem-o1	activity	NCGC00244257-01	CYT387	2.1	-2.2	-4.77921	0.9	8.09714	100.403	31.0053	11	423.689	422.523	102.593	95.346	97.9395	102.905	101.044	96.6106	100.032	89.5676	70.3312	62.6884	31.0053	0.000780415	0.00234124	0.00702378	0.0210713	0.0632139	0.189642	0.568925	1.70678	5.12033	15.361	46.0829	CYT387	JAK1	O=C(NCC#N)C1=CC=C(C=C1)C2=NC(=NC=C2)NC3=CC=C(C=C3)N4CCOCC4
s-kb3-dmem-o1	activity	NCGC00247877-01	CNF-2024	1.1	-1.2	-7.97921	3.132	63.0214	102.591	58.2577	11	347.743	347.984	102.184	102.856	93.088	67.1827	56.9265	64.8371	66.7064	64.1126	64.2445	64.8401	58.2577	0.000780415	0.00234124	0.00702378	0.0210713	0.0632139	0.189642	0.568925	1.70678	5.12033	15.361	46.0829	CNF-2024	HSP90AB1	COC1=C(C)C=NC(=C1C)C[N]2C=NC3=C(Cl)N=C(N)N=C23
s-kb3-dmem-o1	activity	NCGC00247878-01	NVP-AUY922	1.3	-1.2	-8.67921	2.72022	62.468	107.731	51.0601	11	320.35	322.72	105.139	81.9472	53.2739	65.3565	67.0408	63.7849	62.1971	66.4062	64.4541	70.0369	51.0601	0.000780415	0.00234124	0.00702378	0.0210713	0.0632139	0.189642	0.568925	1.70678	5.12033	15.361	46.0829	NVP-AUY922	HSP90AB1	CCNC(=O)C1=NOC(=C1C2=CC=C(CN3CCOCC3)C=C2)C4=C(O)C=C(O)C(=C4)C(C)C
s-kb3-dmem-o1	activity	NCGC00247954-02	SSR-504734	4	-3	-4.52921	4.09497	-4.95461	103.082	9.94483	11	466.671	465.737	104.245	99.7958	101.903	101.883	106.576	105.41	104.961	101.565	100.521	95.6901	9.94483	0.000780415	0.00234124	0.00702378	0.0210713	0.0632139	0.189642	0.568925	1.70678	5.12033	15.361	46.0829	SSR-504734	SLC6A9	FC(F)(F)C1=CC=CC(=C1Cl)C(=O)N[C@H]([C@@H]2CCCCN2)C3=CC=CC=C3
s-kb3-dmem-o1	activity	NCGC00249346-01	SB1518	4	-2.2	-5.57921	1.331	14.1898	100.1	106.657	11	370.687	374.051	95.2106	101	103.535	100.024	100.821	95.7351	95.4833	64.106	42.0827	21.3312	106.657	0.000780415	0.00234124	0.00702378	0.0210713	0.0632139	0.189642	0.568925	1.70678	5.12033	15.361	46.0829	SB1518	JAK2	C1CCN(C1)CCOC2=C3COC/C=C/CCOC4=CC=CC(=C4)C5=NC(=NC=C5)NC(=C3)C=C2
s-kb3-dmem-o1	activity	NCGC00249388-01	LY2157299	1.3	4	-6.82921	1	109.564	102.564	103.903	11	510.679	509.727	100.564	106.825	102.235	102.12	103.728	107.543	107.918	108.003	116.385	103.73	103.903	0.000780415	0.00234124	0.00702378	0.0210713	0.0632139	0.189642	0.568925	1.70678	5.12033	15.361	46.0829	LY2157299	TGBR1	CC1=CC=CC(=N1)C2=N[N]3CCCC3=C2C4=CC=NC5=CC(=CC=C45)C(N)=O
s-kb3-dmem-o1	activity	NCGC00249389-01	LDN-193189	4	-2.1	-4.72921	1.96734	-8.06053	101.575	0.332656	11	436.977	436.083	105.247	103.806	101.806	104.763	103.215	101.694	99.4797	95.235	85.2533	65.9196	0.332656	0.000780415	0.00234124	0.00702378	0.0210713	0.0632139	0.189642	0.568925	1.70678	5.12033	15.361	46.0829	LDN-193189	BMPR1A	C1CN(CCN1)C2=CC=C(C=C2)C3=C[N]4N=CC(=C4N=C3)C5=CC=NC6=C5C=CC=C6
s-kb3-dmem-o1	activity	NCGC00249390-01	Tivozanib	4	-3	-4.57921	4.09497	17.9719	104.655	26.0853	11	477.337	477.156	104.565	103.506	103.674	107.323	105.023	106.22	110.176	100.761	99.7768	96.3501	26.0853	0.000780415	0.00234124	0.00702378	0.0210713	0.0632139	0.189642	0.568925	1.70678	5.12033	15.361	46.0829	Tivozanib	FLT1	COC1=C(OC)C=C2C(=CC=NC2=C1)OC3=CC=C(NC(=O)NC4=NOC(=C4)C)C(=C3)Cl
s-kb3-dmem-o1	activity	NCGC00249392-01	Telatinib	2.1	-3	-4.42921	4.95492	57.3633	102.102	67.8198	11	481.406	481.172	100.102	100.638	102.625	101.497	100.314	102.228	100.844	104.389	102.228	104.729	67.8198	0.000780415	0.00234124	0.00702378	0.0210713	0.0632139	0.189642	0.568925	1.70678	5.12033	15.361	46.0829	Telatinib	KDR	CNC(=O)C1=NC=CC(=C1)COC2=NN=C(NC3=CC=C(Cl)C=C3)C4=C2OC=C4
s-kb3-dmem-o1	activity	NCGC00249611-01	Ixazomib	4	-1.1	-6.92921	1.1341	5.97709	105.999	4.39987	11	246.723	248.057	102.976	103.349	105.148	96.6477	70.0479	43.1185	20.1766	12.4586	7.63159	7.3119	4.39987	0.000780415	0.00234124	0.00702378	0.0210713	0.0632139	0.189642	0.568925	1.70678	5.12033	15.361	46.0829	Ixazomib	PSMD1	CC(C)C[C@H](NC(=O)CNC(=O)C1=C(Cl)C=CC(=C1)Cl)B(O)O
s-kb3-dmem-o1	activity	NCGC00249613-01	Carfilzomib	4	-1.1	-7.37921	1.69245	5.66564	96.2423	5.29923	11	183.821	183.542	96.9027	95.1374	92.828	72.1152	38.0126	6.99195	6.66605	6.93649	7.78425	6.71976	5.29923	0.000780415	0.00234124	0.00702378	0.0210713	0.0632139	0.189642	0.568925	1.70678	5.12033	15.361	46.0829	Carfilzomib	PSMD1	C[C@@]1(CO1)C(=O)[C@@H](NC(=O)[C@H](Cc2ccccc2)NC(=O)[C@H](CC(C)C)NC(=O)[C@H](CCc3ccccc3)NC(=O)CN4CCOCC4)CC(C)C
s-kb3-dmem-o1	activity	NCGC00249666-01	NCGC00037850	4	-1.1	-6.47921	1.6259	26.8362	107.005	22.175	11	339.707	341.318	106.035	107.179	108.331	106.104	103.197	79.8609	58.7575	18.0364	34.4079	33.7433	22.175	0.000780415	0.00234124	0.00702378	0.0210713	0.0632139	0.189642	0.568925	1.70678	5.12033	15.361	46.0829	NCGC00037850	HPGD	CC1=CC(=C(C)[N]1C2=CC=C(F)C=C2)C3=NN=C4CCCCC[N]34
s-kb3-dmem-o1	activity	NCGC00249684-01	VX-702	1.3	4	-5.77921	0.3	87.1422	106.011	91.537	11	475.848	476.188	103.511	101.613	105.677	105.349	99.1598	95.0064	99.2014	99.5875	95.2551	92.8728	91.537	0.000780415	0.00234124	0.00702378	0.0210713	0.0632139	0.189642	0.568925	1.70678	5.12033	15.361	46.0829	VX-702	MAPK14	NC(=O)N(C1=NC(=C(C=C1)C(N)=O)C2=C(F)C=C(F)C=C2)C3=C(F)C=CC=C3F
s-kb3-dmem-o1	activity	NCGC00249685-01	Dovitinib	4	-2.1	-4.72921	0.7	-12.2494	102.36	11.0452	11	413.324	416.265	100.639	104.776	106.644	104.766	102.231	103.217	81.9015	70.1355	73.4676	68.6492	11.0452	0.000780415	0.00234124	0.00702378	0.0210713	0.0632139	0.189642	0.568925	1.70678	5.12033	15.361	46.0829	Dovitinib	FGFR	CN1CCN(CC1)C2=CC3=C([NH]C(=N3)C/4=C(\N)C5=C(F)C=CC=C5NC4=O)C=C2
s-kb3-dmem-o1	activity	NCGC00249759-01	NCGC00249759-01	2.1	-3	-4.57921	4.09497	24.4191	108.87	32.2466	11	498.259	497.848	108.27	106.676	107.995	110.765	109.293	106.398	111.24	107.964	110.385	100.072	32.2466	0.000780415	0.00234124	0.00702378	0.0210713	0.0632139	0.189642	0.568925	1.70678	5.12033	15.361	46.0829	NCGC00249759-01	PDE4A	CC(C)(O)CCC1=CC=C(OCC2=CC3=CC=CN=C3C(=C2)C4=CC=CC(=C4)OC(F)F)C=C1
s-kb3-dmem-o1	activity	NCGC00250085-01	NVP-ABE171	5	5	NA	NA	NA	NA	101.637	11	NA	504.265	101.922	105.504	104.029	109.768	108.532	102.528	102.47	107.176	106.422	101.135	101.637	0.000780415	0.00234124	0.00702378	0.0210713	0.0632139	0.189642	0.568925	1.70678	5.12033	15.361	46.0829	NVP-ABE171	PDE4A	CNCC(O)C(O)C(O)C(O)CO.OC(=O)C1=CC=C(C=C1)C2=CC3=CC=CN=C3C(=N2)C4=CC5=NON=C5C=C4
s-kb3-dmem-o1	activity	NCGC00250373-01	A-769662	1.3	4	-6.57921	1.331	106.543	98.5074	105.981	11	491.798	492.405	98.543	97.7355	97.2633	102.078	99.4316	101.447	103.32	107.744	108.62	104.26	105.981	0.000780415	0.00234124	0.00702378	0.0210713	0.0632139	0.189642	0.568925	1.70678	5.12033	15.361	46.0829	A-769662	PRKAA1	OC1=C(C=CC=C1)C2=CC=C(C=C2)C3=CSC4=C3C(=C(/C#N)C(=O)N4)/O
s-kb3-dmem-o1	activity	NCGC00250374-01	Licofelone	2.1	-2.2	-4.77921	2.40638	35.6113	100.216	40.0635	11	449.605	450.575	95.7159	95.388	103.147	104.233	100.043	101.332	104.768	99.1736	94.8585	70.5538	40.0635	0.000780415	0.00234124	0.00702378	0.0210713	0.0632139	0.189642	0.568925	1.70678	5.12033	15.361	46.0829	Licofelone	ALOX5	CC1(C)C[N]2C(=C(C3=CC=C(Cl)C=C3)C(=C2C1)C4=CC=CC=C4)CC(O)=O
s-kb3-dmem-o1	activity	NCGC00250375-02	Linsitinib	2.3	-2.2	-4.72921	0.6	32.0286	99.2027	48.2814	11	426.374	427.454	99.0715	101.969	100.591	100.769	94.291	87.8816	92.2534	83.9218	78.638	78.3259	48.2814	0.000780415	0.00234124	0.00702378	0.0210713	0.0632139	0.189642	0.568925	1.70678	5.12033	15.361	46.0829	Linsitinib	IGFR1	C[C@]1(O)CC(C1)C2=NC(=C3[N]2C=CN=C3N)C4=CC5=C(C=C4)C=CC(=N5)C6=CC=CC=C6
s-kb3-dmem-o1	activity	NCGC00250376-01	KN-93	2.1	-2.2	-4.67921	1.82648	33.4063	91.2959	37.6826	11	413.706	412.817	91.1366	87.9434	94.4973	90.192	93.7023	94.2025	94.3064	88.4185	77.6898	77.0635	37.6826	0.000780415	0.00234124	0.00702378	0.0210713	0.0632139	0.189642	0.568925	1.70678	5.12033	15.361	46.0829	KN-93	CAMKK2	COC1=CC=C(C=C1)[S+]([O-])(=O)N(CCO)C2=CC=CC=C2CN(C)C(=O)\C=C\C3=CC=C(Cl)C=C3
s-kb3-dmem-o1	activity	NCGC00250377-01	NU-7441	4	-2.1	-4.52921	1.96734	-26.3178	95.639	4.3594	11	421.523	420.659	100.226	98.8341	94.3697	98.0431	94.5224	94.1242	97.5847	90.8444	86.7958	73.9261	4.3594	0.000780415	0.00234124	0.00702378	0.0210713	0.0632139	0.189642	0.568925	1.70678	5.12033	15.361	46.0829	NU-7441	PRKDC	O=C1\C=C(OC2=C(C=CC=C12)C3=CC=CC4=C3SC5=C4C=CC=C5)\N6CCOCC6
s-kb3-dmem-o1	activity	NCGC00250378-01	Piboserod hydrochloride	5	5	NA	NA	NA	NA	103.125	11	NA	474.334	96.553	106.371	99.9217	97.5743	99.1791	93.953	90.1865	96.833	105.205	97.4368	103.125	0.000780415	0.00234124	0.00702378	0.0210713	0.0632139	0.189642	0.568925	1.70678	5.12033	15.361	46.0829	Piboserod hydrochloride	HTR4	CCCCN1CCC(CC1)CNC(=O)C2=C3OCCC[N]3C4=CC=CC=C24
s-kb3-dmem-o1	activity	NCGC00250379-01	CT-99021	4	-3	-4.52921	4.09497	0.087515	104.151	14.4597	11	472.87	473.619	99.0017	100.966	102.081	98.9304	104.79	109.439	111.467	107.282	101.634	98.2651	14.4597	0.000780415	0.00234124	0.00702378	0.0210713	0.0632139	0.189642	0.568925	1.70678	5.12033	15.361	46.0829	CT-99021	GSK3B	CC1=C[NH]C(=N1)C2=C(N=C(NCCNC3=CC=C(C=N3)C#N)N=C2)C4=CC=C(Cl)C=C4Cl
s-kb3-dmem-o1	activity	NCGC00250380-01	AZ-628	2.3	-2.2	-4.67921	1.62662	32.9049	99.8213	37.9931	11	449.843	449.374	101.596	104.274	110.741	99.9606	96.8535	97.6067	96.878	93.5486	83.9994	85.3659	37.9931	0.000780415	0.00234124	0.00702378	0.0210713	0.0632139	0.189642	0.568925	1.70678	5.12033	15.361	46.0829	AZ-628	BRAF	CN1\C=N/C2=CC=C(NC3=CC(=CC=C3C)NC(=O)C4=CC(=CC=C4)C(C)(C)C#N)C=C2C1=O
s-kb3-dmem-o1	activity	NCGC00250381-01	AZ-23	4	-2.1	-4.67921	1.82648	3.57854	99.1634	16.2438	11	435.165	431.533	106.71	92.422	104.759	102.875	99.7425	97.5343	95.3399	94.1359	87.8629	67.0957	16.2438	0.000780415	0.00234124	0.00702378	0.0210713	0.0632139	0.189642	0.568925	1.70678	5.12033	15.361	46.0829	AZ-23	NTRK1	CC(C)OC1=CC(=N[NH]1)NC2=C(Cl)C=NC(=N2)N[C@@H](C)C3=CC=C(F)C=N3
s-kb3-dmem-o1	activity	NCGC00250382-01	NVP-LDE-225	2.3	-2.2	-4.62921	0.6	39.6015	97.5923	54.2986	11	429.147	428.609	100.227	96.7074	100.647	98.0943	93.6653	91.3071	87.4728	81.9134	85.7595	81.461	54.2986	0.000780415	0.00234124	0.00702378	0.0210713	0.0632139	0.189642	0.568925	1.70678	5.12033	15.361	46.0829	NVP-LDE-225	SMO	C[C@H]1CN(C[C@@H](C)O1)C2=NC=C(NC(=O)C3=C(C)C(=CC=C3)C4=CC=C(OC(F)(F)F)C=C4)C=C2
s-kb3-dmem-o1	activity	NCGC00250383-01	Irestatin 9389	2.1	-3	-4.47921	4.50447	58.3267	106.472	67.2033	11	500.328	500.612	105.88	111.283	107.708	109.098	104.999	105.53	104.515	108.861	100.812	104.895	67.2033	0.000780415	0.00234124	0.00702378	0.0210713	0.0632139	0.189642	0.568925	1.70678	5.12033	15.361	46.0829	Irestatin 9389	ERN1	CC1=CSC(=N1)NC(=O)C2=C(N)C3=C(S2)N=C4CCCC4=C3C(F)(F)F
s-kb3-dmem-o1	activity	NCGC00250384-01	PHA-408	4	-3	-4.57921	4.50447	-4.51971	99.0686	3.28592	11	445.896	445.203	100.856	100.697	99.9261	100.267	95.4085	101.163	100.739	95.6611	96.3894	90.5361	3.28592	0.000780415	0.00234124	0.00702378	0.0210713	0.0632139	0.189642	0.568925	1.70678	5.12033	15.361	46.0829	PHA-408	IKBKB	CN1CCN(CC1)C2=CC(=C(Cl)C=N2)C(=O)NC3=CC=C4CCC5=C([N](N=C5C(N)=O)C6=CC=C(F)C=C6)C4=C3
s-kb3-dmem-o1	activity	NCGC00250385-01	XMD8-92	2.1	-2.2	-4.77921	1.1	40.1481	102.414	52.6065	11	455.549	455.565	100.523	104.783	99.8425	102.446	104.094	104.32	99.7422	95.0749	87.7687	76.276	52.6065	0.000780415	0.00234124	0.00702378	0.0210713	0.0632139	0.189642	0.568925	1.70678	5.12033	15.361	46.0829	XMD8-92	MAPK7	CCOC1=C(NC2=NC=C3N(C)C(=O)C4=C(C=CC=C4)N(C)C3=N2)C=CC(=C1)N5CCC(O)CC5
s-kb3-dmem-o1	activity	NCGC00250386-01	BX-795	4	-2.1	-4.67921	1.4641	-17.0048	96.6585	2.8569	11	412.028	411.114	102.165	102.983	99.4029	101.556	100.352	98.0596	80.2626	83.0408	80.1599	63.1151	2.8569	0.000780415	0.00234124	0.00702378	0.0210713	0.0632139	0.189642	0.568925	1.70678	5.12033	15.361	46.0829	BX-795	IKBKE	IC1=C(NCCCNC(=O)C2=CC=CS2)N=C(NC3=CC(=CC=C3)NC(=O)N4CCCC4)N=C1
s-kb3-dmem-o1	activity	NCGC00250386-02	BX-795	4	-2.1	-4.62921	1.21	-9.61762	93.1093	3.78855	11	400.278	398.361	99.5469	96.9798	96.5489	94.4661	103.165	94.1778	69.3811	77.5536	78.318	72.3873	3.78855	0.000780415	0.00234124	0.00702378	0.0210713	0.0632139	0.189642	0.568925	1.70678	5.12033	15.361	46.0829	BX-795	IKBKE	IC1=C(NCCCNC(=O)C2=CC=CS2)N=C(NC3=CC(=CC=C3)NC(=O)N4CCCC4)N=C1
s-kb3-dmem-o1	activity	NCGC00250387-02	KU 0060648	4	-2.1	-5.77921	0.4	2.03178	111.432	14.7652	11	351.989	353.739	105.718	107.621	94.9077	98.3377	90.8088	78.2668	65.5707	56.1587	44.9621	43.4314	14.7652	0.000780415	0.00234124	0.00702378	0.0210713	0.0632139	0.189642	0.568925	1.70678	5.12033	15.361	46.0829	KU 0060648	PRKDC	CCN1CCN(CC1)CC(=O)NC2=CC=C(C3=C2C4=C(S3)C=CC=C4)C5=C6O\C(=C/C(=O)C6=CC=C5)N7CCOCC7
s-kb3-dmem-o1	activity	NCGC00250388-01	KRP 203	4	-3	-4.47921	4.95492	-17.6654	107.925	2.74036	11	488.692	489.496	107.925	106.286	109.355	110.873	108.422	106.085	109.153	107.728	106.177	106.319	2.74036	0.000780415	0.00234124	0.00702378	0.0210713	0.0632139	0.189642	0.568925	1.70678	5.12033	15.361	46.0829	KRP 203	S1PR1	NC(CO)(CO)CCC1=C(Cl)C=C(SC2=CC(=CC=C2)OCC3=CC=CC=C3)C=C1
s-kb3-dmem-o1	activity	NCGC00250389-01	CDIBA	2.1	-3	-4.52921	4.09497	54.7411	103.718	61.545	11	485.476	485.745	99.9947	104.125	101.493	102.632	107.078	105.653	103.488	106.9	100.711	100.654	61.545	0.000780415	0.00234124	0.00702378	0.0210713	0.0632139	0.189642	0.568925	1.70678	5.12033	15.361	46.0829	CDIBA	PLCG1	CC1=C(CCOC2=CC=C(C=C2)C(O)=O)C3=CC(=CC=C3[N]1C(C4=CC=CC=C4)C5=CC=CC=C5)Cl
s-kb3-dmem-o1	activity	NCGC00250390-01	ISOX	4	-1.1	-5.92921	0.6	-0.426135	107.673	6.13322	11	334.448	335.837	102.594	105.345	104.539	99.2179	91.4542	85.1106	61.4361	46.8259	30.1115	25.0227	6.13322	0.000780415	0.00234124	0.00702378	0.0210713	0.0632139	0.189642	0.568925	1.70678	5.12033	15.361	46.0829	ISOX	HDAC1	CC(C)(C)OC(=O)NC1=CC=C(C=C1)C2=CC(=NO2)C(=O)NCCCCCCC(=O)NO
s-kb3-dmem-o1	activity	NCGC00250391-01	AZD-7545	1.3	4	-6.02921	2.40638	84.93	102.63	77.6299	11	462.722	465.011	98.6295	103.618	99.8785	103.063	104.258	106.798	97.0004	89.9802	81.3592	94.7685	77.6299	0.000780415	0.00234124	0.00702378	0.0210713	0.0632139	0.189642	0.568925	1.70678	5.12033	15.361	46.0829	AZD-7545	PDK2	CN(C)C(=O)C1=CC=C(C=C1)[S+]([O-])(=O)C2=CC=C(NC(=O)[C@@](C)(O)C(F)(F)F)C(=C2)Cl
s-kb3-dmem-o1	activity	NCGC00250392-01	AR-C155858	1.3	4	-8.17921	4.95492	106.88	99.3068	105.999	11	506.782	505.766	104.88	93.1525	104.169	110.296	102.516	103.497	106.871	106.24	109.65	110.332	105.999	0.000780415	0.00234124	0.00702378	0.0210713	0.0632139	0.189642	0.568925	1.70678	5.12033	15.361	46.0829	AR-C155858	SLC16A1	CC(C)CN1C(=O)N(C)C(=O)C2=C1SC(=C2C(=O)N3C[C@H](O)CO3)CC4=C(C)[NH]N=C4C
s-kb3-dmem-o1	activity	NCGC00250393-01	CAP-232	4	-2.1	-4.62921	4.09497	0.900962	106.464	8.93139	11	476.902	477.287	102.309	106.923	103.817	103.135	103.525	107.428	107.374	108.695	112.814	90.3535	8.93139	0.000780415	0.00234124	0.00702378	0.0210713	0.0632139	0.189642	0.568925	1.70678	5.12033	15.361	46.0829	CAP-232	SSTR4	CC(O)[C@H](NC(=O)[C@@H]1CSSC[C@H](CC(=O)[C@H](N)CC2=CC=CC=C2)C(=O)N[C@@H](CC3=CC=C(O)C=C3)C(=O)N[C@H](CC4=C[NH]C5=CC=CC=C45)C(=O)N[C@@H](CCCCN)C(=O)N1)C(N)=O
s-kb3-dmem-o1	activity	NCGC00250395-01	OSI-027	1.1	-1.2	-6.62921	0.8	39.5788	104.313	40.8486	11	350.559	349.782	104.698	102.061	99.8871	94.3754	90.1283	73.4046	60.9165	49.1782	44.8359	42.5149	40.8486	0.000780415	0.00234124	0.00702378	0.0210713	0.0632139	0.189642	0.568925	1.70678	5.12033	15.361	46.0829	OSI-027	MTOR	COC1=CC=CC2=C1[NH]C(=C2)C3=C4[N](N=CN=C4N)C(=N3)C5CCC(CC5)C(O)=O
s-kb3-dmem-o1	activity	NCGC00250396-01	KU-0063794	1.1	-1.2	-6.97921	0.7	36.1719	105.055	38.7977	11	321.311	320.385	103.726	98.7662	96.3201	87.4291	77.5456	65.0578	51.0933	41.9714	42.1577	37.012	38.7977	0.000780415	0.00234124	0.00702378	0.0210713	0.0632139	0.189642	0.568925	1.70678	5.12033	15.361	46.0829	KU-0063794	MTOR	COC1=C(CO)C=C(C=C1)C2=CC=C3C(=N2)N=C(N=C3N4CCOCC4)N5C[C@@H](C)O[C@@H](C)C5
s-kb3-dmem-o1	activity	NCGC00250397-01	NVP-XAV-939	2.3	4	-4.42921	4.95492	84.0406	95.7114	86.9024	11	457.608	458.614	93.7114	96.9945	95.3221	92.1857	98.9422	100.111	93.5075	93.4954	97.7499	96.1429	86.9024	0.000780415	0.00234124	0.00702378	0.0210713	0.0632139	0.189642	0.568925	1.70678	5.12033	15.361	46.0829	NVP-XAV-939	TNKS	OC1=NC(=NC2=C1CSCC2)C3=CC=C(C=C3)C(F)(F)F
s-kb3-dmem-o1	activity	NCGC00250398-01	PF-05212384	4	-2.4	-7.67921	0.3	17.1729	94.5308	2.79438	11	218.287	221.924	86.3904	74.7134	53.087	43.5302	45.061	44.3361	39.224	41.1322	40.5431	38.704	2.79438	0.000780415	0.00234124	0.00702378	0.0210713	0.0632139	0.189642	0.568925	1.70678	5.12033	15.361	46.0829	PF-05212384	MTOR	CN(C)C1CCN(CC1)C(=O)C2=CC=C(NC(=O)NC3=NC(=NC(=N3)N4CCOCC4)N5CCOCC5)C=C2
s-kb3-dmem-o1	activity	NCGC00250399-01	Vemurafenib	2.1	-3	-4.62921	4.09497	48.5679	101.617	52.6007	11	470.934	471.903	99.5782	102.057	102.908	99.4618	102.855	107.21	98.8436	104.422	98.6596	92.6499	52.6007	0.000780415	0.00234124	0.00702378	0.0210713	0.0632139	0.189642	0.568925	1.70678	5.12033	15.361	46.0829	Vemurafenib	BRAF	CCC[S+]([O-])(=O)NC1=CC=C(F)C(=C1F)C(=O)C2=C[NH]C3=NC=C(C=C23)C4=CC=C(Cl)C=C4
s-kb3-dmem-o1	activity	NCGC00250400-01	Crizotinib	4	-2.2	-4.72921	1.21	14.7572	103.091	29.836	11	448.45	448.929	105.23	104.332	104.029	106.223	102.692	101.772	103.098	95.7097	79.2097	74.0994	29.836	0.000780415	0.00234124	0.00702378	0.0210713	0.0632139	0.189642	0.568925	1.70678	5.12033	15.361	46.0829	Crizotinib	MET	C[C@@H](OC1=C(N)N=CC(=C1)C2=C[N](N=C2)C3CCNCC3)C4=C(Cl)C(=CC=C4Cl)F
s-kb3-dmem-o1	activity	NCGC00250401-01	Flavopiridol???	4	-1.1	-7.32921	2.47293	24.261	103.836	24.3867	11	258.015	257.301	104.507	102.66	103.705	93.7724	48.5918	25.9089	25.8585	24.9409	24.7835	22.7978	24.3867	0.000780415	0.00234124	0.00702378	0.0210713	0.0632139	0.189642	0.568925	1.70678	5.12033	15.361	46.0829	Flavopiridol???	CDK1	CN1CC[C@H]([C@@H](O)C1)C2=C(O)C=C(O)C3=C2O\C(=C/C3=O)C4=CC=CC=C4Cl
s-kb3-dmem-o1	activity	NCGC00250402-01	Dapagliflozin	2.3	4	-4.72921	4.50447	95.2113	107.876	95.2387	11	513.313	513.73	102.876	106.368	111.847	105.724	110.979	104.36	111.906	105.849	109.656	103.912	95.2387	0.000780415	0.00234124	0.00702378	0.0210713	0.0632139	0.189642	0.568925	1.70678	5.12033	15.361	46.0829	Dapagliflozin	SCL5A2	CCOC1=CC=C(CC2=C(Cl)C=CC(=C2)[C@@H]3O[C@H](CO)[C@@H](O)[C@H](O)[C@H]3O)C=C1
s-kb3-dmem-o1	activity	NCGC00250403-01	Linifanib	4	-2.1	-4.87921	1.28756	-13.6745	104.644	5.20489	11	427.08	427.928	102.521	105.008	103.501	99.2736	105.196	103.61	111.358	101.096	71.1688	42.4339	5.20489	0.000780415	0.00234124	0.00702378	0.0210713	0.0632139	0.189642	0.568925	1.70678	5.12033	15.361	46.0829	Linifanib	KDR	CC1=CC=C(F)C(=C1)NC(=O)NC2=CC=C(C=C2)C3=C4C(=N[NH]C4=CC=C3)N
s-kb3-dmem-o1	activity	NCGC00250404-01	Veliparib	2.3	-3	-4.47921	4.09497	63.4192	108.312	72.7479	11	509.968	509.804	104.312	107.627	106.454	107.955	110.477	110.15	112.435	112.907	100.196	106.366	72.7479	0.000780415	0.00234124	0.00702378	0.0210713	0.0632139	0.189642	0.568925	1.70678	5.12033	15.361	46.0829	Veliparib	PARP1	C[C@@]1(CCCN1)C2=NC3=C(C=CC=C3[NH]2)C(N)=O
s-kb3-dmem-o1	activity	NCGC00250405-01	AZD-8055	1.2	-1.2	-7.97921	1.24751	42.7637	76.3984	43.5264	11	244.019	243.15	75.3984	71.8278	62.497	54.4087	44.2741	41.7368	42.1745	43.4001	41.4774	45.1269	43.5264	0.000780415	0.00234124	0.00702378	0.0210713	0.0632139	0.189642	0.568925	1.70678	5.12033	15.361	46.0829	AZD-8055	MTOR	COC1=C(CO)C=C(C=C1)C2=CC=C3C(=N2)N=C(N=C3N4CCOC[C@@H]4C)N5CCOC[C@@H]5C
s-kb3-dmem-o1	activity	NCGC00250406-01	Tipifarnib	4	-2.1	-4.67921	1.1	-23.4411	84.5857	0.27256	11	350.817	349.213	91.4788	99.2034	91.8758	85.9909	78.7839	69.9026	70.2701	74.3002	63.7887	51.9048	0.27256	0.000780415	0.00234124	0.00702378	0.0210713	0.0632139	0.189642	0.568925	1.70678	5.12033	15.361	46.0829	Tipifarnib	COX10	C[N]1C=NC=C1[C@@](N)(C2=CC=C(Cl)C=C2)C3=CC=C4N(C)C(=O)\C=C(\C5=CC=CC(=C5)Cl)C4=C3
s-kb3-dmem-o1	activity	NCGC00250407-01	CHIR-265	2.3	-2.2	-4.62921	0.8	7.40746	94.3784	30.2195	11	403.847	402.181	101.507	95.4064	98.6811	94.1922	92.5275	86.2559	81.2484	85.8636	70.9159	69.7347	30.2195	0.000780415	0.00234124	0.00702378	0.0210713	0.0632139	0.189642	0.568925	1.70678	5.12033	15.361	46.0829	CHIR-265	BRAF	C[N]1C(=NC2=CC(=CC=C12)OC3=CC(=NC=C3)C4=NC(=C[NH]4)C(F)(F)F)NC5=CC=C(C=C5)C(F)(F)F
s-kb3-dmem-o1	activity	NCGC00250408-01	GSK-2126458	4	-2.2	-6.62921	0.3	13.072	90.696	8.08865	11	253.349	257.316	83.2079	81.1164	71.2729	59.532	52.2744	45.6457	47.1806	45.823	47.14	43.0744	8.08865	0.000780415	0.00234124	0.00702378	0.0210713	0.0632139	0.189642	0.568925	1.70678	5.12033	15.361	46.0829	GSK-2126458	PIK3CA	COC1=C(N[S+]([O-])(=O)C2=C(F)C=C(F)C=C2)C=C(C=N1)C3=CC=C4N=CC=C(C5=CN=NC=C5)C4=C3
s-kb3-dmem-o1	activity	NCGC00250409-01	GSK-1016790A	4	-3	-4.47921	4.95492	4.09922	99.4577	19.8058	11	455.23	454.766	101.701	99.0026	101.056	101.148	97.5154	97.4675	97.8532	97.2842	102.241	97.3534	19.8058	0.000780415	0.00234124	0.00702378	0.0210713	0.0632139	0.189642	0.568925	1.70678	5.12033	15.361	46.0829	GSK-1016790A	TRPV4	CC(C)C[C@H](NC(=O)C1=CC2=CC=CC=C2S1)C(=O)N3CCN(CC3)C(=O)[C@H](CO)N[S+]([O-])(=O)C4=CC=C(Cl)C=C4Cl
s-kb3-dmem-o1	activity	NCGC00250411-01	Veliflapon	2.3	4	-4.42921	4.95492	86.288	104.599	90.6732	11	498.939	499.876	102.599	102.778	101.781	106.407	59.633	101.519	107.334	110.348	104.761	105.431	90.6732	0.000780415	0.00234124	0.00702378	0.0210713	0.0632139	0.189642	0.568925	1.70678	5.12033	15.361	46.0829	Veliflapon	ALOX5AP	OC(=O)[C@H](C1CCCC1)C2=CC=C(OCC3=NC4=CC=CC=C4C=C3)C=C2
s-kb3-dmem-o1	activity	NCGC00250412-01	JQ1	4	-2.1	-4.97921	0.4	-20.5435	105.096	8.67687	11	364.024	367.835	99.9907	102.627	96.9937	97.4602	92.83	84.9135	69.4755	61.8826	56.7652	53.0193	8.67687	0.000780415	0.00234124	0.00702378	0.0210713	0.0632139	0.189642	0.568925	1.70678	5.12033	15.361	46.0829	JQ1	BRD4	CC1=C(C)C2=C(S1)[N]3C(=NN=C3[C@H](CC(=O)OC(C)(C)C)/N=C2/C4=CC=C(Cl)C=C4)C
s-kb3-dmem-o1	activity	NCGC00253438-01	BI-2536	4	-1.3	-8.92921	4.95492	34.8901	88.8664	3.77178	11	179.924	187.218	82.7658	33.3764	32.0844	31.4831	32.2259	32.8568	36.5148	45.3169	53.6028	51.3805	3.77178	0.000780415	0.00234124	0.00702378	0.0210713	0.0632139	0.189642	0.568925	1.70678	5.12033	15.361	46.0829	BI-2536	PLK1	CC[C@H]1N(C2CCCC2)C3=NC(=NC=C3N(C)C1=O)NC4=CC=C(C=C4OC)C(=O)NC5CCN(C)CC5
s-kb3-dmem-o1	activity	NCGC00253439-01	GSK-1904529A	1.3	4	-5.82921	0.8	86.3771	103.083	85.9947	11	469.417	469.863	101.583	103.071	99.9481	103.579	108.2	99.4753	93.0236	96.438	91.4212	89.4549	85.9947	0.000780415	0.00234124	0.00702378	0.0210713	0.0632139	0.189642	0.568925	1.70678	5.12033	15.361	46.0829	GSK-1904529A	IGFR1	CCC1=CC(=C(OC)C=C1N2CCC(CC2)N3CCN(CC3)[S+](C)([O-])=O)NC4=NC(=CC=N4)C5=C(N=C6C=CC=C[N]56)C7=CC(=C(OC)C=C7)C(=O)NC8=C(F)C=CC=C8F
s-kb3-dmem-o1	activity	NCGC00253463-01	NCGC00253463-01	4	-1.1	-6.67921	1.21	4.77949	99.6716	3.82884	11	253.408	254.033	98.8943	101.056	98.0576	96.36	76.7653	58.4053	24.1853	11.2057	7.87097	6.8775	3.82884	0.000780415	0.00234124	0.00702378	0.0210713	0.0632139	0.189642	0.568925	1.70678	5.12033	15.361	46.0829	NCGC00253463-01	MAP3K7	NC(=O)NC1=C(SC(=C1)C2=CC(=C(CN3CCOCC3)C=C2)F)C(=O)N[C@H]4CCCNC4
s-kb3-dmem-o1	activity	NCGC00253909-02	PRT-060318	4	-3	-4.57921	4.09497	-7.18929	102.007	2.9253	11	457.932	456.797	106.135	101.364	101.011	105.166	103.585	104.119	102.685	95.5749	96.8766	92.2733	2.9253	0.000780415	0.00234124	0.00702378	0.0210713	0.0632139	0.189642	0.568925	1.70678	5.12033	15.361	46.0829	PRT-060318	SYK	CC1=CC(=CC=C1)NC2=C(C=NC(=N2)N[C@@H]3CCCC[C@@H]3N)C(N)=O
s-kb3-dmem-o1	activity	NCGC00262398-01	NCGC00262398	4	-1.2	-5.67921	1.331	24.1327	100.156	30.1551	11	376.217	378.914	98.7287	98.7134	99.1508	99.462	100.44	99.027	91.0209	65.2225	44.7323	29.7166	30.1551	0.000780415	0.00234124	0.00702378	0.0210713	0.0632139	0.189642	0.568925	1.70678	5.12033	15.361	46.0829	NCGC00262398	USP2	CC1=CC=C(C=C1)[S+]([O-])(=O)NC2=C(C=CC(=C2)Cl)C(=O)NC3=NC(=CS3)C4=CC=CC=C4
s-kb3-dmem-o1	activity	NCGC00262603-01	CAL-101	2.3	-2.4	-4.77921	1.1341	80.7108	105.688	84.7904	11	493.432	494.531	105.188	101.813	104.098	105.639	110.271	107.952	107.622	102.211	98.0261	97.5691	84.7904	0.000780415	0.00234124	0.00702378	0.0210713	0.0632139	0.189642	0.568925	1.70678	5.12033	15.361	46.0829	CAL-101	PIK3CD	CC[C@H](NC1=C2N=C[NH]C2=NC=N1)C/3=N/C4=C(C(=CC=C4)F)C(=O)N3C5=CC=CC=C5
s-kb3-dmem-o1	activity	NCGC00262604-01	BKM-120	4	-1.1	-6.02921	1.21	16.2434	106.166	20.2577	11	354.606	353.875	104.252	107.42	105.319	109.333	100.714	91.3195	74.5781	50.6928	20.0799	18.4736	20.2577	0.000780415	0.00234124	0.00702378	0.0210713	0.0632139	0.189642	0.568925	1.70678	5.12033	15.361	46.0829	BKM-120	PIK3CA	NC1=CC(=C(C=N1)C2=CC(=NC(=N2)N3CCOCC3)N4CCOCC4)C(F)(F)F
s-kb3-dmem-o1	activity	NCGC00262689-01	NCGC00262689	2.1	-3	-4.57921	4.50447	40.8283	103.093	45.431	11	477.322	478.539	97.0925	96.8	100.919	103.284	101.92	106.677	108.135	105.34	107.199	98.0617	45.431	0.000780415	0.00234124	0.00702378	0.0210713	0.0632139	0.189642	0.568925	1.70678	5.12033	15.361	46.0829	NCGC00262689	IDH1	CC1=C(C=CC=C1)C(N(C(=O)C[N]2C=NC3=CC=CC=C23)C4=CC=CC(=C4)F)C(=O)NC5CCCC5
s-kb3-dmem-o1	activity	NCGC00263015-01	NCGC00263015-01	4	-3	-4.47921	4.95492	0.203265	93.4107	15.4368	11	426.679	429.098	88.0414	98.0507	94.2394	93.2913	95.2273	87.4811	95.8435	95.3044	92.3618	94.6635	15.4368	0.000780415	0.00234124	0.00702378	0.0210713	0.0632139	0.189642	0.568925	1.70678	5.12033	15.361	46.0829	NCGC00263015-01	TLR4	CN(CC(O)COC1=CC=C(Cl)C=C1)CC2=C(C)[N](CC3=C(Cl)C=CC=C3)N=C2C
s-kb3-dmem-o1	activity	NCGC00263016-01	DE-096	4	-2.1	-4.62921	4.09497	-6.66546	98.927	1.38246	11	440.665	439.571	101.981	102.121	98.6047	93.3552	100.539	103.2	98.7666	93.4079	95.4785	84.0399	1.38246	0.000780415	0.00234124	0.00702378	0.0210713	0.0632139	0.189642	0.568925	1.70678	5.12033	15.361	46.0829	DE-096	TRPV4	CCCCCN(CCC12CC3CC(CC(C3)C1)C2)C(=O)NCCCC4=CC=NC=C4
s-kb3-dmem-o1	activity	NCGC00263017-01	CPG-52364	4	-2.1	-4.72921	0.7	-21.329	88.9229	5.31798	11	351.73	352.095	88.5899	88.2377	91.9881	90.1895	87.5817	90.0882	71.3767	61.0849	58.6362	51.4238	5.31798	0.000780415	0.00234124	0.00702378	0.0210713	0.0632139	0.189642	0.568925	1.70678	5.12033	15.361	46.0829	CPG-52364	TLR7	COC1=C(OC)C=C2C(=NC(=NC2=C1)C3=CC=C(C=C3)N4CCN(C)CC4)NCCN5CCOCC5
s-kb3-dmem-o1	activity	NCGC00263018-01	NCGC00263018-01	1.1	-2.2	-4.87921	1.24751	29.9108	101.004	42.0035	11	439.546	440.645	98.1292	104.504	98.8016	104.338	99.6799	101.732	97.9212	98.3494	82.271	62.7677	42.0035	0.000780415	0.00234124	0.00702378	0.0210713	0.0632139	0.189642	0.568925	1.70678	5.12033	15.361	46.0829	NCGC00263018-01	PTK6	CC1=C[N]2C(=CN=C2C(=N1)NC3=C(F)C=C(C=C3)C(=O)N4CCNCC4)C5=C[NH]N=C5
s-kb3-dmem-o1	activity	NCGC00263019-01	WAY-204688	1.1	-2.4	-5.07921	1.4641	70.8744	102.679	74.4251	11	467.996	468.162	104.679	102.992	103.856	98.8146	101.657	104.949	103.732	97.9667	94.1138	78.061	74.4251	0.000780415	0.00234124	0.00702378	0.0210713	0.0632139	0.189642	0.568925	1.70678	5.12033	15.361	46.0829	WAY-204688	NFKB1	COC1=C(C=CC=C1)[C@H](C2=C3C=CC=CC3=CC=C2)[C@@](C)(C#N)C(=O)N4CCC(CC4)C5=CC=CC(=C5)C(F)(F)F
s-kb3-dmem-o1	activity	NCGC00263020-01	NCGC00263020-01	4	-2.1	-5.12921	1.82648	8.06156	97.929	14.6604	11	395.431	397.312	96.2194	97.8767	94.5639	95.4839	93.1841	98.7692	102.045	102.564	60.2883	31.4237	14.6604	0.000780415	0.00234124	0.00702378	0.0210713	0.0632139	0.189642	0.568925	1.70678	5.12033	15.361	46.0829	NCGC00263020-01	NFKB1	CC(C)[N]1C=C(C2=CC=NC(=N2)NC3=C(C)C=CC(=C3)C(N)=O)C4=C1C=NC=C4
s-kb3-dmem-o1	activity	NCGC00263021-01	MLN-120B	5	5	NA	NA	NA	NA	97.6107	11	NA	466.856	99.5355	97.4015	94.0122	98.2707	98.651	98.1322	98.1916	97.791	91.2546	98.959	97.6107	0.000780415	0.00234124	0.00702378	0.0210713	0.0632139	0.189642	0.568925	1.70678	5.12033	15.361	46.0829	MLN-120B	IKBKB	COC1=C(Cl)C=C2C(=C1NC(=O)C3=C(C)N=CC=C3)[NH]C4=C2C=CN=C4
s-kb3-dmem-o1	activity	NCGC00263083-01	Dalcetrapib	2.1	-3	-4.47921	4.95492	53.673	95.1557	60.5034	11	447.449	448.382	92.1557	92.9714	96.7676	90.4026	91.5732	95.2487	98.9819	98.7622	97.9574	96.2768	60.5034	0.000780415	0.00234124	0.00702378	0.0210713	0.0632139	0.189642	0.568925	1.70678	5.12033	15.361	46.0829	Dalcetrapib	CETP	CCC(CC)C(C)C1(CCCCC1)C(=O)NC2=C(SC(=O)C(C)C)C=CC=C2
s-kb3-dmem-o1	activity	NCGC00263084-01	Hh-Ag1.5	4	-3	-4.47921	4.95492	-17.1	89.5282	0.177504	11	404.805	395.62	98.3449	94.5475	96.9932	90.4702	59.9566	49.7308	92.1953	95.2433	87.3244	87.1008	0.177504	0.000780415	0.00234124	0.00702378	0.0210713	0.0632139	0.189642	0.568925	1.70678	5.12033	15.361	46.0829	Hh-Ag1.5	SMO	CNC1CCC(CC1)N(CC2=CC(=CC=C2)C3=CC=NC=C3)C(=O)C4=C(Cl)C5=C(F)C=CC(=C5S4)F
s-kb3-dmem-o1	activity	NCGC00263085-01	Wnt-C59	2.1	-2.2	-4.72921	1.21	53.8589	98.7513	63.8446	11	450.739	449.937	102.251	97.1869	99.5821	101.403	94.7989	93.8808	101.171	96.2951	89.8592	81.0579	63.8446	0.000780415	0.00234124	0.00702378	0.0210713	0.0632139	0.189642	0.568925	1.70678	5.12033	15.361	46.0829	Wnt-C59	WNT5A	CC1=CC(=CC=N1)C2=CC=C(CC(=O)NC3=CC=C(C=C3)C4=CC=CN=C4)C=C2
s-kb3-dmem-o1	activity	NCGC00263086-01	BI-D1870	1.1	-1.2	-5.37921	1.41632	29.4182	103.35	34.52	11	416.255	415.786	100.09	102.13	97.6219	108.08	102.563	107.247	100.861	83.0383	66.7656	33.2726	34.52	0.000780415	0.00234124	0.00702378	0.0210713	0.0632139	0.189642	0.568925	1.70678	5.12033	15.361	46.0829	BI-D1870	RPS6KA1	CC(C)CCN1C(C)C(=N)N(C)C2=C1N=C(NC3=CC(=C(O)C(=C3)F)F)N=C2
s-kb3-dmem-o1	activity	NCGC00263087-01	Volasertib	4	-1.3	-8.67921	3.92947	33.5846	85.1585	4.6964	11	183.334	189.678	84.6543	52.7774	25.7922	26.0019	31.1273	27.3744	34.6786	48.3863	56.7394	49.6447	4.6964	0.000780415	0.00234124	0.00702378	0.0210713	0.0632139	0.189642	0.568925	1.70678	5.12033	15.361	46.0829	Volasertib	PLK1	CC[C@H]1N(C(C)C)C2=NC(=NC=C2N(C)C1=O)NC3=CC=C(C=C3OC)C(=O)NC4CCC(CC4)N5CCN(CC5)CC6CC6
s-kb3-dmem-o1	activity	NCGC00263088-01	BAG-956	4	-1.2	-6.87921	0.9	32.7541	107.726	27.777	11	324.706	326.315	103.923	104.286	104.744	102.76	76.4846	63.8121	47.8559	43.0481	39.9938	33.0271	27.777	0.000780415	0.00234124	0.00702378	0.0210713	0.0632139	0.189642	0.568925	1.70678	5.12033	15.361	46.0829	BAG-956	PIK3CA	CC1=NC2=CN=C3C=CC(=CC3=C2[N]1C4=CC=C(C=C4)C(C)(C)C#N)C#CC5=CN=CC=C5
s-kb3-dmem-o1	activity	NCGC00263089-01	AZD-1152-HQPA	2.3	-2.4	-4.77921	0.2	47.3451	100.224	59.1946	11	403.417	405.837	96.224	95.2628	92.0029	82.7758	84.6827	84.1469	80.9879	81.9593	83.3532	83.3175	59.1946	0.000780415	0.00234124	0.00702378	0.0210713	0.0632139	0.189642	0.568925	1.70678	5.12033	15.361	46.0829	AZD-1152-HQPA	AURKA	CCN(CCO)CCCOC1=CC2=C(C=C1)C(=NC=N2)NC3=N[NH]C(=C3)CC(=O)NC4=CC(=CC=C4)F
s-kb3-dmem-o1	activity	NCGC00263090-01	AZ-3146	4	-2.2	-4.77921	0.9	7.24158	103.839	28.9622	11	437.465	438.758	96.8391	102.092	102.652	109.517	108.845	100.132	101.314	90.638	72.3628	66.9908	28.9622	0.000780415	0.00234124	0.00702378	0.0210713	0.0632139	0.189642	0.568925	1.70678	5.12033	15.361	46.0829	AZ-3146	TTK	COC1=C(NC2=NC=C3N(C)C(=O)N(C4CCCC4)C3=N2)C=CC(=C1)OC5CCN(C)CC5
s-kb3-dmem-o1	activity	NCGC00263091-01	AT-7519	4	-1.2	-7.52921	2.40638	20.651	96.9213	19.3605	11	219.748	218.798	99.428	94.9107	92.9559	74.85	28.3917	20.4762	20.6505	21.203	22.6801	21.6295	19.3605	0.000780415	0.00234124	0.00702378	0.0210713	0.0632139	0.189642	0.568925	1.70678	5.12033	15.361	46.0829	AT-7519	CDK1	ClC1=C(C(=O)NC2=C[NH]N=C2C(=O)NC3CCNCC3)C(=CC=C1)Cl
s-kb3-dmem-o1	activity	NCGC00263091-02	AT-7519	4	-1.1	-7.07921	2.04786	17.9603	101.677	12.2715	11	256.182	257.608	101.159	101.243	102.086	96.1218	72.3308	31.0531	19.1078	21.7033	19.3841	19.2648	12.2715	0.000780415	0.00234124	0.00702378	0.0210713	0.0632139	0.189642	0.568925	1.70678	5.12033	15.361	46.0829	AT-7519	CDK1	ClC1=C(C(=O)NC2=C[NH]N=C2C(=O)NC3CCNCC3)C(=CC=C1)Cl
s-kb3-dmem-o1	activity	NCGC00263092-01	Apratastat	2.3	4	-4.67921	0.9	80.0979	98.3968	83.1477	11	462.563	462.89	98.3968	101.104	96.0667	102.5	97.6824	94.0739	99.873	93.5566	92.8776	95.4903	83.1477	0.000780415	0.00234124	0.00702378	0.0210713	0.0632139	0.189642	0.568925	1.70678	5.12033	15.361	46.0829	Apratastat	TNF	CC1(C)SCCN([C@H]1C(=O)NO)[S+]([O-])(=O)C2=CC=C(OCC#CCO)C=C2
s-kb3-dmem-o1	activity	NCGC00263093-01	Apilimod	2.1	-2.2	-4.67921	4.09497	41.0377	105.932	46.1376	11	485.172	486.867	104.262	106.194	104.911	114.437	109.654	105.421	105.456	103.321	99.2539	93.1503	46.1376	0.000780415	0.00234124	0.00702378	0.0210713	0.0632139	0.189642	0.568925	1.70678	5.12033	15.361	46.0829	Apilimod	IL2	CC1=CC=CC(=C1)\C=N\NC2=NC(=NC(=C2)N3CCOCC3)OCCC4=CC=CC=N4
s-kb3-dmem-o1	activity	NCGC00263094-01	AMG-900	2.1	-3	-4.42921	4.95492	17.5839	84.6342	33.9447	11	392.773	393.607	85.0725	81.7399	82.8438	78.9087	87.7084	88.328	84.2028	88.1649	85.3769	85.6588	33.9447	0.000780415	0.00234124	0.00702378	0.0210713	0.0632139	0.189642	0.568925	1.70678	5.12033	15.361	46.0829	AMG-900	AURKA	CC1=CSC(=C1)C2=NN=C(NC3=CC=C(OC4=C(C=CC=N4)C5=CC=NC(=N5)N)C=C3)C6=C2C=CC=C6
s-kb3-dmem-o1	activity	NCGC00263095-01	Sotrastaurin	2.1	-3	-4.52921	1.4641	29.4392	97.4936	47.1584	11	444.438	444.675	102.531	99.8671	94.9463	99.7488	98.1643	91.606	94.4599	94.0359	92.9604	87.8595	47.1584	0.000780415	0.00234124	0.00702378	0.0210713	0.0632139	0.189642	0.568925	1.70678	5.12033	15.361	46.0829	Sotrastaurin	PRKCA	CN1CCN(CC1)C2=NC3=CC=CC=C3C(=N2)C4C(C(=O)NC4=O)C5=C[NH]C6=CC=CC=C56
s-kb3-dmem-o1	activity	NCGC00263096-01	Iniparib	5	5	NA	NA	NA	NA	98.4957	11	NA	498.767	106.996	104.403	101.246	106.254	100.738	108.038	105.61	104.065	105.695	99.2576	98.4957	0.000780415	0.00234124	0.00702378	0.0210713	0.0632139	0.189642	0.568925	1.70678	5.12033	15.361	46.0829	Iniparib	PARP1	NC(=O)C1=CC(=C(I)C=C1)[N+]([O-])=O
s-kb3-dmem-o1	activity	NCGC00263097-01	Cediranib	4	-3	-4.47921	4.95492	-17.1074	97.2786	1.8638	11	440.201	440.906	96.72	96.6529	101.278	97.8976	99.0068	96.6907	96.5466	95.6598	96.2073	94.7251	1.8638	0.000780415	0.00234124	0.00702378	0.0210713	0.0632139	0.189642	0.568925	1.70678	5.12033	15.361	46.0829	Cediranib	FLT1	COC1=CC2=C(C=C1OCCCN3CCCC3)N=CN=C2OC4=C(F)C5=C([NH]C(=C5)C)C=C4
s-kb3-dmem-o1	activity	NCGC00263098-01	Combretastatin A-4	4	-1.2	-8.72921	3.57225	23.6399	50.391	19.5984	11	123.778	124.701	49.391	31.8588	24.5197	25.0067	24.3139	24.9504	22.7766	22.5466	24.464	24.9744	19.5984	0.000780415	0.00234124	0.00702378	0.0210713	0.0632139	0.189642	0.568925	1.70678	5.12033	15.361	46.0829	Combretastatin A-4	TUBB	COC1=CC=C(\C=C/C2=CC(=C(OC)C(=C2)OC)OC)C=C1O
s-kb3-dmem-o1	activity	NCGC00263099-01	CP-466722	1.1	-1.2	-5.37921	1.41632	32.7701	93.7401	32.1088	11	384.181	384.748	92.5923	95.631	91.3817	91.699	94.8562	93.2374	92.3281	79.9611	56.6806	45.8835	32.1088	0.000780415	0.00234124	0.00702378	0.0210713	0.0632139	0.189642	0.568925	1.70678	5.12033	15.361	46.0829	CP-466722	ATM	COC1=C(OC)C=C2C(=C1)N=CN=C2[N]3N=C(N=C3N)C4=NC=CC=C4
s-kb3-dmem-o1	activity	NCGC00263100-01	OSI-632	4	-3	-4.42921	4.95492	-15.929	107.165	13.2884	11	489.342	489.823	104.593	101.417	107.213	102.903	107.256	104.203	107.294	109.317	116.194	110.896	13.2884	0.000780415	0.00234124	0.00702378	0.0210713	0.0632139	0.189642	0.568925	1.70678	5.12033	15.361	46.0829	OSI-632	KDR	NC(=O)C1=C(NC(=O)NCCCCN2CCCC2)SN=C1OCC3=C(F)C=C(Br)C=C3F
s-kb3-dmem-o1	activity	NCGC00263101-01	CP-724714	2.1	-2.2	-4.72921	0.9	51.4426	100.567	63.7152	11	453.785	453.579	102.067	101.114	103.351	98.3565	97.131	103.145	95.7794	96.1713	87.2852	80.7015	63.7152	0.000780415	0.00234124	0.00702378	0.0210713	0.0632139	0.189642	0.568925	1.70678	5.12033	15.361	46.0829	CP-724714	ERBB2	COCC(=O)NC/C=C/C1=CC=C2N=CN=C(NC3=CC=C(OC4=CN=C(C)C=C4)C(=C3)C)C2=C1
s-kb3-dmem-o1	activity	NCGC00263102-01	Degrasyn	2.1	-2.4	-4.77921	1.111	38.0143	103.177	53.3517	11	457.641	457.518	101.281	105.305	105.434	101.121	102.967	102.165	102.175	97.0855	89.8041	15.2409	53.3517	0.000780415	0.00234124	0.00702378	0.0210713	0.0632139	0.189642	0.568925	1.70678	5.12033	15.361	46.0829	Degrasyn	JAK2	CCC[C@H](NC(=O)\C(=C\C1=NC(=CC=C1)Br)C#N)C2=CC=CC=C2
s-kb3-dmem-o1	activity	NCGC00263103-01	Pelitinib	4	-2.1	-4.82921	0.7	-29.0997	98.6875	1.7568	11	377.95	379.918	98.1835	101.717	100.321	99.0839	99.2537	85.5551	81.754	77.8909	50.3819	50.2132	1.7568	0.000780415	0.00234124	0.00702378	0.0210713	0.0632139	0.189642	0.568925	1.70678	5.12033	15.361	46.0829	Pelitinib	EGFR	CCOC1=C(NC(=O)\C=C\CN(C)C)C=C2C(=C1)N=CC(=C2NC3=CC(=C(F)C=C3)Cl)C#N
s-kb3-dmem-o1	activity	NCGC00263104-01	Foretinib	4	-2.1	-4.77921	1	-27.2677	105.367	0.322877	11	425.41	426.633	106.44	105.608	107.663	106.282	103.407	103.542	104.995	85.8758	69.1899	54.2127	0.322877	0.000780415	0.00234124	0.00702378	0.0210713	0.0632139	0.189642	0.568925	1.70678	5.12033	15.361	46.0829	Foretinib	KDR	COC1=CC2=C(C=C1OCCCN3CCOCC3)N=CC=C2OC4=CC=C(NC(=O)C5(CC5)C(=O)NC6=CC=C(F)C=C6)C=C4F
s-kb3-dmem-o1	activity	NCGC00263105-01	Turofexorate isopropyl	1.1	-2.4	-4.82921	0.8	77.7702	107.603	85.9922	11	496.057	496.211	109.603	106.607	106.329	108.591	106.66	108.149	104.08	104.039	98.3862	92.9851	85.9922	0.000780415	0.00234124	0.00702378	0.0210713	0.0632139	0.189642	0.568925	1.70678	5.12033	15.361	46.0829	Turofexorate isopropyl	NR14H	CC(C)OC(=O)/C1=C/N(CC(C)(C)C2=C1[NH]C3=CC=CC=C23)C(=O)C4=CC=C(F)C(=C4)F
s-kb3-dmem-o1	activity	NCGC00263106-01	Gavestinel sodium	1.3	4	-7.67921	0.3	97.7784	86.2784	88.9777	11	449.806	449.499	88.2784	90.5808	93.8133	90.7542	92.9941	91.5833	95.9754	94.9746	97.441	95.1879	88.9777	0.000780415	0.00234124	0.00702378	0.0210713	0.0632139	0.189642	0.568925	1.70678	5.12033	15.361	46.0829	Gavestinel sodium	GRIN2A	[O-]C(=O)C1=C(\C=C\C(=O)NC2=CC=CC=C2)C3=C(Cl)C=C(Cl)C=C3[NH]1
s-kb3-dmem-o1	activity	NCGC00263107-01	GB 83	2.1	-2.2	-4.77921	1.6259	61.7158	100.943	68.0871	11	464.467	464.498	102.443	99.5281	101.824	101.422	103.373	98.0061	100.849	99.9551	95.3212	82.9434	68.0871	0.000780415	0.00234124	0.00702378	0.0210713	0.0632139	0.189642	0.568925	1.70678	5.12033	15.361	46.0829	GB 83	PAR2	CC[C@@H](C)[C@H](NC(=O)[C@H](CC1CCCCC1)NC(=O)C2=CC=NO2)C(=O)N3CCC4(CC3)CCC5=C4C=CC=C5
s-kb3-dmem-o1	activity	NCGC00263108-01	Vorapaxar	2.1	-2.4	-4.67921	2.25265	73.9832	102.505	75.8202	11	480.896	480.289	105.005	103.777	101.95	99.359	102.077	103.873	100.472	103.489	100.175	95.4237	75.8202	0.000780415	0.00234124	0.00702378	0.0210713	0.0632139	0.189642	0.568925	1.70678	5.12033	15.361	46.0829	Vorapaxar	PAR1	CCOC(=O)N[C@@H]1CC[C@@H]2[C@@H](C1)C[C@@H]3[C@@H]([C@@H](C)OC3=O)[C@H]2\C=C\C4=CC=C(C=N4)C5=CC=CC(=C5)F
s-kb3-dmem-o1	activity	NCGC00263109-01	GDC-0980	1.1	-1.2	-7.32921	1.01	40.4479	98.7874	40.6132	11	298.586	299.234	95.9795	97.3164	92.0353	80.8701	62.4447	54.5911	44.8392	40.5843	40.3947	42.7768	40.6132	0.000780415	0.00234124	0.00702378	0.0210713	0.0632139	0.189642	0.568925	1.70678	5.12033	15.361	46.0829	GDC-0980	MTOR	CC(C)C(=O)N1CCN(CC1)CC2=C(C)C3=NC(=NC(=C3S2)N4CCOCC4)C5=CN=C(N)N=C5
s-kb3-dmem-o1	activity	NCGC00263110-01	Osanetant	4	-2.1	-4.72921	3.132	4.53303	98.6737	0.610504	11	433.305	431.56	98.6737	100.631	101.499	96.4755	98.2332	99.3637	95.4187	93.4725	103.599	66.1285	0.610504	0.000780415	0.00234124	0.00702378	0.0210713	0.0632139	0.189642	0.568925	1.70678	5.12033	15.361	46.0829	Osanetant	TACR3	CN(C(C)=O)C1(CCN(CCC[C@@]2(CCCN(C2)C(=O)C3=CC=CC=C3)C4=CC=C(Cl)C(=C4)Cl)CC1)C5=CC=CC=C5
s-kb3-dmem-o1	activity	NCGC00263111-01	GSK-3787	5	5	NA	NA	NA	NA	102.905	11	NA	499.671	103.364	104.26	106.677	102.11	103.037	110.309	103.232	95.6426	106.024	105.196	102.905	0.000780415	0.00234124	0.00702378	0.0210713	0.0632139	0.189642	0.568925	1.70678	5.12033	15.361	46.0829	GSK-3787	PPARD	[O-][S+](=O)(CCNC(=O)C1=CC=C(Cl)C=C1)C2=NC=C(C=C2)C(F)(F)F
s-kb3-dmem-o1	activity	NCGC00263112-01	GSK-461364A	4	-1.1	-8.72921	2.33317	28.3092	109.637	3.53286	11	169.435	175.454	100.316	61.0484	27.9175	28.7135	27.8544	31.611	32.6065	36.8473	35.8404	33.1092	3.53286	0.000780415	0.00234124	0.00702378	0.0210713	0.0632139	0.189642	0.568925	1.70678	5.12033	15.361	46.0829	GSK-461364A	PLK1	C[C@@H](OC1=C(SC(=C1)[N]2C=NC3=C2C=C(CN4CCN(C)CC4)C=C3)C(N)=O)C5=CC=CC=C5C(F)(F)F
s-kb3-dmem-o1	activity	NCGC00263113-01	GYKI-53655	1.1	-2.2	-5.27921	1	46.8994	105.805	52.6422	11	448.167	448.935	100.805	105.542	107.243	105.763	105.57	105.982	101.282	88.4159	77.4773	63.018	52.6422	0.000780415	0.00234124	0.00702378	0.0210713	0.0632139	0.189642	0.568925	1.70678	5.12033	15.361	46.0829	GYKI-53655	GR1A1	CNC(=O)N1\N=C(\C2=CC=C(N)C=C2)C3=CC4=C(OCO4)C=C3CC1C
s-kb3-dmem-o1	activity	NCGC00263114-01	SCH-900435	5	5	NA	NA	NA	NA	106.288	11	NA	506.053	102.154	110.787	104.373	99.7961	98.0478	105.576	109.657	106.006	108.073	106.206	106.288	0.000780415	0.00234124	0.00702378	0.0210713	0.0632139	0.189642	0.568925	1.70678	5.12033	15.361	46.0829	SCH-900435	SLC6A9	COC1=CC=C2[C@@H]([C@@H](CCC2=C1)CN(C)CC(O)=O)C3=CC=CC=C3
s-kb3-dmem-o1	activity	NCGC00263115-01	Ibutamoren mesilate	1.1	-1.2	-5.07921	4.95492	63.1719	97.2055	66.4412	11	441.078	439.269	98.3043	96.5612	95.0722	97.2213	95.1733	91.1724	98.5599	101.896	96.7947	60.9074	66.4412	0.000780415	0.00234124	0.00702378	0.0210713	0.0632139	0.189642	0.568925	1.70678	5.12033	15.361	46.0829	Ibutamoren mesilate	GH1	CC(C)(N)C(=O)N[C@H](COCC1=CC=CC=C1)C(=O)N2CCC3(CC2)CN(C4=C3C=CC=C4)[S+](C)([O-])=O
s-kb3-dmem-o1	activity	NCGC00263116-01	ICG-001	1.1	-1.2	-5.62921	1.4641	31.1519	100.398	32.9449	11	390.324	393.489	101.379	97.3898	99.887	100.782	95.1445	102.76	99.3845	68.5807	49.3375	41.8402	32.9449	0.000780415	0.00234124	0.00702378	0.0210713	0.0632139	0.189642	0.568925	1.70678	5.12033	15.361	46.0829	ICG-001	WNT5A	OC1=CC=C(C[C@@H]2N3[C@H](CN(CC4=CC=CC5=C4C=CC=C5)C2=O)N(CCC3=O)C(=O)NCC6=CC=CC=C6)C=C1
s-kb3-dmem-o1	activity	NCGC00263117-01	Panobinostat	4	-1.1	-7.52921	1.1	13.2721	107.455	11.7303	11	213.201	213.088	108.091	101.564	86.7291	71.6288	42.8205	21.8724	15.8229	14.9361	15.5568	14.9001	11.7303	0.000780415	0.00234124	0.00702378	0.0210713	0.0632139	0.189642	0.568925	1.70678	5.12033	15.361	46.0829	Panobinostat	HDAC1	CC1=C(CCNCC2=CC=C(\C=C\C(=O)NO)C=C2)C3=CC=CC=C3[NH]1
s-kb3-dmem-o1	activity	NCGC00263118-01	Lirimilast	2.3	4	-4.42921	4.95492	89.5101	103.904	92.9925	11	496.418	497.277	100.404	99.6964	106.892	103.717	107.691	102.693	107.784	101.93	103.295	104.943	92.9925	0.000780415	0.00234124	0.00702378	0.0210713	0.0632139	0.189642	0.568925	1.70678	5.12033	15.361	46.0829	Lirimilast	PDE4A	C[S+]([O-])(=O)OC1=CC=C2C(=C(OC2=C1)C(=O)C3=C(Cl)C=C(Cl)C=C3)NC(N)=O
s-kb3-dmem-o1	activity	NCGC00263119-01	Ruboxistaurin mesilate	4	-2.1	-4.62921	4.09497	-6.32086	92.7213	1.7301	11	412.998	413.353	95.3459	97.9763	96.6969	94.7406	90.6243	96.3182	93.3943	84.636	84.1762	79.118	1.7301	0.000780415	0.00234124	0.00702378	0.0210713	0.0632139	0.189642	0.568925	1.70678	5.12033	15.361	46.0829	Ruboxistaurin mesilate	PRKCB	CN(C)C[C@@H]1CC[N]2C=C(C3C(C(=O)NC3=O)C4=C[N](CCO1)C5=C4C=CC=C5)C6=C2C=CC=C6
s-kb3-dmem-o1	activity	NCGC00263120-01	MDV-3100	2.3	-2.4	-4.72921	4.95492	73.46	100.893	73.9489	11	473.887	474.274	96.3934	100.398	101.498	105.986	108.362	102.654	96.8531	95.8185	98.22	93.5779	73.9489	0.000780415	0.00234124	0.00702378	0.0210713	0.0632139	0.189642	0.568925	1.70678	5.12033	15.361	46.0829	MDV-3100	AR	CNC(=O)C1=CC=C(C=C1F)N2C(=S)N(C(=O)C2(C)C)C3=CC(=C(C=C3)C#N)C(F)(F)F
s-kb3-dmem-o1	activity	NCGC00263121-01	MG-149	2.3	-2.2	-4.72921	1.66044	63.7172	107.837	66.8978	11	496.936	497.08	106.655	106.475	107.747	107.906	113.263	110.695	106.388	105.844	95.8133	95.9556	66.8978	0.000780415	0.00234124	0.00702378	0.0210713	0.0632139	0.189642	0.568925	1.70678	5.12033	15.361	46.0829	MG-149	HAT1	CCCCCCCC1=CC=C(CCC2=CC=CC(=C2C(O)=O)O)C=C1
s-kb3-dmem-o1	activity	NCGC00263122-01	MK-0354	5	5	NA	NA	NA	NA	104.409	11	NA	517.11	101.969	109.522	111.75	109.562	107.277	105.228	111.109	107.784	106.22	104.419	104.409	0.000780415	0.00234124	0.00702378	0.0210713	0.0632139	0.189642	0.568925	1.70678	5.12033	15.361	46.0829	MK-0354	NIACR1	C1CC2=C(C1)C(=N[NH]2)C3=N[NH]N=N3
s-kb3-dmem-o1	activity	NCGC00263123-01	MK-767	2.3	-2.4	-4.42921	4.95492	75.5654	104.087	82.9023	11	494.34	494.067	104.587	106.427	104.212	105.323	101.871	104.838	106.237	98.0055	104.003	104.7	82.9023	0.000780415	0.00234124	0.00702378	0.0210713	0.0632139	0.189642	0.568925	1.70678	5.12033	15.361	46.0829	MK-767	PPARA	COC1=C(C=C(CC2SC(=O)NC2=O)C=C1)C(=O)NCC3=CC=C(C=C3)C(F)(F)F
s-kb3-dmem-o1	activity	NCGC00263124-01	Nutlin-3	2.1	-3	-4.42921	4.95492	47.4108	101.41	59.8495	11	476.14	477.373	98.7206	101.119	100.656	104.757	97.911	99.2682	102.173	100.591	106.063	104.259	59.8495	0.000780415	0.00234124	0.00702378	0.0210713	0.0632139	0.189642	0.568925	1.70678	5.12033	15.361	46.0829	Nutlin-3	MDM2	COC1=CC=C(C(=C1)OC(C)C)C/2=N/[C@@H]([C@@H](N2C(=O)N3CCNC(=O)C3)C4=CC=C(Cl)C=C4)C5=CC=C(Cl)C=C5
s-kb3-dmem-o1	activity	NCGC00263125-01	SG-00529	2.3	-2.4	-4.42921	4.50447	78.7491	106.766	86.4186	11	507.387	506.84	107.266	108.05	108.768	109.314	108.96	108.609	104.475	105.213	99.439	106.199	86.4186	0.000780415	0.00234124	0.00702378	0.0210713	0.0632139	0.189642	0.568925	1.70678	5.12033	15.361	46.0829	SG-00529	FGF2	COC1=CC=C(COC2=C(OC)C=C3C(=C2)OC(=O)C4=C3C=CC(=C4)C(C)O)C=C1
s-kb3-dmem-o1	activity	NCGC00263126-01	Cutamesine hydrochloride	2.1	-2.4	-4.77921	1.01	80.8407	108.361	87.094	11	504.099	504.694	108.361	105.943	107.39	111.76	108.345	111.745	106.868	102.171	104.029	95.3424	87.094	0.000780415	0.00234124	0.00702378	0.0210713	0.0632139	0.189642	0.568925	1.70678	5.12033	15.361	46.0829	Cutamesine hydrochloride	SIGMAR1	COC1=C(OC)C=C(CCN2CCN(CCCC3=CC=CC=C3)CC2)C=C1
s-kb3-dmem-o1	activity	NCGC00263127-01	PD-166793	4	-2.3	-5.12921	1.82648	13.2832	101.432	19.853	11	413.707	421.077	96.6339	103.894	96.8075	101.783	103.601	100.709	101.609	100.238	69.5004	103.449	19.853	0.000780415	0.00234124	0.00702378	0.0210713	0.0632139	0.189642	0.568925	1.70678	5.12033	15.361	46.0829	PD-166793	MMP13	CC(C)[C@H](C[S+]([O-])(=O)C1=CC=C(C=C1)C2=CC=C(Br)C=C2)C(O)=O
s-kb3-dmem-o1	activity	NCGC00263128-01	PD-0220245	4	-3	-4.52921	4.09497	-17.3527	104.92	-0.125234	11	471.711	472.556	104.92	108.819	106.09	102.399	104.856	104.071	107.9	101.389	105.083	97.4357	-0.125234	0.000780415	0.00234124	0.00702378	0.0210713	0.0632139	0.189642	0.568925	1.70678	5.12033	15.361	46.0829	PD-0220245	CXCR1	CCN(CC)CCCCNC1=NC2=CC(=C(Cl)C=C2N=C1C3=CC=C(S3)C4=CC=CS4)Cl
s-kb3-dmem-o1	activity	NCGC00263129-01	PD-0332991	4	-3	-4.57921	4.09497	-6.15854	100.042	3.81999	11	449.373	448.931	105.642	98.1898	97.1458	102.871	99.3205	103.226	100.147	97.386	97.3732	90.2413	3.81999	0.000780415	0.00234124	0.00702378	0.0210713	0.0632139	0.189642	0.568925	1.70678	5.12033	15.361	46.0829	PD-0332991	CDK4	CC(=O)C\1=C(/C)C2=CN=C(NC3=CC=C(C=N3)N4CCNCC4)N=C2N(C5CCCC5)C1=O
s-kb3-dmem-o1	activity	NCGC00263130-01	cPEPCK inhibitor	4	-1.3	-6.07921	4.95492	33.6634	98.8698	77.917	11	360.802	376.48	97.7107	96.8269	103.297	99.6761	95.2396	96.696	96.771	9.13258	4.88846	87.4588	77.917	0.000780415	0.00234124	0.00702378	0.0210713	0.0632139	0.189642	0.568925	1.70678	5.12033	15.361	46.0829	cPEPCK inhibitor	PCK1	CCCCN1C(=O)N(CC2=C(F)C=CC=C2)C(=O)C3=C1[NH]C(=N3)CC4=CC=C(NC(C)=O)C=C4
s-kb3-dmem-o1	activity	NCGC00263131-01	PF-3845	1.1	-1.2	-5.17921	1.82648	62.8161	100.838	64.363	11	451.012	453.165	93.1984	98.0836	100.386	101.95	101.469	107.162	99.7417	100.824	84.8183	71.7951	64.363	0.000780415	0.00234124	0.00702378	0.0210713	0.0632139	0.189642	0.568925	1.70678	5.12033	15.361	46.0829	PF-3845	FAAH	FC(F)(F)C1=CN=C(OC2=CC(=CC=C2)CC3CCN(CC3)C(=O)NC4=CC=CN=C4)C=C1
s-kb3-dmem-o1	activity	NCGC00263132-01	PF-477736	4	-2.1	-5.72921	0.7	12.1481	102.301	13.8716	11	357.659	359.182	100.047	101.326	100.444	99.8969	92.4159	90.8	76.9351	51.5536	40.5459	40.9037	13.8716	0.000780415	0.00234124	0.00702378	0.0210713	0.0632139	0.189642	0.568925	1.70678	5.12033	15.361	46.0829	PF-477736	CHEK1	C[N]1C=C(C=N1)C2=C3\C=N/NC(=O)C4=C3C(=CC(=C4)NC(=O)[C@H](N)C5CCCCC5)[NH]2
s-kb3-dmem-o1	activity	NCGC00263133-01	PF-573228	2.3	-2.4	-5.27921	0.9	63.78	100.712	114.35	11	445.61	447.833	97.7119	108.138	97.0752	100.601	102.764	95.8853	93.775	93.704	83.2582	72.7687	114.35	0.000780415	0.00234124	0.00702378	0.0210713	0.0632139	0.189642	0.568925	1.70678	5.12033	15.361	46.0829	PF-573228	PTK2	C[S+]([O-])(=O)C1=CC=CC(=C1)CNC2=C(C=NC(=N2)NC3=CC=C4NC(=O)CCC4=C3)C(F)(F)F
s-kb3-dmem-o1	activity	NCGC00263134-01	PF-4708671	1.1	-2.4	-5.37921	1.24751	70.8145	99.6632	72.4559	11	447.43	449.196	95.6632	97.1447	101.383	103.627	100.969	99.8782	98.0725	90.9689	85.2868	74.7007	72.4559	0.000780415	0.00234124	0.00702378	0.0210713	0.0632139	0.189642	0.568925	1.70678	5.12033	15.361	46.0829	PF-4708671	RPS6KB1	CCC1=C(N=CN=C1)N2CCN(CC2)CC3=NC4=C([NH]3)C=CC(=C4)C(F)(F)F
s-kb3-dmem-o1	activity	NCGC00263135-01	Piraxostat	2.3	4	-4.72921	2.24812	99.8428	108.592	100.884	11	517.966	518.745	108.592	109.229	107.449	105.649	109.533	112.329	108.781	108.582	108.179	105.279	100.884	0.000780415	0.00234124	0.00702378	0.0210713	0.0632139	0.189642	0.568925	1.70678	5.12033	15.361	46.0829	Piraxostat	XDH	CC(C)(C)COC1=C(C=C(C=C1)[N]2C=C(C=N2)C(O)=O)C#N
s-kb3-dmem-o1	activity	NCGC00263136-01	Pracinostat	4	-1.1	-6.57921	1.1	13.7234	105.809	12.8153	11	298.738	299.725	103.623	105.961	105.123	101.623	90.1626	67.9921	39.9265	28.4859	16.2094	13.5401	12.8153	0.000780415	0.00234124	0.00702378	0.0210713	0.0632139	0.189642	0.568925	1.70678	5.12033	15.361	46.0829	Pracinostat	HDAC1	CCCCC1=NC2=CC(=CC=C2[N]1CCN(CC)CC)/C=C/C(=O)NO
s-kb3-dmem-o1	activity	NCGC00263137-01	RD-162	2.3	-2.4	-4.57921	4.09497	76.7058	100.089	78.6864	11	474.161	474.411	101.089	98.8889	96.6693	104.451	104.519	100.353	100.585	97.8993	97.1791	98.0429	78.6864	0.000780415	0.00234124	0.00702378	0.0210713	0.0632139	0.189642	0.568925	1.70678	5.12033	15.361	46.0829	RD-162	AR	CNC(=O)C1=CC=C(C=C1F)N2C(=S)N(C(=O)C23CCC3)C4=CC(=C(C=C4)C#N)C(F)(F)F
s-kb3-dmem-o1	activity	NCGC00263138-01	Regorafenib	4	-2.1	-4.57921	4.09497	-0.380684	104.527	9.44954	11	471.315	470.438	103.971	105.853	106.683	103.846	104.425	108.891	108.63	102.931	94.2993	93.0227	9.44954	0.000780415	0.00234124	0.00702378	0.0210713	0.0632139	0.189642	0.568925	1.70678	5.12033	15.361	46.0829	Regorafenib	KDR	CNC(=O)C1=CC(=CC=N1)OC2=CC=C(NC(=O)NC3=CC(=C(Cl)C=C3)C(F)(F)F)C(=C2)F
s-kb3-dmem-o1	activity	NCGC00263139-01	Rolofylline	2.3	-3	-4.52921	4.50447	54.546	96.5124	59.4796	11	452.77	453.546	95.161	97.1504	99.2599	100.222	101.952	98.7197	102.452	81.5692	93.1867	94.3398	59.4796	0.000780415	0.00234124	0.00702378	0.0210713	0.0632139	0.189642	0.568925	1.70678	5.12033	15.361	46.0829	Rolofylline	ADORA1	CCCN1C(=O)N(CCC)C2=C([NH]C(=N2)C34C[C@@H]5CC(CC3C5)C4)C1=O
s-kb3-dmem-o1	activity	NCGC00263140-01	Talmapimod	2.1	-3	-4.42921	4.95492	21.8158	102.811	42.798	11	477.223	476.818	108.368	98.1972	102.523	106.586	107.895	101.434	104.82	92.2511	103.927	102.97	42.798	0.000780415	0.00234124	0.00702378	0.0210713	0.0632139	0.189642	0.568925	1.70678	5.12033	15.361	46.0829	Talmapimod	MAPK14	C[C@H]1CN([C@H](C)CN1CC2=CC=C(F)C=C2)C(=O)C3=C(Cl)C=C4[N](C)C=C(C(=O)C(=O)N(C)C)C4=C3
s-kb3-dmem-o1	activity	NCGC00263141-01	STF-083010	2.3	4	-4.62921	4.50447	91.9891	105.068	92.5855	11	500.793	501.189	103.068	105.411	104.594	110.659	102.646	106.5	100.365	108.37	103.699	103.499	92.5855	0.000780415	0.00234124	0.00702378	0.0210713	0.0632139	0.189642	0.568925	1.70678	5.12033	15.361	46.0829	STF-083010	ERN1	OC1=CC=C2C=CC=CC2=C1/C=N/[S+]([O-])(=O)C3=CC=CS3
s-kb3-dmem-o1	activity	NCGC00263142-01	Tiplasinin	2.1	-3	-4.67921	4.09497	58.6305	95.4401	61.3722	11	445.129	445.174	94.9401	100.334	93.695	96.214	92.4016	94.1333	93.7143	97.1394	96.4457	86.2499	61.3722	0.000780415	0.00234124	0.00702378	0.0210713	0.0632139	0.189642	0.568925	1.70678	5.12033	15.361	46.0829	Tiplasinin	SERPINE1	OC(=O)C(=O)C1=C[N](CC2=CC=CC=C2)C3=CC=C(C=C13)C4=CC=C(OC(F)(F)F)C=C4
s-kb3-dmem-o1	activity	NCGC00263143-01	VER-155008	4	-3	-4.52921	4.09497	-0.247031	101.582	14.0406	11	461.117	461.823	101.16	101.529	102.353	102.954	102.271	98.8631	104.82	101.337	99.8042	95.3597	14.0406	0.000780415	0.00234124	0.00702378	0.0210713	0.0632139	0.189642	0.568925	1.70678	5.12033	15.361	46.0829	VER-155008	HSPA2	NC1=NC=NC2=C1N=C(NCC3=CC(=C(Cl)C=C3)Cl)[N]2[C@@H]4O[C@H](COCC5=CC=C(C=C5)C#N)[C@@H](O)[C@H]4O
s-kb3-dmem-o1	activity	NCGC00263144-01	WZ-4002	4	-2.1	-4.62921	4.09497	12.2642	101.671	19.1657	11	459.193	460.283	100.108	108.54	101.277	104.8	105.991	100.255	99.5433	99.9618	97.8075	85.4747	19.1657	0.000780415	0.00234124	0.00702378	0.0210713	0.0632139	0.189642	0.568925	1.70678	5.12033	15.361	46.0829	WZ-4002	EGFR	COC1=CC(=CC=C1NC2=NC=C(Cl)C(=N2)OC3=CC(=CC=C3)NC(=O)C=C)N4CCN(C)CC4
s-kb3-dmem-o1	activity	NCGC00263145-01	BI-78D3	2.1	-2.2	-4.67921	2.33317	43.5266	100.774	44.6758	11	460.843	460.565	102.134	108.281	100.818	103.298	97.2579	96.4186	100.775	101.293	95.9012	84.5333	44.6758	0.000780415	0.00234124	0.00702378	0.0210713	0.0632139	0.189642	0.568925	1.70678	5.12033	15.361	46.0829	BI-78D3	MAPK8	OC1=NN=C(SC2=NC=C(S2)[N+]([O-])=O)[N]1C3=CC4=C(OCCO4)C=C3
s-kb3-dmem-o1	activity	NCGC00263146-01	SR-3306	4	-1.1	-7.62921	1.96734	16.5205	104.328	5.07394	11	209.276	210.943	102.079	102.582	101.006	62.845	24.9973	23.64	26.6965	29.2389	8.81654	8.33928	5.07394	0.000780415	0.00234124	0.00702378	0.0210713	0.0632139	0.189642	0.568925	1.70678	5.12033	15.361	46.0829	SR-3306	MAPK8	CC1=NC=C(C=C1)C2=N[N](C=N2)C3=CC=C(NC4=NC=CC(=N4)C5=CC(=CC=C5)N6CCOCC6)C=C3
s-kb3-dmem-o1	activity	NCGC00263147-01	A-674563	4	-1.1	-5.87921	1.55795	6.63218	103.316	2.73113	11	343.897	345.609	100.257	104.056	104.675	103.341	104.329	100.052	81.7692	45.0587	14.2545	15.13	2.73113	0.000780415	0.00234124	0.00702378	0.0210713	0.0632139	0.189642	0.568925	1.70678	5.12033	15.361	46.0829	A-674563	AKT1	CC1=N[NH]C2=CC=C(C=C12)C3=CC(=CN=C3)OC[C@@H](N)CC4=CC=CC=C4
s-kb3-dmem-o1	activity	NCGC00263148-01	Abiraterone	2.3	-2.4	-4.67921	1.21	79.4837	106.928	84.8911	11	500.357	500.816	101.928	105.349	106.851	106.585	113.705	111.403	103.681	102.709	101.187	98.4787	84.8911	0.000780415	0.00234124	0.00702378	0.0210713	0.0632139	0.189642	0.568925	1.70678	5.12033	15.361	46.0829	Abiraterone	AR	C[C@]\12CC[C@H](O)CC1=C/C[C@@H]3[C@@H]2CC[C@@]\4(C)[C@H]3C\C=C4C5=CN=CC=C5
s-kb3-dmem-o1	activity	NCGC00263149-01	AEE-788	4	-2.1	-4.62921	4.09497	-5.9499	97.7927	2.41837	11	435.824	435.22	99.7238	98.7602	101.729	100.56	100.544	96.5158	90.9049	92.9623	95.4774	83.4751	2.41837	0.000780415	0.00234124	0.00702378	0.0210713	0.0632139	0.189642	0.568925	1.70678	5.12033	15.361	46.0829	AEE-788	EGFR	CCN1CCN(CC1)CC2=CC=C(C=C2)C3=CC4=C(N[C@H](C)C5=CC=CC=C5)N=CN=C4[NH]3
s-kb3-dmem-o1	activity	NCGC00263150-01	Andarine	1.3	4	-6.02921	4.95492	97.5031	103.324	94.0565	11	486.63	488.239	99.3239	103.845	99.1845	101.706	104.821	108.82	105.298	95.3978	97.6748	102.88	94.0565	0.000780415	0.00234124	0.00702378	0.0210713	0.0632139	0.189642	0.568925	1.70678	5.12033	15.361	46.0829	Andarine	AR	CC(=O)NC1=CC=C(OC[C@](C)(O)C(=O)NC2=CC(=C(C=C2)[N+]([O-])=O)C(F)(F)F)C=C1
s-kb3-dmem-o1	activity	NCGC00263151-01	JNJ-7706621	4	-1.1	-5.42921	0.9	10.6493	100.074	19.0986	11	375.892	375.983	97.7498	95.3313	102.006	102.614	102.073	92.3137	83.7564	72.187	47.1899	30.7102	19.0986	0.000780415	0.00234124	0.00702378	0.0210713	0.0632139	0.189642	0.568925	1.70678	5.12033	15.361	46.0829	JNJ-7706621	AURKA	NC1=NC(=N[N]1C(=O)C2=C(F)C=CC=C2F)NC3=CC=C(C=C3)[S+](N)([O-])=O
s-kb3-dmem-o1	activity	NCGC00263152-01	Ponatinib	4	-2.1	-5.17921	0.9	-7.96169	105.23	0.787404	11	397.672	397.319	110.151	100.649	102.652	104.526	106.907	101.366	96.9742	72.0319	53.4395	38.6678	0.787404	0.000780415	0.00234124	0.00702378	0.0210713	0.0632139	0.189642	0.568925	1.70678	5.12033	15.361	46.0829	Ponatinib	FGFR	CN1CCN(CC1)CC2=CC=C(NC(=O)C3=CC(=C(C)C=C3)C#CC4=CN=C5C=CC=N[N]45)C=C2C(F)(F)F
s-kb3-dmem-o1	activity	NCGC00263153-01	AR-42	4	-1.1	-6.87921	0.9	11.7781	103.002	9.21752	11	260.141	260.59	100.667	100.871	98.867	86.8856	73.7131	46.4745	30.8546	21.6116	14.3489	16.9179	9.21752	0.000780415	0.00234124	0.00702378	0.0210713	0.0632139	0.189642	0.568925	1.70678	5.12033	15.361	46.0829	AR-42	HDAC1	CC(C)[C@H](C(=O)NC1=CC=C(C=C1)C(=O)NO)C2=CC=CC=C2
s-kb3-dmem-o1	activity	NCGC00263154-01	AZD-6482	2.3	-2.2	-4.67921	1.62662	60.8874	102.066	66.1221	11	472.157	471.548	103.513	97.6621	110.591	104.661	102.066	101.19	97.9487	100.808	93.4285	90.2339	66.1221	0.000780415	0.00234124	0.00702378	0.0210713	0.0632139	0.189642	0.568925	1.70678	5.12033	15.361	46.0829	AZD-6482	PIK3CB	C[C@@H](NC1=CC=CC=C1C(O)=O)C/2=C/C(=C\N3C(=O)/C=C(\N=C23)N4CCOCC4)C
s-kb3-dmem-o1	activity	NCGC00263155-01	Belinostat	4	-1.1	-6.07921	0.7	13.2658	99.7588	16.8609	11	323.023	324.433	97.996	97.1663	101.605	90.3329	90.976	76.7516	58.8432	49.9771	30.8095	24.8371	16.8609	0.000780415	0.00234124	0.00702378	0.0210713	0.0632139	0.189642	0.568925	1.70678	5.12033	15.361	46.0829	Belinostat	HDAC1	ONC(=O)/C=C/C1=CC(=CC=C1)[S+]([O-])(=O)NC2=CC=CC=C2
s-kb3-dmem-o1	activity	NCGC00263156-01	Vargatef	4	-2.1	-5.92921	0.6	1.39196	106.635	1.59055	11	334.295	336.845	100.886	103.401	106.113	99.042	87.8834	86.6531	63.9846	39.7155	33.2744	34.5706	1.59055	0.000780415	0.00234124	0.00702378	0.0210713	0.0632139	0.189642	0.568925	1.70678	5.12033	15.361	46.0829	Vargatef	FLT1	COC(=O)C1=CC=C\2C(=C1)NC(=O)C2=C(\NC3=CC=C(C=C3)N(C)C(=O)CN4CCN(C)CC4)C5=CC=CC=C5
s-kb3-dmem-o1	activity	NCGC00263157-01	BMS-777607	2.1	-2.2	-4.62921	4.09497	34.5925	101.541	39.9138	11	465.982	465.561	101.856	105.65	102.379	99.1888	108.056	98.1557	99.1995	101.795	96.4065	91.0918	39.9138	0.000780415	0.00234124	0.00702378	0.0210713	0.0632139	0.189642	0.568925	1.70678	5.12033	15.361	46.0829	BMS-777607	MET	CCOC\1=C(/C(=O)NC2=CC=C(OC3=C(Cl)C(=NC=C3)N)C(=C2)F)C(=O)N(\C=C1)C4=CC=C(F)C=C4
s-kb3-dmem-o1	activity	NCGC00263158-01	Amuvatinib	1.1	-1.2	-6.42921	1.92824	79.0605	106.574	70.0342	11	453.703	455.717	104.574	105.756	108.323	108.785	103.303	101.769	87.5805	80.0603	82.256	84.8007	70.0342	0.000780415	0.00234124	0.00702378	0.0210713	0.0632139	0.189642	0.568925	1.70678	5.12033	15.361	46.0829	Amuvatinib	PDGFRA	S=C(NCC1=CC2=C(OCO2)C=C1)N3CCN(CC3)C4=NC=NC5=C4OC6=C5C=CC=C6
s-kb3-dmem-o1	activity	NCGC00263159-01	OSI-930	2.1	-2.2	-4.72921	1.96734	69.8074	106.418	71.9925	11	494.397	496.195	102.918	105.514	107.393	108.089	109.624	107.682	108.102	105.354	100.063	95.3538	71.9925	0.000780415	0.00234124	0.00702378	0.0210713	0.0632139	0.189642	0.568925	1.70678	5.12033	15.361	46.0829	OSI-930	PDGFRB	FC(F)(F)OC1=CC=C(NC(=O)C2=C(NCC3=CC=NC4=C3C=CC=C4)C=CS2)C=C1
s-kb3-dmem-o1	activity	NCGC00263160-01	Brivanib	1.1	-2.2	-4.82921	0.9	43.9299	102.149	57.4296	11	451.706	451.585	101.178	99.9644	102.471	102.635	100.494	100.96	102.722	94.1592	83.1059	76.3982	57.4296	0.000780415	0.00234124	0.00702378	0.0210713	0.0632139	0.189642	0.568925	1.70678	5.12033	15.361	46.0829	Brivanib	KDR	C[C@@H](O)COC1=C[N]2N=CN=C(OC3=C(F)C4=C([NH]C(=C4)C)C=C3)C2=C1C
s-kb3-dmem-o1	activity	NCGC00263161-01	PF-04217903	1.3	4	-8.47921	4.95492	97.0024	102.36	96.5522	11	469.764	469.286	102.36	102.102	94.7354	96.0476	94.8128	95.9409	94.562	97.976	99.7253	101.05	96.5522	0.000780415	0.00234124	0.00702378	0.0210713	0.0632139	0.189642	0.568925	1.70678	5.12033	15.361	46.0829	PF-04217903	MET	OCC[N]1C=C(C=N1)C2=CN=C3N=N[N](CC4=CC=C5N=CC=CC5=C4)C3=N2
s-kb3-dmem-o1	activity	NCGC00263162-01	RO-4929097	5	5	NA	NA	NA	NA	77.7985	11	NA	440.863	93.3816	102.96	97.8074	98.2436	84.585	70.235	92.7792	97.1759	98.4862	90.3669	77.7985	0.000780415	0.00234124	0.00702378	0.0210713	0.0632139	0.189642	0.568925	1.70678	5.12033	15.361	46.0829	RO-4929097	NOTCH1	CC(C)(C(=O)NCC(F)(F)C(F)(F)F)C(=O)N[C@@H]1C(=O)NC2=CC=CC=C2C3=C1C=CC=C3
s-kb3-dmem-o1	activity	NCGC00263163-01	SGX-523	5	5	NA	NA	NA	NA	100.692	11	NA	480.849	96.2608	103.18	96.2087	101.765	99.3874	97.8822	96.7629	101.635	101.203	103.835	100.692	0.000780415	0.00234124	0.00702378	0.0210713	0.0632139	0.189642	0.568925	1.70678	5.12033	15.361	46.0829	SGX-523	MET	C[N]1C=C(C=N1)C2=N[N]3C(=NN=C3C=C2)SC4=CC5=C(C=C4)N=CC=C5
s-kb3-dmem-o1	activity	NCGC00263164-01	Cabozantinib	4	-3	-4.42921	4.95492	-13.4275	102.074	13.6439	11	466.458	468.176	98.2418	103.061	101.453	99.1458	100.682	98.503	104.853	103.181	107.01	106.408	13.6439	0.000780415	0.00234124	0.00702378	0.0210713	0.0632139	0.189642	0.568925	1.70678	5.12033	15.361	46.0829	Cabozantinib	KDR	COC1=C(OC)C=C2C(=CC=NC2=C1)OC3=CC=C(NC(=O)C4(CC4)C(=O)NC5=CC=C(F)C=C5)C=C3
s-kb3-dmem-o1	activity	NCGC00263165-01	PH-797804	2.1	-2.4	-4.67921	4.50447	68.0442	99.3223	69.4239	11	466.082	466.287	96.3223	98.0603	98.1153	101.046	101.471	101.721	100.29	99.0401	96.2065	93.3134	69.4239	0.000780415	0.00234124	0.00702378	0.0210713	0.0632139	0.189642	0.568925	1.70678	5.12033	15.361	46.0829	PH-797804	MAPK14	CNC(=O)C1=CC=C(C)C(=C1)N2C(=C/C(=C(/Br)C2=O)OCC3=C(F)C=C(F)C=C3)\C
s-kb3-dmem-o1	activity	NCGC00263166-01	Obatoclax	4	-2.1	-5.17921	0.6	-8.23754	100.431	9.52128	11	366.696	367.812	98.3154	94.4914	107.2	100.145	93.5414	92.7589	65.1413	64.5743	57.0958	41.3245	9.52128	0.000780415	0.00234124	0.00702378	0.0210713	0.0632139	0.189642	0.568925	1.70678	5.12033	15.361	46.0829	Obatoclax	BCL2L1	COC\1=C\C(=N/C1=C/C2=C(C)C=C(C)[NH]2)C3=CC4=CC=CC=C4[NH]3
s-kb3-dmem-o1	activity	NCGC00263167-01	SNS-032	4	-1.1	-7.27921	2.72022	22.8646	97.1749	12.6641	11	245.6	248.658	92.6749	96.1299	101.95	91.9475	50.2303	24.8507	28.7022	28.7094	23.7805	21.2516	12.6641	0.000780415	0.00234124	0.00702378	0.0210713	0.0632139	0.189642	0.568925	1.70678	5.12033	15.361	46.0829	SNS-032	CDK2	CC(C)(C)C1=CN=C(CSC2=CN=C(NC(=O)C3CCNCC3)S2)O1
s-kb3-dmem-o1	activity	NCGC00263168-01	PHA-793887	4	-1.2	-6.57921	2.25265	24.2198	98.0632	21.5123	11	303.185	303.235	98.6021	99.1797	101.901	94.6846	91.1527	76.2068	28.9849	31.0612	26.5543	24.1699	21.5123	0.000780415	0.00234124	0.00702378	0.0210713	0.0632139	0.189642	0.568925	1.70678	5.12033	15.361	46.0829	PHA-793887	CDK1	CC(C)CC(=O)NC1=N[NH]C2=C1CN(C(=O)C3CCN(C)CC3)C2(C)C
s-kb3-dmem-o1	activity	NCGC00263169-01	Plinabulin	4	-1.2	-7.92921	4.50447	27.4778	98.7644	30.4098	11	216.375	214.832	99.2937	98.1126	92.1409	31.8381	27.6568	29.1533	28.1268	27.6779	24.0012	24.4487	30.4098	0.000780415	0.00234124	0.00702378	0.0210713	0.0632139	0.189642	0.568925	1.70678	5.12033	15.361	46.0829	Plinabulin	TUBB	CC(C)(C)C1=C(/C=C/2NC(=O)\C(NC2=O)=C\C3=CC=CC=C3)N=C[NH]1
s-kb3-dmem-o1	activity	NCGC00263170-01	LY-2940680??	2.3	-2.4	-4.57921	1.1	61.1313	94.6385	68.9658	11	439.901	439.527	98.1385	94.603	96.5571	92.8499	93.5835	96.7147	95.1635	87.8883	87.2414	87.9312	68.9658	0.000780415	0.00234124	0.00702378	0.0210713	0.0632139	0.189642	0.568925	1.70678	5.12033	15.361	46.0829	LY-2940680??	SMO	C[N]1N=CC=C1C2=C3C=CC=CC3=C(N=N2)N4CCC(CC4)N(C)C(=O)C5=C(C=C(F)C=C5)C(F)(F)F
s-kb3-dmem-o1	activity	NCGC00263171-01	Serdemetan	2.1	-2.2	-4.67921	4.09497	28.8473	101.239	34.5824	11	459.837	461.566	100.942	99.2161	103.405	100.694	105.128	106.025	106.619	99.5702	92.5868	83.8236	34.5824	0.000780415	0.00234124	0.00702378	0.0210713	0.0632139	0.189642	0.568925	1.70678	5.12033	15.361	46.0829	Serdemetan	MDM2	C(CC1=C[NH]C2=CC=CC=C12)NC3=CC=C(NC4=CC=NC=C4)C=C3
s-kb3-dmem-o1	activity	NCGC00263172-01	DCC-2036	4	-2.1	-4.62921	4.09497	5.86882	105.451	13.7656	11	474.006	474.323	105.589	105.476	102.477	108.382	102.316	106.55	105.682	104.351	110.149	88.0525	13.7656	0.000780415	0.00234124	0.00702378	0.0210713	0.0632139	0.189642	0.568925	1.70678	5.12033	15.361	46.0829	DCC-2036	ABL1	CNC(=O)C1=CC(=CC=N1)OC2=CC(=C(NC(=O)NC3=CC(=N[N]3C4=CC5=C(C=C4)N=CC=C5)C(C)(C)C)C=C2)F
s-kb3-dmem-o1	activity	NCGC00263173-01	Rucaparib	2.1	-3	-4.42921	4.95492	18.2657	108.457	38.826	11	502.439	503.008	101.957	104.762	104.998	108.094	105.825	107.958	109.884	106.486	118.167	114.807	38.826	0.000780415	0.00234124	0.00702378	0.0210713	0.0632139	0.189642	0.568925	1.70678	5.12033	15.361	46.0829	Rucaparib	PARP1	CNCC1=CC=C(C=C1)C2=C3CCNC(=O)C4=CC(=CC(=C34)[NH]2)F
s-kb3-dmem-o1	activity	NCGC00263174-01	Ispinesib	4	-1.1	-8.27921	4.44947	20.5364	102.615	-0.240402	11	164.951	168.513	102.615	100.53	38.4806	27.3752	22.7862	32.4552	24.273	24.4253	16.5252	15.1674	-0.240402	0.000780415	0.00234124	0.00702378	0.0210713	0.0632139	0.189642	0.568925	1.70678	5.12033	15.361	46.0829	Ispinesib	KIF11	CC(C)[C@@H](N(CCCN)C(=O)C1=CC=C(C)C=C1)C/2=N/C3=CC(=CC=C3C(=O)N2CC4=CC=CC=C4)Cl
s-kb3-dmem-o1	activity	NCGC00263175-01	Tosedostat	4	-2.1	-4.77921	0.9	-13.288	94.607	4.81916	11	385.879	386.219	95.3551	92.1912	100.552	102.3	93.6462	87.4676	86.7571	68.979	71.036	56.103	4.81916	0.000780415	0.00234124	0.00702378	0.0210713	0.0632139	0.189642	0.568925	1.70678	5.12033	15.361	46.0829	Tosedostat	ANPEP	CC(C)C[C@H]([C@H](O)C(=O)NO)C(=O)N[C@H](C(=O)OC1CCCC1)C2=CC=CC=C2
s-kb3-dmem-o1	activity	NCGC00263176-01	BMS-794833	4	-3	-4.47921	4.09497	-4.35605	97.4532	16.5825	11	444.275	443.076	103.106	103.068	95.9015	96.7705	96.7997	97.0434	98.5893	93.2376	93.0336	93.1243	16.5825	0.000780415	0.00234124	0.00702378	0.0210713	0.0632139	0.189642	0.568925	1.70678	5.12033	15.361	46.0829	BMS-794833	KDR	NC1=C(Cl)C(=CC=N1)OC2=C(F)C=C(NC(=O)\C3=C\N\C=C(C3=O)\C4=CC=C(F)C=C4)C=C2
s-kb3-dmem-o1	activity	NCGC00263177-01	CUDC-101	4	-1.1	-6.27921	1.1341	6.00259	102.992	6.76229	11	302.971	303.425	101.725	104.092	99.101	101.898	95.2964	80.4547	52.9493	26.637	11.5451	9.2291	6.76229	0.000780415	0.00234124	0.00702378	0.0210713	0.0632139	0.189642	0.568925	1.70678	5.12033	15.361	46.0829	CUDC-101	EGFR	COC1=C(OCCCCCCC(=O)NO)C=C2C(=NC=NC2=C1)NC3=CC(=CC=C3)C#C
s-kb3-dmem-o1	activity	NCGC00263178-01	ENMD-981693	4	-1.2	-6.07921	1.4641	43.0883	92.7458	29.6722	11	357.453	360.345	90.0757	93.4821	96.271	91.0273	90.801	85.1818	81.3557	47.2386	53.5886	54.2241	29.6722	0.000780415	0.00234124	0.00702378	0.0210713	0.0632139	0.189642	0.568925	1.70678	5.12033	15.361	46.0829	ENMD-981693	AURKA	CN1CCN(CC1)C2=NC(=NC(=C2)NC3=N[NH]C(=C3)C)\C=C\C4=CC=CC=C4
s-kb3-dmem-o1	activity	NCGC00263179-01	AR-00341677	2.3	4	-4.62921	4.50447	87.333	103.931	88.0993	11	494.191	494.19	99.4307	102.139	95.6283	101.515	101.297	109.587	109.288	110.833	103.381	101.797	88.0993	0.000780415	0.00234124	0.00702378	0.0210713	0.0632139	0.189642	0.568925	1.70678	5.12033	15.361	46.0829	AR-00341677	BRAF	OCC[N]1C=C(C2=CC=C\3C(=C2)CCC3=N\O)C(=N1)C4=CC=NC=C4
s-kb3-dmem-o1	activity	NCGC00263180-01	Trametinib	2.1	-3	-4.52921	4.09497	28.1809	91.5216	36.9694	11	423.022	422.47	95.6835	95.3674	91.2575	98.5883	94.0652	86.8471	87.7526	86.0424	88.4831	87.9812	36.9694	0.000780415	0.00234124	0.00702378	0.0210713	0.0632139	0.189642	0.568925	1.70678	5.12033	15.361	46.0829	Trametinib	MAP2K1	CN1C(=O)C(=C/2N(C(=O)N(C3CC3)C(=O)C2=C1/NC4=CC=C(I)C=C4F)C5=CC=CC(=C5)NC(C)=O)\C
s-kb3-dmem-o1	activity	NCGC00263181-01	GSK-690693	4	-3	-4.57921	4.09497	7.2615	96.9799	15.748	11	439.544	439.099	102.345	104.394	100.741	97.4576	98.6221	93.4946	98.2965	94.2391	85.8581	86.991	15.748	0.000780415	0.00234124	0.00702378	0.0210713	0.0632139	0.189642	0.568925	1.70678	5.12033	15.361	46.0829	GSK-690693	AKT1	CC[N]1C(=NC2=C(N=CC(=C12)OC[C@H]3CCCNC3)C#CC(C)(C)O)C4=NON=C4N
s-kb3-dmem-o1	activity	NCGC00263182-01	Mocetinostat	4	-1.1	-6.72921	1.34431	13.3864	97.9992	19.1044	11	265.595	264.904	97.0329	103.215	98.6514	85.6387	83.9026	56.4397	29.7036	12.9285	12.7041	12.5415	19.1044	0.000780415	0.00234124	0.00702378	0.0210713	0.0632139	0.189642	0.568925	1.70678	5.12033	15.361	46.0829	Mocetinostat	HDAC1	NC1=C(NC(=O)C2=CC=C(CNC3=NC(=CC=N3)C4=CC=CN=C4)C=C2)C=CC=C1
s-kb3-dmem-o1	activity	NCGC00263183-01	MK-1775	4	-1.1	-6.77921	1.82648	5.65115	99.3289	7.47718	11	245.279	243.515	106.859	99.2128	97.558	94.2177	81.8402	51.0659	8.78835	6.85166	6.45439	6.67114	7.47718	0.000780415	0.00234124	0.00702378	0.0210713	0.0632139	0.189642	0.568925	1.70678	5.12033	15.361	46.0829	MK-1775	WEE1	CN1CCN(CC1)C2=CC=C(NC3=NC=C4C(=O)N(CC=C)N(C5=CC=CC(=N5)C(C)(C)O)C4=N3)C=C2
s-kb3-dmem-o1	activity	NCGC00263184-01	MK-0752	5	5	NA	NA	NA	NA	96.7428	11	NA	437.345	97.4017	97.2823	93.3629	87.3096	95.9518	97.6364	56.4914	92.8049	97.0338	94.503	96.7428	0.000780415	0.00234124	0.00702378	0.0210713	0.0632139	0.189642	0.568925	1.70678	5.12033	15.361	46.0829	MK-0752	NOTCH1	OC(=O)CCC1CCC(CC1)(C2=CC(=CC=C2F)F)[S+]([O-])(=O)C3=CC=C(Cl)C=C3
s-kb3-dmem-o1	activity	NCGC00263185-01	Dacomitinib	4	-2.1	-4.72921	1.55795	-15.0097	96.7933	-0.968384	11	410.152	407.901	99.3266	100.363	96.431	96.0029	96.3191	97.8416	96.6488	93.9136	72.3989	55.8945	-0.968384	0.000780415	0.00234124	0.00702378	0.0210713	0.0632139	0.189642	0.568925	1.70678	5.12033	15.361	46.0829	Dacomitinib	EGFR	COC1=C(NC(=O)\C=C\CN2CCCCC2)C=C3C(=NC=NC3=C1)NC4=CC(=C(F)C=C4)Cl
s-kb3-dmem-o1	activity	NCGC00263186-01	SGI-1776	4	-2.1	-4.77921	1.47809	-18.4802	104.884	1.63264	11	437.515	437.708	102.197	106.85	105.699	109.13	106.72	102.826	104.23	93.9675	89.4506	46.4855	1.63264	0.000780415	0.00234124	0.00702378	0.0210713	0.0632139	0.189642	0.568925	1.70678	5.12033	15.361	46.0829	SGI-1776	PIM1	CN1CCC(CC1)CNC2=N[N]3C(=NC=C3C4=CC=CC(=C4)OC(F)(F)F)C=C2
s-kb3-dmem-o1	activity	NCGC00263187-01	TAK-733	2.1	-3	-4.47921	4.50447	44.1527	96.0582	53.6878	11	449.377	449.258	97.5473	98.0016	94.7042	103.579	99.1396	96.7744	94.6785	91.9534	88.4819	94.6847	53.6878	0.000780415	0.00234124	0.00702378	0.0210713	0.0632139	0.189642	0.568925	1.70678	5.12033	15.361	46.0829	TAK-733	MAP2K1	CN1C(=O)/C(=C(NC2=CC=C(I)C=C2F)\C3=C1\N=C/N(C[C@@H](O)CO)C3=O)F
s-kb3-dmem-o1	activity	NCGC00263188-01	YO-01027	1.3	4	-6.87921	3.132	98.7143	90.8433	80.9826	11	456.983	456.774	93.2143	96.996	93.7751	77.9051	93.0406	96.2944	101.201	97.393	98.0683	99.1415	80.9826	0.000780415	0.00234124	0.00702378	0.0210713	0.0632139	0.189642	0.568925	1.70678	5.12033	15.361	46.0829	YO-01027	NOTCH1	C[C@H](NC(=O)CC1=CC(=CC(=C1)F)F)C(=O)N[C@@H]2C(=O)N(C)C3=C(C=CC=C3)C4=C2C=CC=C4
s-kb3-dmem-o1	activity	NCGC00263189-01	JNJ-38877605	2.3	4	-4.77921	0.7	78.2602	102.362	86.2772	11	474.664	472.02	106.362	104.997	102.86	95.4594	102.184	93.4802	100.309	103.03	96.0325	88.2298	86.2772	0.000780415	0.00234124	0.00702378	0.0210713	0.0632139	0.189642	0.568925	1.70678	5.12033	15.361	46.0829	JNJ-38877605	MET	C[N]1C=C(C=N1)C2=N[N]3C(=NN=C3C(F)(F)C4=CC=C5N=CC=CC5=C4)C=C2
s-kb3-dmem-o1	activity	NCGC00263190-01	KU-0064	2.1	-3	-4.42921	4.95492	39.8203	94.608	52.564	11	443.28	444.139	92.388	93.261	94.7264	90.3691	94.8365	96.1305	95.9359	94.7136	98.1642	96.3551	52.564	0.000780415	0.00234124	0.00702378	0.0210713	0.0632139	0.189642	0.568925	1.70678	5.12033	15.361	46.0829	KU-0064	ATM	O=C/1\C=C(/OC(=C1)/C2=C3SC4=C(SC3=CC=C2)C=CC=C4)N5CCOCC5
s-kb3-dmem-o1	activity	NCGC00263191-01	PHA-690509	4	-1.1	-6.17921	1.331	14.378	95.979	12.2485	11	307.98	308.473	94.1015	95.1951	94.1563	98.4737	96.4042	75.4011	64.9539	28.8446	20.251	18.7657	12.2485	0.000780415	0.00234124	0.00702378	0.0210713	0.0632139	0.189642	0.568925	1.70678	5.12033	15.361	46.0829	PHA-690509	CDK2	CC(C)C1=CN=C(NC(=O)[C@@H](C)C2=CC=C(NC(C)=O)C=C2)S1
s-kb3-dmem-o1	activity	NCGC00263192-01	Silmitasertib	4	-2.1	-4.92921	0.7	-21.7049	95.0344	5.04379	11	360.413	363.61	88.6334	97.0241	93.1864	96.5116	93.4049	90.7165	83.618	67.9733	52.116	40.3262	5.04379	0.000780415	0.00234124	0.00702378	0.0210713	0.0632139	0.189642	0.568925	1.70678	5.12033	15.361	46.0829	Silmitasertib	CSNK1A2	OC(=O)C1=CC2=C(C=C1)C3=CN=CC=C3C(=N2)NC4=CC=CC(=C4)Cl
s-kb3-dmem-o1	activity	NCGC00263193-01	KI-20227	2.1	-2.2	-4.67921	4.09497	57.4517	103.568	61.0467	11	480.753	481.242	100.406	105.601	104.133	105.878	107.811	103.209	107.094	98.8102	98.9723	91.8679	61.0467	0.000780415	0.00234124	0.00702378	0.0210713	0.0632139	0.189642	0.568925	1.70678	5.12033	15.361	46.0829	KI-20227	CSF1R	COC1=CC(=CC=C1NC(=O)NC(C)C2=NC=CS2)OC3=CC=NC4=CC(=C(OC)C=C34)OC
s-kb3-dmem-o1	activity	NCGC00263194-01	SB-216763	1.3	4	-8.37921	4.95492	102.31	88.9776	75.9638	11	482.117	483.734	90.81	88.033	103.925	101.363	96.0465	105.27	91.2826	103.078	110.118	107.567	75.9638	0.000780415	0.00234124	0.00702378	0.0210713	0.0632139	0.189642	0.568925	1.70678	5.12033	15.361	46.0829	SB-216763	GSK3B	C[N]1C=C(C2=C1C=CC=C2)C/3=C(C(=O)NC3=O)\C4=CC(=CC(=C4)Cl)Cl
s-kb3-dmem-o1	activity	NCGC00263195-01	AV-412	4	-2.1	-4.77921	1.6259	-14.4615	101.263	-0.18447	11	425.575	424.883	101.794	106.042	101.8	103.694	97.7526	101.028	103.068	95.8302	80.9669	49.5402	-0.18447	0.000780415	0.00234124	0.00702378	0.0210713	0.0632139	0.189642	0.568925	1.70678	5.12033	15.361	46.0829	AV-412	EGFR	CN1CCN(CC1)C(C)(C)C#CC2=C(NC(=O)C=C)C=C3C(=NC=NC3=C2)NC4=CC(=C(F)C=C4)Cl
s-kb3-dmem-o1	activity	NCGC00263196-01	S6K-18	5	5	NA	NA	NA	NA	103.98	11	NA	477.916	97.3313	100.313	99.7596	97.3207	103.365	94.7072	100.307	99.4719	97.9338	100.111	103.98	0.000780415	0.00234124	0.00702378	0.0210713	0.0632139	0.189642	0.568925	1.70678	5.12033	15.361	46.0829	S6K-18	RPS6KB1	CC(C)(C)C1=CC(=C(NC(=O)NC2=CC3=C([NH]N=C3)C=C2)S1)C(O)=O
s-kb3-dmem-o1	activity	NCGC00263197-01	BMS-5	4	-2.2	-4.72921	2.25265	18.1214	96.4964	19.664	11	428.044	426.719	96.7951	95.2972	90.9559	99.7123	107.651	94.2594	95.6566	97.495	79.8653	73.7788	19.664	0.000780415	0.00234124	0.00702378	0.0210713	0.0632139	0.189642	0.568925	1.70678	5.12033	15.361	46.0829	BMS-5	LIMK1	CC(C)C(=O)NC1=NC=C(S1)C2=CC(=N[N]2C3=C(Cl)C=CC=C3Cl)C(F)F
s-kb3-dmem-o1	activity	NCGC00263198-01	Lenvatinib	2.1	-3	-4.57921	4.09497	55.0301	101.884	59.3114	11	475.827	474.778	105.503	104.936	98.0658	103.188	103.665	101.109	101.411	98.6664	100.831	96.405	59.3114	0.000780415	0.00234124	0.00702378	0.0210713	0.0632139	0.189642	0.568925	1.70678	5.12033	15.361	46.0829	Lenvatinib	FLT1	COC1=C(C=C2C(=CC=NC2=C1)OC3=CC(=C(NC(=O)NC4CC4)C=C3)Cl)C(N)=O
s-kb3-dmem-o1	activity	NCGC00263199-01	AMG-Tie2-1	4	-2.1	-4.62921	4.09497	-1.77327	103.161	5.96159	11	461.234	460.916	102.647	106.08	102.998	102.408	108.689	102.537	104.751	99.0315	96.0157	88.7782	5.96159	0.000780415	0.00234124	0.00702378	0.0210713	0.0632139	0.189642	0.568925	1.70678	5.12033	15.361	46.0829	AMG-Tie2-1	TEK	CNC1=NC(=CC=N1)C2=CC=CN=C2OC3=CC(=CC=C3C)C(=O)NC4=CC=CC(=C4)C(F)(F)F
s-kb3-dmem-o1	activity	NCGC00263200-01	RO495	4	-1.3	-6.77921	3.06545	44.4056	97.817	6.56993	11	337.623	346.757	94.5599	94.7186	101.428	98.1335	97.6805	67.1411	45.6407	44.0402	54.2667	72.6661	6.56993	0.000780415	0.00234124	0.00702378	0.0210713	0.0632139	0.189642	0.568925	1.70678	5.12033	15.361	46.0829	RO495	TYK2	CC1=NC(=NC(=C1)NC2=CC(=CC=N2)NC(=O)C3=C(Cl)C=CC=C3Cl)N
s-kb3-dmem-o1	activity	NCGC00263201-01	AMG-51	4	-2.1	-4.67921	4.09497	-6.25742	96.4187	2.18748	11	425.466	425.711	100.384	101.841	97.604	101.629	101.14	93.4958	97.0346	88.7935	84.039	75.2232	2.18748	0.000780415	0.00234124	0.00702378	0.0210713	0.0632139	0.189642	0.568925	1.70678	5.12033	15.361	46.0829	AMG-51	MET	COC1=C(OCCCN2CCOCC2)C=C3N=CC=C(OC4=CC=C(C=C4F)\C5=C\N=C(\NC6=CC=C(F)C=C6)N(C)C5=O)C3=C1
s-kb3-dmem-o1	activity	NCGC00263202-01	NVP-BSK805	4	-2.1	-4.62921	4.09497	-8.08251	100.126	0.77678	11	445.567	445.484	103.792	105.503	98.0249	104.53	101.635	100.047	103.324	90.7454	93.5011	84.0384	0.77678	0.000780415	0.00234124	0.00702378	0.0210713	0.0632139	0.189642	0.568925	1.70678	5.12033	15.361	46.0829	NVP-BSK805	JAK2	FC1=CC(=CC(=C1CN2CCOCC2)F)C3=C4N=C(C=NC4=CC=C3)C5=C[N](N=C5)C6CCNCC6
s-kb3-dmem-o1	activity	NCGC00263203-01	Danusertib	4	-2.2	-4.62921	4.09497	6.91391	93.603	14.0093	11	421.312	421.566	97.1197	97.8251	99.1767	96.6155	92.6509	97.6189	94.1382	83.1234	84.0186	81.7888	14.0093	0.000780415	0.00234124	0.00702378	0.0210713	0.0632139	0.189642	0.568925	1.70678	5.12033	15.361	46.0829	Danusertib	AURKA	CO[C@@H](C(=O)N1CC2=C(C1)C(=N[NH]2)NC(=O)C3=CC=C(C=C3)N4CCN(C)CC4)C5=CC=CC=C5
s-kb3-dmem-o1	activity	NCGC00263204-01	CYC-116	4	-2.2	-4.72921	0.9	7.45625	95.1888	26.0896	11	404.667	404.146	97.7563	91.8555	97.695	101.765	96.6294	86.93	86.091	82.7203	73.0393	66.4661	26.0896	0.000780415	0.00234124	0.00702378	0.0210713	0.0632139	0.189642	0.568925	1.70678	5.12033	15.361	46.0829	CYC-116	AURKA	CC1=C(SC(=N1)N)C2=NC(=NC=C2)NC3=CC=C(C=C3)N4CCOCC4
s-kb3-dmem-o1	activity	NCGC00263205-01	Motesanib	2.1	-3	-4.62921	4.09497	67.0469	104.887	70.0384	11	491.668	493.152	104.387	105.43	100.411	102.697	109.864	105.56	104.15	107.709	105.507	99.8578	70.0384	0.000780415	0.00234124	0.00702378	0.0210713	0.0632139	0.189642	0.568925	1.70678	5.12033	15.361	46.0829	Motesanib	FLT1	CC1(C)CNC2=C1C=CC(=C2)NC(=O)C3=CC=CN=C3NCC4=CC=NC=C4
s-kb3-dmem-o1	activity	NCGC00263206-01	AMG-47a	4	-2.1	-4.87921	0.8	-21.818	112.715	9.20242	11	441.501	443.31	106.141	104.134	112.962	115.791	118.763	110.669	106.011	87.6853	64.4116	50.3533	9.20242	0.000780415	0.00234124	0.00702378	0.0210713	0.0632139	0.189642	0.568925	1.70678	5.12033	15.361	46.0829	AMG-47a	LCK	CC1=C(C=C(C=C1)C(=O)NC2=CC=CC(=C2)C(F)(F)F)C3=CC4=CN=C(NCCN5CCOCC5)N=C4C=C3
s-kb3-dmem-o1	activity	NCGC00263207-01	QS11	1.1	-2.2	-4.87921	1	44.04	96.3966	53.7598	11	427.362	429.521	90.8966	95.9411	98.9787	97.7078	95.2923	99.6075	96.0572	85.2439	83.8935	71.1924	53.7598	0.000780415	0.00234124	0.00702378	0.0210713	0.0632139	0.189642	0.568925	1.70678	5.12033	15.361	46.0829	QS11	ARF1	OC[C@H](CC1=CC=CC=C1)NC2=NC(=NC3=C2N=C[N]3CC4=CC=C(C=C4)C5=CC=CC=C5)OC6=CC7=C(CCC7)C=C6
s-kb3-dmem-o1	activity	NCGC00263208-01	TW-37	1.1	-1.2	-5.42921	4.04497	37.5579	98.566	35.7831	11	404.01	403.531	101.097	100.354	100.766	96.0682	97.8202	96.5452	94.1647	98.4688	51.644	38.832	35.7831	0.000780415	0.00234124	0.00702378	0.0210713	0.0632139	0.189642	0.568925	1.70678	5.12033	15.361	46.0829	TW-37	BCL2L1	CC(C)C1=CC=CC=C1CC2=CC(=C(O)C(=C2O)O)C(=O)NC3=CC=C(C=C3)[S+]([O-])(=O)C4=C(C=CC=C4)C(C)(C)C
s-kb3-dmem-o1	activity	NCGC00263209-01	ML 141	2.1	-3	-4.57921	4.09497	31.4456	99.1102	37.8799	11	456.323	457.928	95.4868	96.8932	100.749	96.4428	98.4882	105.412	98.3155	102.928	98.6928	92.3542	37.8799	0.000780415	0.00234124	0.00702378	0.0210713	0.0632139	0.189642	0.568925	1.70678	5.12033	15.361	46.0829	ML 141	CDC42	COC1=CC=C(C=C1)C2CC(=N/N2C3=CC=C(C=C3)[S+](N)([O-])=O)\C4=CC=CC=C4
s-kb3-dmem-o1	activity	NCGC00263210-01	SANT-2	2.3	-2.4	-4.67921	1.96734	66.6274	94.3451	70.0804	11	441.669	440.363	97.3451	97.3711	90.0342	94.1429	90.7383	89.2749	98.9449	96.2974	91.5332	85.7032	70.0804	0.000780415	0.00234124	0.00702378	0.0210713	0.0632139	0.189642	0.568925	1.70678	5.12033	15.361	46.0829	SANT-2	SMO	CCOC1=C(OCC)C(=CC(=C1)C(=O)NC2=CC(=C(Cl)C=C2)C3=NC4=C([NH]3)C=CC=C4)OCC
s-kb3-dmem-o1	activity	NCGC00263211-01	JK 184	4	-1.1	-8.22921	1.69245	17.5372	113.902	9.9004	11	169.943	172.85	110.385	99.7978	54.9051	29.279	24.7602	19.2964	18.9826	18.8962	16.5539	18.9266	9.9004	0.000780415	0.00234124	0.00702378	0.0210713	0.0632139	0.189642	0.568925	1.70678	5.12033	15.361	46.0829	JK 184	ADH7	CCOC1=CC=C(NC2=NC(=CS2)C3=C(C)N=C4C=CC=C[N]34)C=C1
s-kb3-dmem-o1	activity	NCGC00263212-01	SJ-172550	1.3	4	-8.12921	4.95492	104.491	99.522	107.307	11	497.342	496.607	99.9913	98.7669	101.143	110.693	106.611	105.023	103.28	101.398	102.125	100.182	107.307	0.000780415	0.00234124	0.00702378	0.0210713	0.0632139	0.189642	0.568925	1.70678	5.12033	15.361	46.0829	SJ-172550	MDM4	CCOC1=CC(=CC(=C1OCC(=O)OC)Cl)/C=C2\C(=N/N(C2=O)C3=CC=CC=C3)C
s-kb3-dmem-o1	activity	NCGC00263213-01	PF-184	2.1	-2.2	-4.77921	1	40.9879	97.1248	54.9254	11	432.54	432.026	98.4803	97.1365	96.0436	98.3494	97.0786	96.6717	90.7123	94.5619	81.851	72.2985	54.9254	0.000780415	0.00234124	0.00702378	0.0210713	0.0632139	0.189642	0.568925	1.70678	5.12033	15.361	46.0829	PF-184	IKBKB	C[C@]1(CO)CN(C[C@@]1(C)CO)C2=CC(=C(Cl)C=N2)C(=O)NC3=CC=C4CCC5=C([N](N=C5C(N)=O)C6=CC=C(F)C=C6)C4=C3
s-kb3-dmem-o1	activity	NCGC00263214-01	HC-067047	2.3	-2.2	-4.62921	1.4641	40.8129	98.6894	45.3511	11	449.753	447.652	102.079	102.094	109.246	91.4666	96.1688	99.6814	94.0027	90.2231	90.5136	87.7553	45.3511	0.000780415	0.00234124	0.00702378	0.0210713	0.0632139	0.189642	0.568925	1.70678	5.12033	15.361	46.0829	HC-067047	TRPV4	CC1=C(C=C([N]1CCCN2CCOCC2)C3=CC=CC=C3)C(=O)NC4=CC=CC(=C4)C(F)(F)F
s-kb3-dmem-o1	activity	NCGC00263215-01	Torin-1	1.1	-1.2	-7.67921	1.28756	44.559	100.948	42.3581	11	295.045	297.032	96.097	103.846	86.438	74.8524	55.4055	47.1797	43.8303	45.2741	47.5878	45.7643	42.3581	0.000780415	0.00234124	0.00702378	0.0210713	0.0632139	0.189642	0.568925	1.70678	5.12033	15.361	46.0829	Torin-1	MTOR	CCC(=O)N1CCN(CC1)C2=C(C=C(C=C2)N3C(=O)\C=C/C4=C3C5=CC(=CC=C5N=C4)C6=CN=C7C=CC=CC7=C6)C(F)(F)F
s-kb3-dmem-o1	activity	NCGC00263216-01	Torin-2	4	-1.2	-7.27921	0.4	11.2438	76.0273	6.78732	11	180.172	181.289	69.8317	64.6807	49.9697	44.9597	45.8019	37.4346	27.96	24.0787	23.6579	22.6069	6.78732	0.000780415	0.00234124	0.00702378	0.0210713	0.0632139	0.189642	0.568925	1.70678	5.12033	15.361	46.0829	Torin-2	MTOR	NC1=NC=C(C=C1)C2=CC=C3N=CC\4=C(N(C(=O)\C=C4)C5=CC(=CC=C5)C(F)(F)F)C3=C2
s-kb3-dmem-o1	activity	NCGC00263217-01	NVP231	4	-2.1	-5.22921	0.7	-2.58245	101.467	9.78013	11	377.743	378.918	98.0843	99.6168	98.3467	102.135	98.1609	96.3182	81.8309	70.5678	51.6125	40.9287	9.78013	0.000780415	0.00234124	0.00702378	0.0210713	0.0632139	0.189642	0.568925	1.70678	5.12033	15.361	46.0829	NVP231	CERS1	O=C(NC1=CC2=C(C=C1)N=C(NC(=O)C3=CC=CC=C3)S2)C4C5CC6CC(C5)CC4C6
s-kb3-dmem-o1	activity	NCGC00263218-01	Teriflunomide	4	-3	-4.52921	4.09497	4.88844	98.3931	17.8135	11	448.008	447.622	98.8294	102.177	97.457	100.837	100.341	100.642	96.6632	92.9517	94.864	92.5964	17.8135	0.000780415	0.00234124	0.00702378	0.0210713	0.0632139	0.189642	0.568925	1.70678	5.12033	15.361	46.0829	Teriflunomide	MMP2	C\C(O)=C(C#N)\C(=O)NC1=CC=C(C=C1)C(F)(F)F
s-kb3-dmem-o1	activity	NCGC00263219-01	Elacridar	2.3	4	-4.67921	0.9	78.7712	104.001	85.7262	11	485.563	486.282	100.501	108.211	95.9743	112.235	105.471	103.245	101.749	98.025	99.6644	95.1454	85.7262	0.000780415	0.00234124	0.00702378	0.0210713	0.0632139	0.189642	0.568925	1.70678	5.12033	15.361	46.0829	Elacridar	ABCBA	COC1=C2NC3=C(C=CC=C3C(=O)NC4=CC=C(CCN5CCC6=C(C5)C=C(OC)C(=C6)OC)C=C4)C(=O)C2=CC=C1
s-kb3-dmem-o1	activity	NCGC00263220-01	Romidepsin	4	-1.1	-8.72921	3.2975	14.011	103.52	7.60063	11	101.815	104.278	99.1775	41.8304	20.6732	15.6144	15.4919	16.457	15.0051	15.328	12.2046	11.9981	7.60063	0.000780415	0.00234124	0.00702378	0.0210713	0.0632139	0.189642	0.568925	1.70678	5.12033	15.361	46.0829	Romidepsin	HDAC1	C\C=C1/NC(=O)[C@H]2CSSCC\C=C/[C@H](CC(=O)N[C@H](C(C)C)C(=O)N2)OC(=O)[C@@H](NC1=O)C(C)C
s-kb3-dmem-o1	activity	NCGC00263221-01	Ezatiostat	1.3	4	-8.27921	1	109.527	100.027	101.122	11	517.97	517.313	101.027	103.077	105.824	106.217	109.535	108.703	114.546	107.06	109.967	107.222	101.122	0.000780415	0.00234124	0.00702378	0.0210713	0.0632139	0.189642	0.568925	1.70678	5.12033	15.361	46.0829	Ezatiostat	GSTP1	CCOC(=O)[C@@H](N)CCC(=O)N[C@@H](CSCC1=CC=CC=C1)C(=O)N[C@@H](C(=O)OCC)C2=CC=CC=C2
s-kb3-dmem-o1	activity	NCGC00263222-01	CAY10581	4	-2.1	-4.87921	3.51175	6.34497	108.596	5.37202	11	461.864	464.391	102.667	110.122	105.567	109.832	108.234	105.657	113.163	110.377	108.933	47.0156	5.37202	0.000780415	0.00234124	0.00702378	0.0210713	0.0632139	0.189642	0.568925	1.70678	5.12033	15.361	46.0829	CAY10581	IDO1	CC1(C)OC/2=C(\[C@H](NCC3=CC=CC=C3)[C@@H]1O)C(=O)C4=CC=CC=C4C2=O
s-kb3-dmem-o1	activity	NCGC00263223-01	CAY10626	4	-1.1	-7.57921	0.7	28.8193	111.321	0.677038	11	268.716	275.847	101.185	102.03	90.6917	76.5939	49.451	42.4548	41.3397	41.0652	41.1016	42.4383	0.677038	0.000780415	0.00234124	0.00702378	0.0210713	0.0632139	0.189642	0.568925	1.70678	5.12033	15.361	46.0829	CAY10626	PIK3CA	CN(C)CCN(C)C(=O)C1=CC=C(NC(=O)NC2=CC=C(C=C2)C3=NC4=C(C=C[N]4CC(F)(F)F)C(=N3)N5CCOCC5)C=C1
s-kb3-dmem-o1	activity	NCGC00263224-01	D-NMAPPD	4	-2.1	-4.62921	4.09497	-5.13331	100.277	3.28838	11	447.213	446.453	101.215	98.9284	100.456	102.198	100.111	102.672	101.809	95.5846	96.3656	85.1009	3.28838	0.000780415	0.00234124	0.00702378	0.0210713	0.0632139	0.189642	0.568925	1.70678	5.12033	15.361	46.0829	D-NMAPPD	CERS1	CCCCCCCCCCCCCC(=O)N[C@H](CO)[C@H](O)C1=CC=C(C=C1)[N+]([O-])=O
s-kb3-dmem-o1	activity	NCGC00263225-01	AG-041R	4	-3	-4.52921	4.95492	-0.106189	105.601	10.3134	11	479.615	479.942	105.037	100.698	102.228	104.095	105.05	108.249	107.058	108.614	109.668	101.811	10.3134	0.000780415	0.00234124	0.00702378	0.0210713	0.0632139	0.189642	0.568925	1.70678	5.12033	15.361	46.0829	AG-041R	CCK-B	CCOC(CN1C(=O)[C@](CC(=O)NC2=CC=C(C)C=C2)(NC(=O)NC3=CC=C(C)C=C3)C4=CC=CC=C14)OCC
s-kb3-dmem-o1	activity	NCGC00263226-01	BAY-60-7550	2.3	-2.4	-4.57921	1.21	73.5299	105.966	79.5192	11	495.532	494.93	109.466	106.23	105.698	108.09	97.4831	109.652	104.89	102.568	102.583	99.7329	79.5192	0.000780415	0.00234124	0.00702378	0.0210713	0.0632139	0.189642	0.568925	1.70678	5.12033	15.361	46.0829	BAY-60-7550	PDE2A	COC1=C(OC)C=C(CC/2=N/N\3C(C(C)\N=C3[C@@H](CCC4=CC=CC=C4)[C@@H](C)O)C(=O)N2)C=C1
s-kb3-dmem-o1	activity	NCGC00263227-01	BAY-41-8543	1.3	4	-6.42921	4.95492	96.5533	102.739	98.0648	11	480.552	480.794	101.739	96.5949	103.814	107.579	103.751	103.039	97.1208	96.3893	94.501	97.7249	98.0648	0.000780415	0.00234124	0.00702378	0.0210713	0.0632139	0.189642	0.568925	1.70678	5.12033	15.361	46.0829	BAY-41-8543	GUCY1A2	NC1=C(N2CCOCC2)C(=NC(=N1)C3=N[N](CC4=C(F)C=CC=C4)C5=NC=CC=C35)N
s-kb3-dmem-o1	activity	NCGC00263228-01	FASN BI	1.1	-2.2	-5.12921	1.34431	68.3326	105.162	70.9709	11	473.945	474.296	104.162	107.087	96.8961	108.017	104.624	105.559	109.996	98.3922	92.0096	78.662	70.9709	0.000780415	0.00234124	0.00702378	0.0210713	0.0632139	0.189642	0.568925	1.70678	5.12033	15.361	46.0829	FASN BI	FAS	CCC(=O)N[C@H]1CC[C@@H](C1)C(=O)N(C)C2=CC=C(C=C2)C3=NC4=C(O3)C=CC=C4
s-kb3-dmem-o1	activity	NCGC00263229-01	GSK837149A	2.1	-2.2	-4.72921	1.1	57.9323	103.699	65.7582	11	473.164	472.656	104.887	107.644	104.637	102.959	102.035	101.03	101.634	100.255	90.3133	89.9284	65.7582	0.000780415	0.00234124	0.00702378	0.0210713	0.0632139	0.189642	0.568925	1.70678	5.12033	15.361	46.0829	GSK837149A	FAS	CC1=NC(=NC=C1)N[S+]([O-])(=O)C2=CC=C(NC(=O)NC3=CC=C(C=C3)[S+]([O-])(=O)NC4=NC(=CC=N4)C)C=C2
s-kb3-dmem-o1	activity	NCGC00263230-01	FASN MRK	2.3	4	-4.57921	0.7	81.9677	103.767	87.6009	11	485.881	483.347	105.767	104.762	105.347	97.478	101.795	101.732	101.43	100.228	98.9489	98.1385	87.6009	0.000780415	0.00234124	0.00702378	0.0210713	0.0632139	0.189642	0.568925	1.70678	5.12033	15.361	46.0829	FASN MRK	FAS	COC1=CC=CC=C1C2=CC=CC(=C2)C/3=C(O)/C4=CC(=C(Cl)C=C4NC3=O)C#N
s-kb3-dmem-o1	activity	NCGC00263231-01	PDHK RIKEN	2.1	-2.2	-4.77921	1.2221	57.77	102.136	66.3309	11	465.669	466.392	99.1358	104.879	105.847	98.5944	103.791	101.943	99.25	100.826	90.726	83.997	66.3309	0.000780415	0.00234124	0.00702378	0.0210713	0.0632139	0.189642	0.568925	1.70678	5.12033	15.361	46.0829	PDHK RIKEN	PDK2	COC1=CC=C(C=C1)C2=C(C)[NH]N=C2C3=CC=C(O)C=C3O
s-kb3-dmem-o1	activity	NCGC00263232-01	GLS968	4	-2.2	-4.72921	2.40638	28.394	98.6253	29.7462	11	442.324	441.44	97.3565	98.3519	97.9502	94.3164	104.371	96.5426	101.022	95.6467	95.3928	75.8614	29.7462	0.000780415	0.00234124	0.00702378	0.0210713	0.0632139	0.189642	0.568925	1.70678	5.12033	15.361	46.0829	GLS968	GLS	CN(C)C1=C(Br)C=C(C=C1)C\2NC3=C(\C4=C2C(=O)CC(C)(C)C4)C5=CC=CC=C5C=C3
s-kb3-dmem-o1	activity	NCGC00263233-01	IPFK2	4	-1.1	-5.92921	1	19.1497	100.586	14.2545	11	350.008	352.379	94.4977	101.174	102.497	95.2786	99.3016	96.8084	67.9542	53.1345	32.7153	34.2537	14.2545	0.000780415	0.00234124	0.00702378	0.0210713	0.0632139	0.189642	0.568925	1.70678	5.12033	15.361	46.0829	IPFK2	PFKFB2	NC1=CC=C(C=C1)C(=O)C2=CC3=C([NH]2)C=CC4=CC=CC=C34
s-kb3-dmem-o1	activity	NCGC00263234-01	IDH-001	4	-2.1	-4.62921	4.09497	-0.670621	101.541	6.45275	11	454.345	457.332	95.4949	99.2307	98.9639	101.447	103.571	102.297	102.839	107.221	103.301	88.2014	6.45275	0.000780415	0.00234124	0.00702378	0.0210713	0.0632139	0.189642	0.568925	1.70678	5.12033	15.361	46.0829	IDH-001	IDH1	CCCCC1=CC=C(N[S+]([O-])(=O)C2=CC=C(C)C(=C2)C(=O)N3CCN(CC3)C4=CC=CC(=C4C)C)C=C1
s-kb3-dmem-o1	activity	NCGC00263235-01	ACC1 BMS	1.3	-2.4	-4.87921	3.98997	73.6728	101.485	73.3915	11	471.358	473.312	96.9851	97.3733	105.234	95.251	99.9074	104.051	105.645	106.25	103.812	83.8537	73.3915	0.000780415	0.00234124	0.00702378	0.0210713	0.0632139	0.189642	0.568925	1.70678	5.12033	15.361	46.0829	ACC1 BMS	ACACA	CC(C)OC1=CC=C(OC2=CC=C(C=C2)C(C)NC(C)=O)C=C1
s-kb3-dmem-o1	activity	NCGC00263236-01	SM-164	4	-3	-4.42921	4.95492	-24.2849	71.3326	0.426274	11	322.859	315.109	79.2111	72.3619	73.8812	70.1562	70.0718	61.8736	62.8057	69.6859	66.3024	73.4479	0.426274	0.000780415	0.00234124	0.00702378	0.0210713	0.0632139	0.189642	0.568925	1.70678	5.12033	15.361	46.0829	SM-164	XIAP	CN[C@@H](C)C(=O)N[C@H]1CCCC[C@H]2CC[C@H](N2C1=O)C(=O)N[C@@H](C3=CC=CC=C3)C4=C[N](CCCCC5=CC=C(CCCC[N]6C=C(N=N6)[C@@H](NC(=O)[C@@H]7CC[C@@H]8CCCC[C@H](NC(=O)[C@H](C)NC)C(=O)N78)C9=CC=CC=C9)C=C5)N=N4
s-kb3-dmem-o1	activity	NCGC00263237-01	JZL-184	1.3	4	-8.97921	4.95492	104.241	115.592	102.443	11	503.35	503.314	113.592	104.532	97.4662	105.416	105.348	107.22	105.653	105.071	102.716	105.85	102.443	0.000780415	0.00234124	0.00702378	0.0210713	0.0632139	0.189642	0.568925	1.70678	5.12033	15.361	46.0829	JZL-184	MGLL	OC(C1CCN(CC1)C(=O)OC2=CC=C(C=C2)[N+]([O-])=O)(C3=CC4=C(OCO4)C=C3)C5=CC=C6OCOC6=C5
s-kb3-dmem-o1	activity	NCGC00263238-01	Withaferin A	4	-1.1	-5.42921	0.8	-10.5916	103.143	1.33712	11	359.855	359.526	104.171	99.1465	103.758	98.6748	98.2766	98.6478	85.3579	55.6203	44.143	17.0535	1.33712	0.000780415	0.00234124	0.00702378	0.0210713	0.0632139	0.189642	0.568925	1.70678	5.12033	15.361	46.0829	Withaferin A	NFKB1	C[C@H]([C@H]1C\C(=C(CO)/C(=O)O1)C)[C@H]2CC[C@H]3[C@@H]4C[C@H]5O[C@]56[C@@H](O)\C=C/C(=O)[C@]6(C)[C@H]4CC[C@]23C
s-kb3-dmem-o1	activity	NCGC00263239-01	FMK-MEA	2.3	4	-4.47921	4.95492	87.6584	102.129	90.0702	11	487.434	490.142	94.6291	100.428	102.722	103.231	106.466	103.315	103.437	105.645	98.7258	104.283	90.0702	0.000780415	0.00234124	0.00702378	0.0210713	0.0632139	0.189642	0.568925	1.70678	5.12033	15.361	46.0829	FMK-MEA	RPS6KA1	COCCNCCC[N]1C2=NC=NC(=C2C(=C1C(=O)CF)C3=CC=C(C)C=C3)N
s-kb3-dmem-o1	activity	NCGC00263265-01	ASR-isobudimer-SO2Ph-4-CH2OC(O)NMe2	4	-1.1	-6.37921	1.24751	16.8159	99.061	7.93171	11	305.159	306.597	96.7733	98.2033	100.055	91.7833	99.537	77.8059	41.8263	36.5283	24.0672	19.8498	7.93171	0.000780415	0.00234124	0.00702378	0.0210713	0.0632139	0.189642	0.568925	1.70678	5.12033	15.361	46.0829	ASR-isobudimer-SO2Ph-4-CH2OC(O)NMe2	PfATP6	C[C@@H]1CC[C@H]2[C@@H](C)[C@@H](CC(C[C@H]3O[C@@H]4O[C@]5(C)CC[C@H]6[C@H](C)CC[C@@H]([C@H]3C)[C@@]46OO5)C[S+]([O-])(=O)C7=CC=C(COC(=O)N(C)C)C=C7)O[C@@H]8O[C@]9(C)CC[C@@H]1[C@@]28OO9
s-kb3-dmem-o1	activity	NCGC00263268-01	BTM-2C-dimer ketone	1.1	-1.2	-6.67921	1.62662	41.8106	97.4093	39.2957	11	335.989	336.34	96.3316	96.2042	98.5189	92.3486	98.4661	67.5717	51.3825	45.2767	44.7036	39.7326	39.2957	0.000780415	0.00234124	0.00702378	0.0210713	0.0632139	0.189642	0.568925	1.70678	5.12033	15.361	46.0829	BTM-2C-dimer ketone	PfATP6	C[C@@H]1CC[C@H]2[C@@H](C)[C@@H](CC(=O)[C@H]3O[C@@H]4O[C@]5(C)CC[C@H]6[C@H](C)CC[C@@H]([C@H]3C)[C@@]46OO5)O[C@@H]7O[C@]8(C)CC[C@@H]1[C@@]27OO8
s-kb3-dmem-o1	activity	NCGC00263270-01	BTM-2C-dimer allyl oxime	4	-1.1	-6.62921	1.82648	22.7813	99.3306	9.17753	11	299.237	302.68	97.5139	96.3595	100.357	97.6572	101.01	64.304	35.7249	31.5702	29.9569	23.4201	9.17753	0.000780415	0.00234124	0.00702378	0.0210713	0.0632139	0.189642	0.568925	1.70678	5.12033	15.361	46.0829	BTM-2C-dimer allyl oxime	PfATP6	C[C@@H]1CC[C@H]2[C@@H](C)[C@@H](C\C(=N\OCC=C)[C@H]3O[C@@H]4O[C@]5(C)CC[C@H]6[C@H](C)CC[C@@H]([C@H]3C)[C@@]46OO5)O[C@@H]7O[C@]8(C)CC[C@@H]1[C@@]27OO8
s-kb3-dmem-o1	activity	NCGC00263271-01	Alisertib	5	5	NA	NA	NA	NA	41.3387	11	NA	383.916	94.4996	93.5478	87.2869	67.9156	58.5813	89.8964	90.4823	86.8621	79.5728	79.5157	41.3387	0.000780415	0.00234124	0.00702378	0.0210713	0.0632139	0.189642	0.568925	1.70678	5.12033	15.361	46.0829	Alisertib	AURKA	COC1=CC=CC(=C1/C2=N/CC3=C(N=C(NC4=CC(=C(C=C4)C(O)=O)OC)N=C3)C5=CC=C(Cl)C=C25)F
s-kb3-dmem-o1	activity	NCGC00263280-01	Ac-SAH-p53-8	1.3	4	-5.02921	4.95492	95.4759	102.076	96.9156	11	485.783	486.909	99.5764	102.791	96.5793	104.347	106.479	101.594	103.184	101.37	104.65	94.0759	96.9156	0.000780415	0.00234124	0.00702378	0.0210713	0.0632139	0.189642	0.568925	1.70678	5.12033	15.361	46.0829	Ac-SAH-p53-8	HSPA2	CC(C)C[C@@H]1NC(=O)[C@@H](CCCNC(N)=N)NC(=O)[C@H](CC2=C[NH]C3=C2C=CC=C3)NC(=O)[C@H](CC(C)C)NC(=O)[C@H](CC(N)=O)NC(=O)[C@@](C)(CCCCCC\C=C/CCC[C@](C)(NC(=O)[C@H](CC(C)C)NC1=O)C(=O)N[C@@H](CCC(N)=O)C(=O)N[C@@H](CC(N)=O)C(N)=O)NC(=O)[C@H](CC4=CC=CC=C4)NC(=O)[C@@H](NC(=O)[C@H](CCC(N)=O)NC(=O)[C@H](CCC(N)=O)NC(=O)[C@H](CO)NC(=O)[C@H](CCC(N)=O)NC(=O)CCNC(C)=O)[C@H](C)O
s-kb3-dmem-o1	activity	NCGC00263281-01	GSK-1995010	2.1	-2.2	-4.77921	1.1	64.4981	109.238	73.5237	11	498.682	498.88	108.238	106.471	107.675	112.93	109.657	113.422	107.063	103.197	100.181	88.6673	73.5237	0.000780415	0.00234124	0.00702378	0.0210713	0.0632139	0.189642	0.568925	1.70678	5.12033	15.361	46.0829	GSK-1995010	FAS	O=C(C1CC1)N2CC[C@H](C2)C[N]3C4=CC=NC=C4N=C3C5=CC=C(C=C5)C6=CC=C7OC=CC7=C6

## Sheet: s-kb3-ss1p-200-o1
protocol	readout	SID	name	CCLASS	CCLASS2	LAC50	HILL	INF	ZERO	MAXR	NPT	FAUC	TAUC	DATA0	DATA1	DATA2	DATA3	DATA4	DATA5	DATA6	DATA7	DATA8	DATA9	DATA10	C0	C1	C2	C3	C4	C5	C6	C7	C8	C9	C10	name	target	smi
s-kb3-ss1p-200-o1	activity	NCGC00014873-04	HLI-373989	4	-1.1	-5.87921	1.55795	24.3977	109.574	33.3283	11	392.154	390.53	109.386	113.423	103.955	112.608	112.934	102.683	87.7969	63.0607	27.9197	20.2997	33.3283	0.000780415	0.00234124	0.00702378	0.0210713	0.0632139	0.189642	0.568925	1.70678	5.12033	15.361	46.0829	HLI-373989	MDM2	CN(C)CCCN\C1=C\2C(=O)N(C)C(=O)\N=C2N(C)C3=C1C=CC=C3
s-kb3-ss1p-200-o1	activity	NCGC00014891-03	RG-108	2.3	-3	-4.92921	4.95492	50.9782	96.6529	87.704	11	434.533	436.279	98.2575	85.6728	100.461	91.6799	106.657	87.4607	89.7026	103.262	104.955	60.6118	87.704	0.000780415	0.00234124	0.00702378	0.0210713	0.0632139	0.189642	0.568925	1.70678	5.12033	15.361	46.0829	RG-108	DNMT1	OC(=O)[C@H](CC1=C[NH]C2=C1C=CC=C2)N3C(=O)C4=C(C=CC=C4)C3=O
s-kb3-ss1p-200-o1	activity	NCGC00014925-04	Topotecan hydrochloride	4	-1.1	-6.22921	1.2221	22.7286	102.066	32.3216	11	337.486	334.744	104.939	96.6157	103.46	106.398	92.2859	84.3903	65.9469	38.4217	25.3759	17.6668	32.3216	0.000780415	0.00234124	0.00702378	0.0210713	0.0632139	0.189642	0.568925	1.70678	5.12033	15.361	46.0829	Topotecan hydrochloride	TOP1	CC[C@@]1(O)C(=O)OC\C2=C1\C=C3/N(CC4=CC5=C(C=CC(=C5CN(C)C)O)N=C34)C2=O
s-kb3-ss1p-200-o1	activity	NCGC00015070-04	Formestane	5	5	NA	NA	NA	NA	110.706	11	NA	525.439	109.951	105.2	112.108	112.766	114.681	105.97	104.644	114.275	101.728	111.346	110.706	0.000780415	0.00234124	0.00702378	0.0210713	0.0632139	0.189642	0.568925	1.70678	5.12033	15.361	46.0829	Formestane	CYP19A1	O=C2CC[C@H]3[C@@H]4CCC1=C(O)C(=O)CC[C@]1(C)[C@H]4CC[C@]23C
s-kb3-ss1p-200-o1	activity	NCGC00015205-06	PK-11195	4	-2.2	-5.02921	1.78849	19.5896	92.609	23.869	11	390.83	391.878	92.2513	88.9122	90.4533	89.8904	88.2194	99.491	105.292	82.9552	76.1261	40.1646	23.869	0.000780415	0.00234124	0.00702378	0.0210713	0.0632139	0.189642	0.568925	1.70678	5.12033	15.361	46.0829	PK-11195	NR1I3	CCC(C)N(C)C(=O)C1=NC(=C2C=CC=CC2=C1)C3=C(Cl)C=CC=C3
s-kb3-ss1p-200-o1	activity	NCGC00015209-06	Cyclophosphamide	5	5	NA	NA	NA	NA	104.466	11	NA	486.005	97.7004	115.943	96.5146	104.113	91.4445	97.025	104.12	109.265	91.7983	99.5552	104.466	0.000780415	0.00234124	0.00702378	0.0210713	0.0632139	0.189642	0.568925	1.70678	5.12033	15.361	46.0829	Cyclophosphamide	BCL2	ClCCN(CCCl)[P]1(=O)NCCCO1
s-kb3-ss1p-200-o1	activity	NCGC00015225-03	Chelerythrine chloride	4	-1.1	-5.17921	1.96734	-8.76817	102.856	-0.282281	11	395.758	398.285	98.3909	100.514	111.337	95.9875	102.286	97.6974	109.65	99.3004	64.4678	4.49158	-0.282281	0.000780415	0.00234124	0.00702378	0.0210713	0.0632139	0.189642	0.568925	1.70678	5.12033	15.361	46.0829	Chelerythrine chloride	BCL2L1	COC1=C(OC)C2=C[N+](=C3C(=C2C=C1)C=CC4=CC5=C(OCO5)C=C34)C
s-kb3-ss1p-200-o1	activity	NCGC00015448-04	Salirasib	1.3	4	-8.67921	2.72022	103.425	83.9253	92.9879	11	488.474	486.983	84.9253	94.7996	107.573	100.091	93.8527	112.609	93.1207	107.671	109.917	100.727	92.9879	0.000780415	0.00234124	0.00702378	0.0210713	0.0632139	0.189642	0.568925	1.70678	5.12033	15.361	46.0829	Salirasib	MTOR	CC(C)=CCC\C(C)=C\CC\C(C)=C\CSC1=C(C=CC=C1)C(O)=O
s-kb3-ss1p-200-o1	activity	NCGC00015480-10	GW-7647	1.1	-1.2	-5.07921	1.88512	39.0197	96.972	43.7315	11	420.409	421.217	97.5184	88.3717	96.1625	104.195	93.183	97.0088	102.524	93.9018	82.1866	51.4251	43.7315	0.000780415	0.00234124	0.00702378	0.0210713	0.0632139	0.189642	0.568925	1.70678	5.12033	15.361	46.0829	GW-7647	PPARA	CC(C)(SC1=CC=C(CCN(CCCCC2CCCCC2)C(=O)NC3CCCCC3)C=C1)C(O)=O
s-kb3-ss1p-200-o1	activity	NCGC00015609-06	Lonidamine	5	5	NA	NA	NA	NA	99.6662	11	NA	452.906	81.4572	96.0216	111.081	86.2746	95.2851	80.2163	96.4364	95.8685	92.862	97.239	99.6662	0.000780415	0.00234124	0.00702378	0.0210713	0.0632139	0.189642	0.568925	1.70678	5.12033	15.361	46.0829	Lonidamine	HK1	OC(=O)C1=N[N](CC2=C(Cl)C=C(Cl)C=C2)C3=C1C=CC=C3
s-kb3-ss1p-200-o1	activity	NCGC00015610-14	Leflunomide	2.1	-3	-4.62921	4.09497	63.9226	115.116	68.048	11	536.429	537.65	115.315	117.355	114.112	117.062	112.104	112.345	113.411	120.041	116.525	107.171	68.048	0.000780415	0.00234124	0.00702378	0.0210713	0.0632139	0.189642	0.568925	1.70678	5.12033	15.361	46.0829	Leflunomide	JAK1	CC1=C(C=NO1)C(=O)NC2=CC=C(C=C2)C(F)(F)F
s-kb3-ss1p-200-o1	activity	NCGC00015682-05	MPEP	2.3	-3	-4.67921	4.09497	54.8822	103.497	57.3763	11	479.489	480.113	99.0744	96.2791	100.63	94.3238	111.473	118.92	104.406	107.758	96.3843	93.6105	57.3763	0.000780415	0.00234124	0.00702378	0.0210713	0.0632139	0.189642	0.568925	1.70678	5.12033	15.361	46.0829	MPEP	GRM5	CC1=CC=CC(=N1)C#CC2=CC=CC=C2
s-kb3-ss1p-200-o1	activity	NCGC00015870-19	Quercetine	1.3	1.4	-6.32921	3.92947	122.352	102.972	80.7705	11	534.507	535.023	106.352	96.452	105.207	104.729	105.617	100.326	116.019	120.125	121.146	126.129	80.7705	0.000780415	0.00234124	0.00702378	0.0210713	0.0632139	0.189642	0.568925	1.70678	5.12033	15.361	46.0829	Quercetine	CYP75A12	OC1=CC2=C(C(=C1)O)C(=O)\C(=C(/O2)C3=CC(=C(O)C=C3)O)O
s-kb3-ss1p-200-o1	activity	NCGC00015882-11	Riluzole	2.3	-3	-4.47921	4.95492	40.8486	101.608	50.7092	11	473.846	426.893	76.5006	91.6226	112.733	101.22	102.313	100.084	92.0237	106.548	97.0261	107.848	50.7092	0.000780415	0.00234124	0.00702378	0.0210713	0.0632139	0.189642	0.568925	1.70678	5.12033	15.361	46.0829	Riluzole	GRM1	NC1=NC2=C(S1)C=C(OC(F)(F)F)C=C2
s-kb3-ss1p-200-o1	activity	NCGC00015917-04	SB-206553	2.3	-2.2	-4.67921	0.7	17.9375	109.357	41.9165	11	465.865	456.143	116.851	99.5383	98.4726	105.57	110.563	97.2464	103.447	94.3911	79.238	85.0702	41.9165	0.000780415	0.00234124	0.00702378	0.0210713	0.0632139	0.189642	0.568925	1.70678	5.12033	15.361	46.0829	SB-206553	HTR1A	C[N]1C=CC2=CC3=C(CCN3C(=O)NC4=CC=CN=C4)C=C12
s-kb3-ss1p-200-o1	activity	NCGC00015918-05	SB-224289	4	-2.1	-4.72921	2.72022	1.69936	95.715	2.12286	11	418.336	420.315	82.6472	95.8114	96.631	96.185	96.3401	102.196	106.665	91.8519	91.9841	60.7319	2.12286	0.000780415	0.00234124	0.00702378	0.0210713	0.0632139	0.189642	0.568925	1.70678	5.12033	15.361	46.0829	SB-224289	HTR1B	CN1CCC2(CC1)COC3=CC4=C(C=C23)N(CC4)C(=O)C5=CC=C(C=C5)C6=C(C)C=C(C=C6)C7=NOC(=N7)C
s-kb3-ss1p-200-o1	activity	NCGC00016083-14	Verapamil	4	-2.2	-5.67921	0.5	13.094	100.32	23.919	11	349.104	349.376	101.241	94.7298	89.5047	103.128	89.0424	68.7647	74.7288	62.1512	47.3807	38.4724	23.919	0.000780415	0.00234124	0.00702378	0.0210713	0.0632139	0.189642	0.568925	1.70678	5.12033	15.361	46.0829	Verapamil	DRD2	COC1=C(OC)C=C(CCN(C)CCCC(C#N)(C(C)C)C2=CC(=C(OC)C=C2)OC)C=C1
s-kb3-ss1p-200-o1	activity	NCGC00016094-02	17_-hydroxy Wortmannin	1.1	1.2	-6.67921	0.7	174.945	103.36	169.606	11	667.134	668.502	101.597	112.574	105.452	114.267	130.84	134.678	148.754	158.719	178.966	168.669	169.606	0.000780415	0.00234124	0.00702378	0.0210713	0.0632139	0.189642	0.568925	1.70678	5.12033	15.361	46.0829	17_-hydroxy Wortmannin	PIK3CA	COC[C@H]1OC(=O)C2=COC3=C2[C@@]1(C)\C4=C(C5CCC(=O)[C@@]5(C)C[C@H]4OC(C)=O)/C3=O
s-kb3-ss1p-200-o1	activity	NCGC00016423-09	(-)-Gossypol	4	-2.1	-4.62921	4.09497	-6.80029	97.7619	1.73805	11	435.405	435.475	101.021	107.208	97.206	91.5669	110.377	101.215	91.309	99.9045	82.1833	80.2352	1.73805	0.000780415	0.00234124	0.00702378	0.0210713	0.0632139	0.189642	0.568925	1.70678	5.12033	15.361	46.0829	(-)-Gossypol	BCL2L1	CC(C)C1=C(O)C(=C(C=O)C2=C1C=C(C)C(=C2O)C3=C(O)C4=C(C=O)C(=C(O)C(=C4C=C3C)C(C)C)O)O
s-kb3-ss1p-200-o1	activity	NCGC00016564-05	Metformin HCl	1.3	4	-8.77921	4.95492	104.299	90.2995	103.387	11	497.027	496.295	90.7995	101.942	108.228	96.6963	112.333	101.928	101.287	108.218	105.29	99.4955	103.387	0.000780415	0.00234124	0.00702378	0.0210713	0.0632139	0.189642	0.568925	1.70678	5.12033	15.361	46.0829	Metformin HCl	PRKAA1	CN(C)C(=N)NC(N)=N
s-kb3-ss1p-200-o1	activity	NCGC00016854-01	Vinpocetine	2.1	-3	-4.82216	4.09497	32.2913	90.9778	37.7789	11	429.154	429.808	87.4995	97.0041	92.4833	85.9454	87.7579	87.2883	98.2142	89.6513	92.1641	85.553	37.7789	0.000444839	0.00133452	0.00400355	0.0120106	0.0360319	0.108096	0.324287	0.972862	2.91859	8.75576	26.2673	Vinpocetine	NA	CCOC(=O)\C1=C\[C@@]2(CC)CCCN3CCC4=C([C@@H]23)[N]1C5=C4C=CC=C5
s-kb3-ss1p-200-o1	activity	NCGC00016925-07	Omeprazole	2.3	-2.2	-4.62921	0.7	26.9398	104.671	47.3282	11	454.756	447.419	111.042	95.7903	102.692	99.7031	106.238	98.0289	97.0578	89.4689	80.7731	85.2944	47.3282	0.000780415	0.00234124	0.00702378	0.0210713	0.0632139	0.189642	0.568925	1.70678	5.12033	15.361	46.0829	Omeprazole	ABCC3	COC1=CC=C2NC(=NC2=C1)[S+]([O-])CC3=NC=C(C)C(OC)=C3C
s-kb3-ss1p-200-o1	activity	NCGC00016940-01	Simvastatin	1.3	-2.2	-5.19884	3.06545	31.2795	90.1505	31.9652	11	412.054	415.868	74.822	92.5253	82.2078	100.822	91.9181	84.1724	98.0381	95.0813	89.3432	58.3153	31.9652	0.000348848	0.00104654	0.00313963	0.00941889	0.0282566	0.0847699	0.25431	0.762929	2.28879	6.86636	20.5991	Simvastatin	HMGCR	CC(C)(CC)C(=O)O[C@H]2C[C@@H](C)C=C3C=C[C@H](C)[C@H](CC[C@@H]1C[C@@H](O)CC(=O)O1)[C@@H]23
s-kb3-ss1p-200-o1	activity	NCGC00016973-03	Letrozole	1.3	-2.4	-7.02921	0.2	87.4854	123.8	100.566	11	501.87	499.624	119.8	110.954	102.934	105.675	113.686	104.232	103.501	101.036	97.9567	89.5377	100.566	0.000780415	0.00234124	0.00702378	0.0210713	0.0632139	0.189642	0.568925	1.70678	5.12033	15.361	46.0829	Letrozole	CYP19A1	N#CC1=CC=C(C=C1)C([N]2C=NC=N2)C3=CC=C(C=C3)C#N
s-kb3-ss1p-200-o1	activity	NCGC00018268-03	Itraconazole	4	-1.1	-6.12921	1.82648	17.9293	106.853	17.0328	11	351.037	351.868	106.683	110.333	102.74	109.074	102.401	103.981	71.8307	34.2446	21.5909	18.1623	17.0328	0.000780415	0.00234124	0.00702378	0.0210713	0.0632139	0.189642	0.568925	1.70678	5.12033	15.361	46.0829	Itraconazole	NA	CC(CC)N1N=CN(C1=O)c2ccc(cc2)N3CCN(CC3)c4ccc(cc4)OC[C@H]6CO[C@@](Cn5ncnc5)(O6)c7ccc(Cl)cc7Cl
s-kb3-ss1p-200-o1	activity	NCGC00022001-07	Picropodophyllin	1.1	-1.2	-8.27921	4.95492	43.5239	102.652	35.927	11	256.471	258.226	100.849	102.892	55.3229	38.8921	45.1454	52.901	48.6458	46.1041	42.1005	38.1565	35.927	0.000780415	0.00234124	0.00702378	0.0210713	0.0632139	0.189642	0.568925	1.70678	5.12033	15.361	46.0829	Picropodophyllin	IGFR1	COC1=C(OC)C(=CC(=C1)[C@H]2[C@@H]3[C@H](COC3=O)[C@@H](O)C4=CC5=C(OCO5)C=C24)OC
s-kb3-ss1p-200-o1	activity	NCGC00022567-06	Cladribine	4	-2.1	-4.31797	2.25265	11.0167	96.7751	12.7768	11	451.563	449.476	100.78	92.2353	97.6933	91.0426	102.8	102.829	98.3222	88.3887	85.6902	85.437	12.7768	0.00156083	0.00468253	0.0140476	0.0421426	0.126428	0.379284	1.13785	3.41355	10.2407	30.722	92.1659	Cladribine	ADA	NC1=NC(=NC2=C1N=C[N]2[C@H]3C[C@H](O)[C@@H](CO)O3)Cl
s-kb3-ss1p-200-o1	activity	NCGC00022848-12	Hydrocortisone	1.3	4	-8.97921	4.95492	103.794	82.7936	82.6326	11	494.644	492.575	86.7936	107.286	101.873	99.4316	103.408	108.105	104.885	104.261	105.411	98.0349	82.6326	0.000780415	0.00234124	0.00702378	0.0210713	0.0632139	0.189642	0.568925	1.70678	5.12033	15.361	46.0829	Hydrocortisone	PTGS2	C[C@]\12CCC(=O)\C=C1CC[C@H]3[C@@H]4CC[C@](O)(C(=O)CO)[C@@]4(C)C[C@H](O)[C@H]23
s-kb3-ss1p-200-o1	activity	NCGC00024415-42	Doxorubicin	4	-1.1	-7.22921	2.04786	28.1065	96.1418	31.9255	11	262.892	262.681	95.8434	96.9028	97.4041	86.3802	59.5747	35.8008	15.3883	29.3604	33.923	29.5633	31.9255	0.000780415	0.00234124	0.00702378	0.0210713	0.0632139	0.189642	0.568925	1.70678	5.12033	15.361	46.0829	Doxorubicin	TOP2A	COC1=CC=CC2=C1C(=O)C3=C(O)C4=C(C[C@](O)(C[C@@H]4O[C@H]5C[C@H](N)[C@H](O)[C@H](C)O5)C(=O)CO)C(=C3C2=O)O
s-kb3-ss1p-200-o1	activity	NCGC00024631-01	EBPC	1.3	4	-8.27921	4.95492	101.939	107.165	101.057	11	494.162	494.394	103.665	110.742	102.61	101.466	96.81	99.8003	103.312	104.129	101.566	105.9	101.057	0.000780415	0.00234124	0.00702378	0.0210713	0.0632139	0.189642	0.568925	1.70678	5.12033	15.361	46.0829	EBPC	AKR1B1	CCOC(=O)C/1=C(O)/C(=O)N(CC2=CC=CC=C2)C1
s-kb3-ss1p-200-o1	activity	NCGC00024901-01	BD-1047	2.3	-2.2	-4.77921	1.2221	65.3734	105.463	72.9429	11	484.098	485.29	100.381	113.164	98.0928	106.577	114.578	101.411	103.545	104.197	95.6949	87.7821	72.9429	0.000780415	0.00234124	0.00702378	0.0210713	0.0632139	0.189642	0.568925	1.70678	5.12033	15.361	46.0829	BD-1047	SIGMAR1	CN(C)CCN(C)CCC1=CC=C(Cl)C(=C1)Cl
s-kb3-ss1p-200-o1	activity	NCGC00024928-21	Tamoxifen	4	-2.1	-4.87921	0.8	-17.7935	104.651	12.487	11	411.751	412.163	107.114	105.772	102.193	93.688	104.89	106.363	103.268	82.1641	55.7152	49.0722	12.487	0.000780415	0.00234124	0.00702378	0.0210713	0.0632139	0.189642	0.568925	1.70678	5.12033	15.361	46.0829	Tamoxifen	ER	CCC(/C1=CC=CC=C1)=C(C2=CC=CC=C2)/C3=CC=C(OCCN(C)C)C=C3
s-kb3-ss1p-200-o1	activity	NCGC00024929-01	ICI-D7288	1.3	-2.2	-4.82921	0.9	54.2209	104.944	66.2656	11	470.199	469.944	101.903	115.439	103.799	102.567	102.876	104.948	97.8775	93.2447	97.159	78.0412	66.2656	0.000780415	0.00234124	0.00702378	0.0210713	0.0632139	0.189642	0.568925	1.70678	5.12033	15.361	46.0829	ICI-D7288	HCN	CCN(C1=CC=CC=C1)C2=CC(=[N+](C)C(=N2)C)NC
s-kb3-ss1p-200-o1	activity	NCGC00025015-01	(S)-(+)-Niguldipine	4	-1.1	-5.97921	1.88512	10.5281	90.0594	-3.78214	11	299.393	300.598	92.9084	86.5524	88.9758	94.7082	82.8235	87.7033	74.8976	28.5615	19.9506	21.5684	-3.78214	0.000780415	0.00234124	0.00702378	0.0210713	0.0632139	0.189642	0.568925	1.70678	5.12033	15.361	46.0829	(S)-(+)-Niguldipine	NA	COC(=O)C\1=C(C)\N\C(=C(/[C@@H]1C2=CC(=CC=C2)[N+]([O-])=O)C(=O)OCCCN3CCC(CC3)(C4=CC=CC=C4)C5=CC=CC=C5)C
s-kb3-ss1p-200-o1	activity	NCGC00025035-02	SB-203580	4	-2.1	-4.77921	1	-16.0121	102.616	8.77778	11	420.746	419.706	104.124	95.7465	109.29	105.625	98.8238	98.1055	101.703	89.9585	69.8008	53.5069	8.77778	0.000780415	0.00234124	0.00702378	0.0210713	0.0632139	0.189642	0.568925	1.70678	5.12033	15.361	46.0829	SB-203580	MAPK14	C[S+]([O-])C1=CC=C(C=C1)C2=NC(=C([NH]2)C3=CC=NC=C3)C4=CC=C(F)C=C4
s-kb3-ss1p-200-o1	activity	NCGC00025091-04	U-73122??	4	-2.1	-4.72921	4.09497	-1.40055	117.817	4.10388	11	516.451	521.55	105.929	108.074	105.456	110.677	107.363	124.246	128.454	152.71	118.801	82.0145	4.10388	0.000780415	0.00234124	0.00702378	0.0210713	0.0632139	0.189642	0.568925	1.70678	5.12033	15.361	46.0829	U-73122??	PLCG1	COC1=CC=C2[C@H]3CC[C@]4(C)[C@H](CC[C@H]4[C@@H]3CCC2=C1)NCCCCCCN5C(=O)\C=C/C5=O
s-kb3-ss1p-200-o1	activity	NCGC00025092-01	GR-159897	4	-2.2	-4.72921	2.33317	18.2554	95.7555	19.8347	11	425.079	424.637	98.8022	92.8907	105.302	94.7617	86.4328	101.168	96.5676	90.4798	91.2243	70.3799	19.8347	0.000780415	0.00234124	0.00702378	0.0210713	0.0632139	0.189642	0.568925	1.70678	5.12033	15.361	46.0829	GR-159897	TACR2	COC1(CCN(CCC2=C[NH]C3=CC=C(F)C=C23)CC1)C[S+]([O-])C4=CC=CC=C4
s-kb3-ss1p-200-o1	activity	NCGC00025106-01	MK-886	4	-1.2	-5.32921	3.06545	29.2373	97.4261	33.394	11	398	397.792	93.72	98.6553	91.3219	100.534	101.289	113.289	83.2851	94.1473	57.7627	27.4112	33.394	0.000780415	0.00234124	0.00702378	0.0210713	0.0632139	0.189642	0.568925	1.70678	5.12033	15.361	46.0829	MK-886	ALOX5AP	CC(C)C1=CC2=C(C=C1)[N](CC3=CC=C(Cl)C=C3)C(=C2SC(C)(C)C)CC(C)(C)C(O)=O
s-kb3-ss1p-200-o1	activity	NCGC00025179-01	Mifepristone	4	-1.1	-5.87921	0.7	6.19672	105.073	8.76238	11	344.511	344.111	107.441	91.8586	106.704	98.4748	102.706	86.2461	62.8478	52.8198	31.9999	28.8143	8.76238	0.000780415	0.00234124	0.00702378	0.0210713	0.0632139	0.189642	0.568925	1.70678	5.12033	15.361	46.0829	Mifepristone	PGR	CC#C[C@]1(O)CC[C@H]2[C@@H]/3CCC/4=C/C(=O)CCC4=C3[C@H](C[C@]12C)C5=CC=C(C=C5)N(C)C
s-kb3-ss1p-200-o1	activity	NCGC00025220-01	Purvalanol B	2.3	4	-4.72921	0.9	78.2653	102.744	82.345	11	479.101	479.82	102.744	105.642	94.2843	101.161	107.516	108.028	103.339	94.1169	95.3866	97.5226	82.345	0.000780415	0.00234124	0.00702378	0.0210713	0.0632139	0.189642	0.568925	1.70678	5.12033	15.361	46.0829	Purvalanol B	CDK1	CC(C)[C@H](CO)NC1=NC(=C2N=C[N](C(C)C)C2=N1)NC3=CC(=C(C=C3)C(O)=O)Cl
s-kb3-ss1p-200-o1	activity	NCGC00025225-01	SCH-79797	4	-1.1	-5.87921	0.8	-3.64267	107.133	-3.42708	11	336.9	338.568	104.368	107.148	100.937	105.181	104.184	92.5459	64.8811	33.7264	39.5354	11.2501	-3.42708	0.000780415	0.00234124	0.00702378	0.0210713	0.0632139	0.189642	0.568925	1.70678	5.12033	15.361	46.0829	SCH-79797	PAR1	CC(C)C1=CC=C(C[N]2C=CC3=C4C(=NC(=NC4=CC=C23)NC5CC5)N)C=C1
s-kb3-ss1p-200-o1	activity	NCGC00025230-01	SB-431542	4	-2.2	-4.77921	1.1	4.10267	94.8916	23.0017	11	402.569	403.967	95.6902	77.9875	96.4016	97.5439	105.988	99.6544	93.0584	85.8462	69.7037	59.4376	23.0017	0.000780415	0.00234124	0.00702378	0.0210713	0.0632139	0.189642	0.568925	1.70678	5.12033	15.361	46.0829	SB-431542	TGBR1	NC(=O)C1=CC=C(C=C1)C2=NC(=C([NH]2)C3=NC=CC=C3)C4=CC5=C(OCO5)C=C4
s-kb3-ss1p-200-o1	activity	NCGC00025281-01	Blebbistatin	4	-2.2	-4.72921	0.9	-5.84853	99.2621	21.7215	11	413.773	408.792	107.878	91.2729	89.9385	104.02	105.705	88.3306	100.518	80.9433	76.5259	53.1208	21.7215	0.000780415	0.00234124	0.00702378	0.0210713	0.0632139	0.189642	0.568925	1.70678	5.12033	15.361	46.0829	Blebbistatin	MYH2	CC1=CC=C2\N=C/3N(CCC3(O)C(=O)C2=C1)C4=CC=CC=C4
s-kb3-ss1p-200-o1	activity	NCGC00025288-01	Deguelin	4	-2.2	-5.07921	1.1	7.22483	93.5025	17.7991	11	377.396	377.912	91.4686	94.9323	90.045	102.304	79.2054	102.459	88.2356	81.1333	58.7329	39.0636	17.7991	0.000780415	0.00234124	0.00702378	0.0210713	0.0632139	0.189642	0.568925	1.70678	5.12033	15.361	46.0829	Deguelin	PIK3CA	COC1=CC2=C(C=C1OC)[C@H]3[C@@H](CO2)OC4=C(C=CC5=C4\C=C/C(C)(C)O5)C3=O
s-kb3-ss1p-200-o1	activity	NCGC00025323-06	Ubenimex	1.3	-2.4	-6.12921	1	81.4054	106.736	77.6272	11	466.568	466.782	108.736	107.48	98.8728	108.562	106.255	104.07	94.7188	83.4798	92.6553	83.2895	77.6272	0.000780415	0.00234124	0.00702378	0.0210713	0.0632139	0.189642	0.568925	1.70678	5.12033	15.361	46.0829	Ubenimex	LTA4H	CC(C)C[C@H](NC(=O)[C@@H](O)[C@H](N)CC1=CC=CC=C1)C(O)=O
s-kb3-ss1p-200-o1	activity	NCGC00025325-01	Vapiprost hydrochloride	2.1	-2.2	-4.67921	1.82648	52.9832	105.192	59.944	11	482.966	481.062	109.664	107.488	105.075	99.4401	103.379	104.521	109.426	104.787	95.3915	89.497	59.944	0.000780415	0.00234124	0.00702378	0.0210713	0.0632139	0.189642	0.568925	1.70678	5.12033	15.361	46.0829	Vapiprost hydrochloride	TBXA2R	O[C@H]1C[C@H](OCC2=CC=C(C=C2)C3=CC=CC=C3)[C@H](CC\C=C/CCC(O)=O)[C@H]1N4CCCCC4
s-kb3-ss1p-200-o1	activity	NCGC00025379-01	SR 33805	4	-2.1	-5.17921	0.8	-14.1974	94.2085	-0.529618	11	346.495	347.161	97.0972	92.5882	98.3581	80.5704	97.5771	87.5474	81.5007	72.1201	33.6196	35.4888	-0.529618	0.000780415	0.00234124	0.00702378	0.0210713	0.0632139	0.189642	0.568925	1.70678	5.12033	15.361	46.0829	SR 33805	NA	COC1=CC=C(CCN(C)CCCOC2=CC=C(C=C2)[S+]([O-])(=O)C3=C(C(C)C)C4=CC=CC=C4[NH]3)C=C1OC
s-kb3-ss1p-200-o1	activity	NCGC00081778-02	SID 7969543	2.3	-3	-4.57921	4.95492	58.1968	104.399	61.0274	11	488.47	488.548	98.8994	107.378	32.3241	96.427	101.596	104.385	108.382	104.5	113.589	101.295	61.0274	0.000780415	0.00234124	0.00702378	0.0210713	0.0632139	0.189642	0.568925	1.70678	5.12033	15.361	46.0829	SID 7969543	NR5A1	CCOC(=O)C(C)OC1=CC=CC2=C1\C=C/N(CC(=O)NC3=CC=C4OCCOC4=C3)C2=O
s-kb3-ss1p-200-o1	activity	NCGC00090752-10	Fenretinide	4	-1.1	-5.37921	1.55795	3.61494	100.447	5.56282	11	377.709	378.131	102.957	92.2607	105.967	103.3	102.949	97.1953	93.8474	83.6856	41.035	17.6122	5.56282	0.000780415	0.00234124	0.00702378	0.0210713	0.0632139	0.189642	0.568925	1.70678	5.12033	15.361	46.0829	Fenretinide	RARB	C\C1=C(/C=C/C(C)=C/C=C/C(C)=C/C(=O)NC2=CC=C(O)C=C2)C(C)(C)CCC1
s-kb3-ss1p-200-o1	activity	NCGC00090851-08	5-Azacitidine	4	-1.1	-5.57921	1.4641	16.0547	107.052	14.0798	11	397.811	399.735	98.3966	103.947	115.908	107.633	104.632	105.215	101.621	77.1214	33.5854	30.8592	14.0798	0.000780415	0.00234124	0.00702378	0.0210713	0.0632139	0.189642	0.568925	1.70678	5.12033	15.361	46.0829	5-Azacitidine	DNMT1	NC/1=N/C(=O)N(/C=N1)[C@@H]2O[C@H](CO)[C@@H](O)[C@H]2O
s-kb3-ss1p-200-o1	activity	NCGC00090903-02	Sulfasalazine	5	5	NA	NA	NA	NA	98.367	11	NA	523.306	100.411	125.501	101.237	104.372	114.69	111.449	113.578	109.066	104.641	105.572	98.367	0.000780415	0.00234124	0.00702378	0.0210713	0.0632139	0.189642	0.568925	1.70678	5.12033	15.361	46.0829	Sulfasalazine	NFKB1	OC(=O)C1=CC(=CC=C1O)/N=N/C2=CC=C(C=C2)[S+]([O-])(=O)NC3=NC=CC=C3
s-kb3-ss1p-200-o1	activity	NCGC00091455-07	Celecoxib	4	-2.1	-4.56797	2.72022	5.95644	98.093	9.18664	11	436.917	437.169	94.1918	96.7526	99.2101	99.6493	101.162	99.4991	96.1272	98.7567	91.426	43.8199	9.18664	0.00156083	0.00468253	0.0140476	0.0421426	0.126428	0.379284	1.13785	3.41355	10.2407	30.722	92.1659	Celecoxib	PTGS2	CC1=CC=C(C=C1)C2=CC(=N[N]2C3=CC=C(C=C3)[S+](N)([O-])=O)C(F)(F)F
s-kb3-ss1p-200-o1	activity	NCGC00091641-03	6-mercaptopurine	1.3	-1.2	-7.16797	2.58843	59.8713	103.645	72.258	11	377.466	373.683	105.522	106.341	98.2709	93.6901	67.6421	47.5768	52.0295	54.8805	60.982	70.1378	72.258	0.00156083	0.00468253	0.0140476	0.0421426	0.126428	0.379284	1.13785	3.41355	10.2407	30.722	92.1659	6-mercaptopurine	HPRT1	SC1=NC=NC2=C1N=C[NH]2
s-kb3-ss1p-200-o1	activity	NCGC00092276-10	Y-27632	2.3	-2.4	-4.72921	3.06545	77.2855	100.056	78.6639	11	470.992	472.212	98.0562	96.2843	103.589	105.403	103.135	94.1911	97.0546	103.73	99.8417	92.2785	78.6639	0.000780415	0.00234124	0.00702378	0.0210713	0.0632139	0.189642	0.568925	1.70678	5.12033	15.361	46.0829	Y-27632	ROCK1	C[C@@H](N)C1CC[C@@H](CC1)C(=O)NC2=CC=NC=C2
s-kb3-ss1p-200-o1	activity	NCGC00092284-02	AHPN	4	-2.1	-5.17921	0.7	-5.37779	98.6779	7.49973	11	368.516	369.519	99.482	99.2793	93.9462	91.2513	100.541	91.6717	87.194	65.6861	46.5016	44.3572	7.49973	0.000780415	0.00234124	0.00702378	0.0210713	0.0632139	0.189642	0.568925	1.70678	5.12033	15.361	46.0829	AHPN	RARG	OC(=O)C1=CC2=CC=C(C=C2C=C1)C3=CC=C(O)C(=C3)C45CC6CC(CC(C6)C4)C5
s-kb3-ss1p-200-o1	activity	NCGC00092289-01	DA-3003-1	4	-2.1	-4.77921	3.132	4.41532	99.6078	0.719533	11	432.671	433.628	93.1143	96.8542	95.7352	96.3009	96.4541	99.7881	103.616	108.944	102.799	61.3797	0.719533	0.000780415	0.00234124	0.00702378	0.0210713	0.0632139	0.189642	0.568925	1.70678	5.12033	15.361	46.0829	DA-3003-1	CDC25	ClC/1=C(NCCN2CCOCC2)/C(=O)C3=C(C=CC=N3)C1=O
s-kb3-ss1p-200-o1	activity	NCGC00092318-02	NSC 23766	4	-2.1	-4.77921	0.9	-27.421	97.1073	3.29005	11	387.281	388.331	101.096	60.9667	93.4153	91.4717	103.177	97.3019	89.0959	82.4871	59.5811	47.6814	3.29005	0.000780415	0.00234124	0.00702378	0.0210713	0.0632139	0.189642	0.568925	1.70678	5.12033	15.361	46.0829	NSC 23766	RAC1	CCN(CC)CCCC(C)NC1=NC(=CC(=N1)C)NC2=CC3=C(N)C=C(C)N=C3C=C2
s-kb3-ss1p-200-o1	activity	NCGC00092329-04	Eliprodil	4	-2.2	-4.67921	4.09497	14.6077	100.197	21.0661	11	449.946	450.173	99.0608	99.1703	107.404	109.707	98.4013	107.747	92.6577	92.9063	93.7502	80.1455	21.0661	0.000780415	0.00234124	0.00702378	0.0210713	0.0632139	0.189642	0.568925	1.70678	5.12033	15.361	46.0829	Eliprodil	GRIN2A	OC(CN1CCC(CC1)CC2=CC=C(F)C=C2)C3=CC=C(Cl)C=C3
s-kb3-ss1p-200-o1	activity	NCGC00092344-01	GW-0742	4	-2.2	-4.62921	4.09497	20.9706	96.6787	26.8351	11	439.719	439.04	96.7243	107.292	100.538	95.1637	99.291	87.1966	99.7501	100.855	82.3319	83.9947	26.8351	0.000780415	0.00234124	0.00702378	0.0210713	0.0632139	0.189642	0.568925	1.70678	5.12033	15.361	46.0829	GW-0742	PPARD	CC1=CC(=CC=C1OCC(O)=O)SCC2=C(C)N=C(S2)C3=CC=C(C(=C3)F)C(F)(F)F
s-kb3-ss1p-200-o1	activity	NCGC00092372-01	Necrostatin-1	1.3	4	-4.82921	4.95492	87.2712	99.6046	87.4934	11	472.163	473.388	96.1046	106.281	97.5888	91.2571	100.115	100.653	99.8934	101.313	103.822	92.9555	87.4934	0.000780415	0.00234124	0.00702378	0.0210713	0.0632139	0.189642	0.568925	1.70678	5.12033	15.361	46.0829	Necrostatin-1	RIPK1	CN1C(=O)C(CC2=C[NH]C3=C2C=CC=C3)NC1=S
s-kb3-ss1p-200-o1	activity	NCGC00092381-02	ABT-702	4	-2.1	-4.67921	1.21	-7.39285	96.464	11.2311	11	412.171	411.218	104.351	105.1	94.306	100.463	94.1782	90.3385	88.3056	83.5714	78.6886	68.2973	11.2311	0.000780415	0.00234124	0.00702378	0.0210713	0.0632139	0.189642	0.568925	1.70678	5.12033	15.361	46.0829	ABT-702	ADK	NC1=C2C(=NC=N1)N=C(C=C2C3=CC(=CC=C3)Br)C4=CN=C(C=C4)N5CCOCC5
s-kb3-ss1p-200-o1	activity	NCGC00092384-02	Fenobam	2.3	4	-4.42921	4.95492	65.8618	100.78	73.994	11	477.105	479.018	90.436	122.433	93.6352	105.88	94.5975	81.3899	116.38	97.5062	101.063	103.38	73.994	0.000780415	0.00234124	0.00702378	0.0210713	0.0632139	0.189642	0.568925	1.70678	5.12033	15.361	46.0829	Fenobam	GRM5	O=C2N=C(NC(=O)Nc1cccc(Cl)c1)N(C)C2
s-kb3-ss1p-200-o1	activity	NCGC00092385-02	LY-320135	2.1	-2.2	-4.77921	1.37226	30.4459	98.2945	42.2082	11	435.118	433.496	101.02	94.2856	90.7069	104.461	92.9335	101.457	100.265	100.812	79.6628	69.2331	42.2082	0.000780415	0.00234124	0.00702378	0.0210713	0.0632139	0.189642	0.568925	1.70678	5.12033	15.361	46.0829	LY-320135	CNR1	COC1=CC=C(C=C1)C2=C(C(=O)C3=CC=C(C=C3)C#N)C4=CC=C(OC)C=C4O2
s-kb3-ss1p-200-o1	activity	NCGC00094082-03	2-Methoxyestradiol	4	-1.1	-6.22921	1.28756	23.212	104.645	20.0101	11	345.874	349.684	92.4172	114.566	106.546	99.0507	107.626	88.5676	62.5051	41.5433	29.881	24.9195	20.0101	0.000780415	0.00234124	0.00702378	0.0210713	0.0632139	0.189642	0.568925	1.70678	5.12033	15.361	46.0829	2-Methoxyestradiol	HIF1A	COC1=C(O)C=C2CC[C@@H]3[C@H](CC[C@]4(C)[C@@H](O)CC[C@@H]34)C2=C1
s-kb3-ss1p-200-o1	activity	NCGC00094374-05	Seliciclib	4	-1.2	-5.47921	1.50949	25.2848	101.293	27.7988	11	396.882	395.625	102.869	101.107	101.945	99.912	103.552	94.7834	96.3681	81.9473	52.725	29.453	27.7988	0.000780415	0.00234124	0.00702378	0.0210713	0.0632139	0.189642	0.568925	1.70678	5.12033	15.361	46.0829	Seliciclib	CDK1	CC[C@H](CO)NC1=NC(=C2N=C[N](C(C)C)C2=N1)NCC3=CC=CC=C3
s-kb3-ss1p-200-o1	activity	NCGC00095134-03	Ezetimibe	1.1	-1.2	-5.22921	1.71374	31.677	105.555	31.9936	11	438.183	437.503	110.951	110.702	101.775	102.835	105.882	102.962	99.3522	102.587	70.3484	46.6733	31.9936	0.000780415	0.00234124	0.00702378	0.0210713	0.0632139	0.189642	0.568925	1.70678	5.12033	15.361	46.0829	Ezetimibe	NPC1L1	OC(CCC1C(N(C1=O)C2=CC=C(F)C=C2)C3=CC=C(O)C=C3)C4=CC=C(F)C=C4
s-kb3-ss1p-200-o1	activity	NCGC00095150-06	Telmisartan	1.3	4	-7.22921	3.98997	102.491	95.0004	107.389	11	478.611	478.032	95.9909	91.4155	99.831	93.9341	99.0655	107.998	96.2121	104.037	94.019	105.732	107.389	0.000780415	0.00234124	0.00702378	0.0210713	0.0632139	0.189642	0.568925	1.70678	5.12033	15.361	46.0829	Telmisartan	AGT	CCCC1=NC2=C(C=C(C=C2C)C3=NC4=CC=CC=C4[N]3C)[N]1CC5=CC=C(C=C5)C6=CC=CC=C6C(O)=O
s-kb3-ss1p-200-o1	activity	NCGC00159337-02	Efavirenz	4	-2.1	-4.76797	1.4641	-11.7139	104.199	-2.2291	11	429.081	430.44	108.059	99.0744	105.212	103.828	102.56	104.702	104.361	93.531	69.1767	23.0079	-2.2291	0.00156083	0.00468253	0.0140476	0.0421426	0.126428	0.379284	1.13785	3.41355	10.2407	30.722	92.1659	Efavirenz	TERT	FC(F)(F)[C@@]3(C#CC1CC1)OC(=O)Nc2ccc(Cl)cc23
s-kb3-ss1p-200-o1	activity	NCGC00159453-02	Zileuton	2.3	-2.2	-4.41797	1.78849	38.0155	99.5115	45.5556	11	467.034	467.263	99.4136	94.9853	105.771	103.501	109.577	94.4113	94.3204	95.4365	88.0995	80.4638	45.5556	0.00156083	0.00468253	0.0140476	0.0421426	0.126428	0.379284	1.13785	3.41355	10.2407	30.722	92.1659	Zileuton	ALOX5	NC(=O)N(O)C(C)c1cc2ccccc2s1
s-kb3-ss1p-200-o1	activity	NCGC00159455-08	Gefitinib	4	-2.1	-5.37921	0.6	-3.45298	106.5	12.9549	11	377.222	376.93	113.003	100.302	100.985	104.354	89.4768	101.756	83.2625	60.8127	44.1815	40.9361	12.9549	0.000780415	0.00234124	0.00702378	0.0210713	0.0632139	0.189642	0.568925	1.70678	5.12033	15.361	46.0829	Gefitinib	EGFR	COC1=CC2=NC=NC(=C2C=C1OCCCN3CCOCC3)NC4=CC=C(F)C(=C4)Cl
s-kb3-ss1p-200-o1	activity	NCGC00159456-07	Imatinib	4	-2.2	-4.62921	4.09497	6.34527	85.9425	11.3751	11	386.831	387.42	78.7226	89.7651	88.68	96.9783	89.8395	86.2061	94.2626	79.7629	69.1253	71.4809	11.3751	0.000780415	0.00234124	0.00702378	0.0210713	0.0632139	0.189642	0.568925	1.70678	5.12033	15.361	46.0829	Imatinib	ABL1	CN1CCN(CC1)CC2=CC=C(C=C2)C(=O)NC3=CC=C(C)C(=C3)NC4=NC=CC(=N4)C5=CC=CN=C5
s-kb3-ss1p-200-o1	activity	NCGC00159483-02	Hydroxychloroquine sulfate	2.3	3	-4.67921	4.50447	152.931	101.78	150.575	11	507.743	505.933	103.737	97.8586	92.7004	105.145	93.3171	107.646	101.247	110.167	102.444	111.525	150.575	0.000780415	0.00234124	0.00702378	0.0210713	0.0632139	0.189642	0.568925	1.70678	5.12033	15.361	46.0829	Hydroxychloroquine sulfate	MAP1LC3A	O=S(=O)(O)O.CCN(CCO)CCCC(C)Nc1ccnc2cc(Cl)ccc12
s-kb3-ss1p-200-o1	activity	NCGC00159496-02	Sildenafil citrate	4	-2.1	-4.62921	0.8	-7.79846	111.478	23.4871	11	467.54	462.366	121.254	111.609	116.39	104.223	110.592	98.5785	100.634	86.5198	89.2533	77.1592	23.4871	0.000780415	0.00234124	0.00702378	0.0210713	0.0632139	0.189642	0.568925	1.70678	5.12033	15.361	46.0829	Sildenafil citrate	PDE4A	CN1CCN(CC1)S(=O)(=O)c4cc(C3=Nc2c(CCC)nn(C)c2C(=O)N3)c(OCC)cc4.O=C(O)C(O)(CC(=O)O)CC(=O)O
s-kb3-ss1p-200-o1	activity	NCGC00159544-02	Zaldaride maleate	4	-2.1	-4.47921	1.4641	-24.8343	93.1685	6.11729	11	409.738	407.393	102.841	94.7632	86.1729	86.5597	96.0009	97.0453	86.9262	88.0557	85.0628	78.3362	6.11729	0.000780415	0.00234124	0.00702378	0.0210713	0.0632139	0.189642	0.568925	1.70678	5.12033	15.361	46.0829	Zaldaride maleate	CALM1	CC1(CN2CCC(CC2)N3C(=O)NC4=C3C=CC=C4)OCC5=CC=CC=C5[N]6C=CC=C16
s-kb3-ss1p-200-o1	activity	NCGC00160396-03	Pravadoline	4	-2.2	-4.97921	2.18762	22.9279	95.6175	24.4807	11	409.57	410.372	94.7449	93.7722	96.2814	86.3343	90.4774	110.754	87.9927	104.791	81.2217	47.0439	24.4807	0.000780415	0.00234124	0.00702378	0.0210713	0.0632139	0.189642	0.568925	1.70678	5.12033	15.361	46.0829	Pravadoline	MT-CO1	COC1=CC=C(C=C1)C(=O)C2=C(C)[N](CCN3CCOCC3)C4=CC=CC=C24
s-kb3-ss1p-200-o1	activity	NCGC00161408-01	anagrelide	1.3	-1.2	-8.02921	0.7	71.5136	100.56	66.9379	11	378.051	378.81	96.5598	93.0898	87.1202	81.5089	80.4358	66.9715	76.0808	78.9283	73.7326	69.3614	66.9379	0.000780415	0.00234124	0.00702378	0.0210713	0.0632139	0.189642	0.568925	1.70678	5.12033	15.361	46.0829	anagrelide	PDE3A	Cl.Oc1cn2Cc3c(Nc2n1)ccc(Cl)c3Cl
s-kb3-ss1p-200-o1	activity	NCGC00161410-01	CCT-018159	4	-2.1	-4.72921	0.9	-23.8326	99.8445	6.98694	11	405.383	405.921	103.298	104.486	100.971	106.52	95.1676	95.2122	85.2723	83.2248	70.7812	53.474	6.98694	0.000780415	0.00234124	0.00702378	0.0210713	0.0632139	0.189642	0.568925	1.70678	5.12033	15.361	46.0829	CCT-018159	HSP90AB1	CCC1=C(O)C=C(O)C(=C1)C2=NNC(C)=C2C3=CC4=C(OCCO4)C=C3
s-kb3-ss1p-200-o1	activity	NCGC00161599-08	Troglitazone	2.1	-2.2	-4.62921	4.09497	25.5739	101.496	31.8403	11	462.803	452.811	109.235	98.9955	88.6892	92.1039	97.8697	96.8888	102.671	108.235	99.3673	91.3249	31.8403	0.000780415	0.00234124	0.00702378	0.0210713	0.0632139	0.189642	0.568925	1.70678	5.12033	15.361	46.0829	Troglitazone	CCL2	CC1=C(O)C(=C2CCC(C)(COC3=CC=C(CC4SC(=O)NC4=O)C=C3)OC2=C1C)C
s-kb3-ss1p-200-o1	activity	NCGC00161622-04	Actinomycin D	4	4	NA	4.95492	26.398	44.5472	40.2257	11	NA	132.967	42.5472	23.7428	22.8395	25.5878	31.4041	29.583	25.5558	26.7937	24.7555	29.9505	40.2257	0.000780415	0.00234124	0.00702378	0.0210713	0.0632139	0.189642	0.568925	1.70678	5.12033	15.361	46.0829	Actinomycin D	PRKDC	CC(C)C1NC(=O)[C@@H](NC(=O)C2=C3\N=C\4/C(=C(/C)C(=O)\C(=C4C(=O)N[C@H]5[C@@H](C)OC(=O)C(C(C)C)N(C)C(=O)CN(C)C(=O)[C@@H]6CCCN6C(=O)C(NC5=O)C(C)C)N)OC3=C(C)C=C2)[C@@H](C)OC(=O)C(C(C)C)N(C)C(=O)CN(C)C(=O)[C@@H]7CCCN7C1=O
s-kb3-ss1p-200-o1	activity	NCGC00161703-02	NCGC00161703	4	-1.1	-6.37921	0.6	16.0258	102.201	26.2075	11	310.076	303.226	111.388	87.8196	83.9373	83.6245	93.9974	70.4958	55.4242	35.0598	34.9135	19.5169	26.2075	0.000780415	0.00234124	0.00702378	0.0210713	0.0632139	0.189642	0.568925	1.70678	5.12033	15.361	46.0829	NCGC00161703	NFKB1	COC1=CC=CC2=C1C(=NC(=N2)C3=CC=CS3)NN4C(=O)\C=C(C)/C4=O
s-kb3-ss1p-200-o1	activity	NCGC00161825-02	GSK-3965	2.3	-3	-4.92921	4.95492	65.1659	105.46	93.8616	11	480.403	477.418	109.46	95.1975	102.44	102.791	96.6456	111.513	105.418	103.91	112.06	73.6311	93.8616	0.000780415	0.00234124	0.00702378	0.0210713	0.0632139	0.189642	0.568925	1.70678	5.12033	15.361	46.0829	GSK-3965	ABCA1	OC(=O)CC1=CC=CC(=C1)OCCCN(CC(C2=CC=CC=C2)C3=CC=CC=C3)CC4=CC=CC(=C4Cl)C(F)(F)F
s-kb3-ss1p-200-o1	activity	NCGC00162385-03	Olprinone	5	5	NA	NA	NA	NA	107.148	11	NA	528.873	104.266	113.83	106.53	106.177	107.363	106.661	110.185	121.37	107.292	115.395	107.148	0.000780415	0.00234124	0.00702378	0.0210713	0.0632139	0.189642	0.568925	1.70678	5.12033	15.361	46.0829	Olprinone	PDE3A	C\C1=C(\C=C(C#N)/C(=O)N1)C2=C[N]3C=CN=C3C=C2
s-kb3-ss1p-200-o1	activity	NCGC00162398-03	KN-62	2.1	-2.2	-4.72921	1.88512	35.2109	101.573	43.9786	11	456.936	455.273	106.605	96.5382	102.284	105.473	109.297	93.2613	100.979	95.8333	95.9872	75.9966	43.9786	0.000780415	0.00234124	0.00702378	0.0210713	0.0632139	0.189642	0.568925	1.70678	5.12033	15.361	46.0829	KN-62	CAMKK2	CN([C@@H](CC1=CC=C(O[S+]([O-])(=O)C2=CC=CC3=C2C=CN=C3)C=C1)C(=O)N4CCN(CC4)C5=CC=CC=C5)[S+]([O-])(=O)C6=CC=CC7=C6C=CN=C7
s-kb3-ss1p-200-o1	activity	NCGC00162405-01	ACPA	2.3	4	-4.72921	3.06545	75.5242	101.45	76.9764	11	476.313	477.124	94.831	94.8766	98.8404	87.2962	104.404	109.036	119.352	100.091	102.063	92.4269	76.9764	0.000780415	0.00234124	0.00702378	0.0210713	0.0632139	0.189642	0.568925	1.70678	5.12033	15.361	46.0829	ACPA	CNR1	CCCCC\C=C/C\C=C/C\C=C/C\C=C/CCCC(=O)NC1CC1
s-kb3-ss1p-200-o1	activity	NCGC00162423-03	Mithramycin	1.3	4	-5.07921	4.95492	128.572	106.607	125.879	11	529.303	533.262	104.572	105.635	108.271	116.867	112.147	108.861	94.6014	108.805	107.639	130.265	125.879	0.000780415	0.00234124	0.00702378	0.0210713	0.0632139	0.189642	0.568925	1.70678	5.12033	15.361	46.0829	Mithramycin	ADH1A	CO[C@@H]([C@@H]1CC2=C(C(=C3C(=C(C)C(=CC3=C2)C[C@H]4C[C@H](O[C@H]5C[C@@H](O)[C@H](O)[C@@H](C)O5)[C@@H](O)[C@@H](C)O4)O)O)C(=O)[C@H]1O[C@@H]6C[C@H](O[C@@H]7C[C@H](O[C@@H]8C[C@](O)(CO)[C@@H](O)[C@H](C)O8)[C@@H](O)[C@H](C)O7)[C@@H](O)[C@H](C)O6)C(=O)[C@@H](O)[C@@H](C)O
s-kb3-ss1p-200-o1	activity	NCGC00163107-06	CITCO	1.3	-1.4	-8.52921	0.6	93.9765	116.251	92.4903	11	470.661	470.604	112.251	103.582	100.531	102.168	95.402	93.3856	103.969	96.6753	78.5016	102.885	92.4903	0.000780415	0.00234124	0.00702378	0.0210713	0.0632139	0.189642	0.568925	1.70678	5.12033	15.361	46.0829	CITCO	NR1I3	ClC1=CC=C(C=C1)C2=C(\C=N\OCC3=CC(=C(Cl)C=C3)Cl)[N]4C=CSC4=N2
s-kb3-ss1p-200-o1	activity	NCGC00163128-06	Pioglitazone HCl	4	-2.2	-4.67921	4.09497	15.9767	92.493	21.7283	11	416.274	418.524	89.2419	97.8261	104.217	84.4344	88.8553	93.5572	91.9347	95.4178	87.2234	76.6199	21.7283	0.000780415	0.00234124	0.00702378	0.0210713	0.0632139	0.189642	0.568925	1.70678	5.12033	15.361	46.0829	Pioglitazone HCl	PPARG	CCC1=CN=C(CCOC2=CC=C(CC3SC(=O)NC3=O)C=C2)C=C1
s-kb3-ss1p-200-o1	activity	NCGC00163411-02	Triptolide	4	-1.4	-8.67921	3.51175	38.6755	77.1397	50.4013	11	202.454	200.784	75.9997	53.8566	29.664	27.3995	31.871	38.878	41.9871	44.1	44.0222	42.1015	50.4013	0.000780415	0.00234124	0.00702378	0.0210713	0.0632139	0.189642	0.568925	1.70678	5.12033	15.361	46.0829	Triptolide	POLR2A	[H][C@@]12C[C@@H]3O[C@@]34[C@H](O)[C@]5(O[C@H]5[C@@H]6O[C@]46[C@@]1(C)CCC7=C2COC7=O)C(C)C
s-kb3-ss1p-200-o1	activity	NCGC00163474-05	Cyclopamine	1.1	1.2	-6.17921	1.88512	125.294	94.6834	102.561	11	512.599	512.325	98.7938	91.8019	98.0418	97.6557	90.7851	93.4682	108.748	122.064	122.294	126.744	102.561	0.000780415	0.00234124	0.00702378	0.0210713	0.0632139	0.189642	0.568925	1.70678	5.12033	15.361	46.0829	Cyclopamine	SMO	C[C@@H]1CN[C@H]2[C@@H](C)[C@@]\3(CC[C@H]\4[C@@H]5C/C=C6/C[C@@H](O)CC[C@]6(C)[C@H]5CC4=C3C)O[C@@H]2C1
s-kb3-ss1p-200-o1	activity	NCGC00164574-03	Erlotinib hydrochloride	1.1	-2.2	-5.27921	0.8	38.1436	109.337	49.4156	11	449.732	448.181	114.328	112.087	106.255	107.376	100.496	104.077	101.84	90.977	70.7688	59.9257	49.4156	0.000780415	0.00234124	0.00702378	0.0210713	0.0632139	0.189642	0.568925	1.70678	5.12033	15.361	46.0829	Erlotinib hydrochloride	EGFR	COCCOC1=CC2=NC=NC(=C2C=C1OCCOC)NC3=CC=CC(=C3)C#C
s-kb3-ss1p-200-o1	activity	NCGC00164604-03	Fluvastatin	1.3	-2.2	-5.02921	1.78849	49.3536	92.4908	51.3721	11	412.487	415.938	82.6047	88.1598	92.8945	109.093	81.7587	96.9474	96.4495	92.6112	80.4366	62.6117	51.3721	0.000780415	0.00234124	0.00702378	0.0210713	0.0632139	0.189642	0.568925	1.70678	5.12033	15.361	46.0829	Fluvastatin	HMGCR	CC(C)[N]1C2=CC=CC=C2C(=C1\C=C\[C@H](O)C[C@H](O)CC([O-])=O)C3=CC=C(F)C=C3
s-kb3-ss1p-200-o1	activity	NCGC00165721-02	A 83-01	2.3	-2.2	-4.67921	4.09497	42.3038	101.539	45.8675	11	466.148	467.175	94.0389	110.162	109.131	97.4891	102.129	100.899	107.816	96.6993	94.2619	87.2072	45.8675	0.000780415	0.00234124	0.00702378	0.0210713	0.0632139	0.189642	0.568925	1.70678	5.12033	15.361	46.0829	A 83-01	TGBR1	CC1=CC=CC(=N1)C2=N[N](C=C2C3=CC=NC4=C3C=CC=C4)C(=S)NC5=CC=CC=C5
s-kb3-ss1p-200-o1	activity	NCGC00165736-03	Acadesine	5	5	NA	NA	NA	NA	107.341	11	NA	467.004	90.6747	95.0896	89.6915	102.815	105.674	88.6397	95.4837	94.7395	97.1435	102.539	107.341	0.000780415	0.00234124	0.00702378	0.0210713	0.0632139	0.189642	0.568925	1.70678	5.12033	15.361	46.0829	Acadesine	PRKAA1	NC(=O)C1=C(N)[N](C=N1)[C@@H]2O[C@H](CO)[C@@H](O)[C@H]2O
s-kb3-ss1p-200-o1	activity	NCGC00165782-02	GW 4869	2.3	3	-4.67921	4.09497	145.466	103.302	143.84	11	512.136	512.239	103.926	94.2895	107.369	113.973	91.9158	102.129	104.711	106.207	106.444	111.999	143.84	0.000780415	0.00234124	0.00702378	0.0210713	0.0632139	0.189642	0.568925	1.70678	5.12033	15.361	46.0829	GW 4869	NSMAF	O=C(NC1=CC=C(C=C1)/C2=N/CCN2)\C=C\C3=CC=C(\C=C\C(=O)NC4=CC=C(C=C4)C/5=N/CCN5)C=C3
s-kb3-ss1p-200-o1	activity	NCGC00165811-02	IMD-0354	4	-1.2	-7.47921	1.55795	21.9114	91.9363	23.5109	11	219.424	220.009	91.7062	100.195	73.5537	72.6164	43.5294	21.1546	12.4956	13.1856	33.0778	31.9538	23.5109	0.000780415	0.00234124	0.00702378	0.0210713	0.0632139	0.189642	0.568925	1.70678	5.12033	15.361	46.0829	IMD-0354	IKBKB	OC1=C(C=C(Cl)C=C1)C(=O)NC2=CC(=CC(=C2)C(F)(F)F)C(F)(F)F
s-kb3-ss1p-200-o1	activity	NCGC00165833-04	Entinostat	4	-1.1	-6.17921	1	15.3364	110.51	16.071	11	351.885	352.735	107.891	104.859	110.754	114.88	103.802	85.6898	67.7774	42.0149	28.1988	18.148	16.071	0.000780415	0.00234124	0.00702378	0.0210713	0.0632139	0.189642	0.568925	1.70678	5.12033	15.361	46.0829	Entinostat	HDAC1	NC1=C(NC(=O)C2=CC=C(CNC(=O)OCC3=CC=CN=C3)C=C2)C=CC=C1
s-kb3-ss1p-200-o1	activity	NCGC00165863-02	PD-173074	4	-1.1	-5.07921	1.62662	-3.72222	99.6672	5.53954	11	396.778	395.511	106.211	96.2075	103.526	89.7944	105.026	93.8927	96.0314	98.3395	71.8464	18.0017	5.53954	0.000780415	0.00234124	0.00702378	0.0210713	0.0632139	0.189642	0.568925	1.70678	5.12033	15.361	46.0829	PD-173074	FGFR	CCN(CC)CCCCNC1=NC=C2C=C(C(=NC2=N1)NC(=O)NC(C)(C)C)C3=CC(=CC(=C3)OC)OC
s-kb3-ss1p-200-o1	activity	NCGC00165869-02	Dorsomorphin	4	-2.1	-4.92921	0.6	-33.9893	106.363	-1.02095	11	387.039	388.592	102.005	104.591	107.917	95.1874	107.874	104.772	82.5156	63.798	56.8402	40.5393	-1.02095	0.000780415	0.00234124	0.00702378	0.0210713	0.0632139	0.189642	0.568925	1.70678	5.12033	15.361	46.0829	Dorsomorphin	TGBR1	C1CCN(CC1)CCOC2=CC=C(C=C2)C3=C[N]4N=CC(=C4N=C3)C5=CC=NC=C5
s-kb3-ss1p-200-o1	activity	NCGC00165873-02	PS-1145	4	-2.2	-4.77921	1	-4.08587	95.9543	21.2027	11	400.084	399.366	100.229	94.8781	94.1132	100.494	103.953	84.293	88.3821	83.8508	77.5172	47.26	21.2027	0.000780415	0.00234124	0.00702378	0.0210713	0.0632139	0.189642	0.568925	1.70678	5.12033	15.361	46.0829	PS-1145	IKBKB	ClC1=CC2=C([NH]C3=C2C=CN=C3)C(=C1)NC(=O)C4=CC=CN=C4
s-kb3-ss1p-200-o1	activity	NCGC00165875-02	PB-28	4	-1.1	-5.17921	1.55795	12.2619	107.46	19.1147	11	431.545	429.265	111.721	107.672	107.293	103.56	106.949	108.977	104.682	93.2955	71.022	29.4114	19.1147	0.000780415	0.00234124	0.00702378	0.0210713	0.0632139	0.189642	0.568925	1.70678	5.12033	15.361	46.0829	PB-28	SIGMAR1	COC1=C2CCCC(CCCN3CCN(CC3)C4CCCCC4)C2=CC=C1
s-kb3-ss1p-200-o1	activity	NCGC00165898-02	SD-208	2.1	-2.2	-4.72921	3.06545	46.9488	99.8678	46.923	11	456.923	458.188	90.0944	94.7515	104.525	101.653	104.362	101.196	104.657	94.8205	102.922	79.4365	46.923	0.000780415	0.00234124	0.00702378	0.0210713	0.0632139	0.189642	0.568925	1.70678	5.12033	15.361	46.0829	SD-208	TGBR1	FC1=C(C=C(Cl)C=C1)C2=NC3=NC=CN=C3C(=N2)NC4=CC=NC=C4
s-kb3-ss1p-200-o1	activity	NCGC00167488-05	Sorafenib	4	-1.1	-5.32921	1.69245	10.3182	98.0104	9.96011	11	380.409	380.295	99.4739	79.6615	96.7486	109.595	96.6402	103.061	98.0106	85.4905	48.0083	24.3887	9.96011	0.000780415	0.00234124	0.00702378	0.0210713	0.0632139	0.189642	0.568925	1.70678	5.12033	15.361	46.0829	Sorafenib	FLT1	CNC(=O)C1=CC(=CC=N1)OC2=CC=C(NC(=O)NC3=CC=C(Cl)C(=C3)C(F)(F)F)C=C2
s-kb3-ss1p-200-o1	activity	NCGC00167491-03	Lenalidomide	5	5	NA	NA	NA	NA	85.6998	11	NA	474.73	89.6095	91.7954	100.507	98.9632	105.206	85.6851	101.577	96.9005	91.2517	99.1323	85.6998	0.00156083	0.00468253	0.0140476	0.0421426	0.126428	0.379284	1.13785	3.41355	10.2407	30.722	92.1659	Lenalidomide	TNF	NC1=C2CN(C3CCC(=O)NC3=O)C(=O)C2=CC=C1
s-kb3-ss1p-200-o1	activity	NCGC00167507-03	Lapatinib	4	-2.1	-5.22921	0.7	-19.6917	109.169	1.59993	11	388.54	389.978	108.058	108.535	112.633	100.02	102.768	104.541	91.0296	62.3624	55.4417	25.077	1.59993	0.000780415	0.00234124	0.00702378	0.0210713	0.0632139	0.189642	0.568925	1.70678	5.12033	15.361	46.0829	Lapatinib	EGFR	C[S+]([O-])(=O)CCNCC1=CC=C(O1)C2=CC3=C(NC4=CC=C(OCC5=CC(=CC=C5)F)C(=C4)Cl)N=CN=C3C=C2
s-kb3-ss1p-200-o1	activity	NCGC00167513-03	Vandetanib	4	-2.1	-4.67921	1.21	-11.2283	92.3408	7.10983	11	392.494	390.637	98.8005	90.5809	100.241	91.5339	101.707	78.5464	95.1433	72.7649	70.4337	64.3032	7.10983	0.000780415	0.00234124	0.00702378	0.0210713	0.0632139	0.189642	0.568925	1.70678	5.12033	15.361	46.0829	Vandetanib	EGFR	COC1=CC2=C(NC3=CC=C(Br)C=C3F)N=CN=C2C=C1OCC4CCN(C)CC4
s-kb3-ss1p-200-o1	activity	NCGC00167739-01	GW-4064X	4	-2.2	-4.67921	4.09497	22.9047	101.453	28.6411	11	458.588	459.185	99.6924	106.039	104.141	104.664	96.1486	93.8462	106.013	105.413	96.7776	83.0714	28.6411	0.000780415	0.00234124	0.00702378	0.0210713	0.0632139	0.189642	0.568925	1.70678	5.12033	15.361	46.0829	GW-4064X	NR14H	CC(C)C1=C(COC2=CC=C(\C=C\C3=CC=CC(=C3)C(O)=O)C(=C2)Cl)C(=NO1)C4=C(Cl)C=CC=C4Cl
s-kb3-ss1p-200-o1	activity	NCGC00167751-01	SSR-69071	4	-2.2	-4.52921	1.88512	-8.84072	93.6817	16.6559	11	417.679	416.106	96.333	98.1689	90.0546	93.7474	95.6394	90.0063	95.6109	97.1201	78.2856	75.7537	16.6559	0.000780415	0.00234124	0.00702378	0.0210713	0.0632139	0.189642	0.568925	1.70678	5.12033	15.361	46.0829	SSR-69071	ELA2	COC1=CC(=C2C(=O)N(COC/3=C/C(=O)N4\C=C/C=C(OCCN5CCCCC5)\C4=N3)[S+]([O-])(=O)C2=C1)C(C)C
s-kb3-ss1p-200-o1	activity	NCGC00167767-01	IKK16	4	-2.1	-4.67921	4.09497	-12.6758	107.026	-5.15029	11	470.153	472.297	96.1941	105.267	112.408	107.687	122.284	105.634	116.267	118.545	74.9806	81.6765	-5.15029	0.000780415	0.00234124	0.00702378	0.0210713	0.0632139	0.189642	0.568925	1.70678	5.12033	15.361	46.0829	IKK16	IKBKB	O=C(N1CCC(CC1)N2CCCC2)C3=CC=C(NC4=NC=CC(=N4)C5=CC6=C(S5)C=CC=C6)C=C3
s-kb3-ss1p-200-o1	activity	NCGC00167785-01	PAC-1	1.1	-2.2	-4.92921	0.7	13.752	105.231	34.9823	11	430.28	431.105	101.327	104.531	105.41	106.9	104.439	102.592	98.6066	75.9934	75.5819	58.7469	34.9823	0.000780415	0.00234124	0.00702378	0.0210713	0.0632139	0.189642	0.568925	1.70678	5.12033	15.361	46.0829	PAC-1	CASP3	OC1=C(C=CC=C1CC=C)/C=N/NC(=O)CN2CCN(CC2)CC3=CC=CC=C3
s-kb3-ss1p-200-o1	activity	NCGC00167803-01	GSI-9	2.1	-2.2	-4.62921	4.09497	24.3897	102.527	31.1276	11	467.028	466.241	109.996	96.1787	110.823	96.5556	102.706	100.93	108.279	100.416	98.9817	89.4517	31.1276	0.000780415	0.00234124	0.00702378	0.0210713	0.0632139	0.189642	0.568925	1.70678	5.12033	15.361	46.0829	GSI-9	NOTCH1	C[C@H](NC(=O)CC1=CC(=CC(=C1)F)F)C(=O)N[C@H](C(=O)OC(C)(C)C)C2=CC=CC=C2
s-kb3-ss1p-200-o1	activity	NCGC00167805-02	Ivachtin	1.3	4	-8.97921	4.95492	108.242	91.742	108.595	11	516.938	516.119	94.742	109.504	99.2083	112.211	104.486	116.954	110.675	103.548	106.68	108.735	108.595	0.000780415	0.00234124	0.00702378	0.0210713	0.0632139	0.189642	0.568925	1.70678	5.12033	15.361	46.0829	Ivachtin	CASP3	CC(=O)OCCN1C(=O)C2=C(C)N=C3C=CC(=CC3=C2C1=O)[S+]([O-])(=O)N4CCOCC4
s-kb3-ss1p-200-o1	activity	NCGC00167811-01	GW-9508	1.1	-2.4	-5.22921	1.53859	75.1501	104.495	76.9575	11	474.657	476.459	98.4945	102.732	108.787	108.173	105.927	101.582	107.832	98.2266	92.8826	79.0285	76.9575	0.000780415	0.00234124	0.00702378	0.0210713	0.0632139	0.189642	0.568925	1.70678	5.12033	15.361	46.0829	GW-9508	FFAR1	OC(=O)CCC1=CC=C(NCC2=CC=CC(=C2)OC3=CC=CC=C3)C=C1
s-kb3-ss1p-200-o1	activity	NCGC00167977-02	Bicalutamide	2.3	-2.2	-4.72921	4.50447	68.136	109.648	71.1711	11	509.971	510.758	108.265	105.415	105.546	104.686	113.177	117.334	99.3655	115.468	117.329	97.1765	71.1711	0.000780415	0.00234124	0.00702378	0.0210713	0.0632139	0.189642	0.568925	1.70678	5.12033	15.361	46.0829	Bicalutamide	AR	CC(O)(C[S+]([O-])(=O)C1=CC=C(F)C=C1)C(=O)NC2=CC=C(C#N)C(=C2)C(F)(F)F
s-kb3-ss1p-200-o1	activity	NCGC00168085-04	Vorinostat	4	-1.1	-6.86797	0.8	9.05737	88.0028	10.3399	11	213.877	213.543	87.746	84.5377	69.6164	70.9329	46.3744	35.5205	25.5607	0.314193	15.3108	14.7951	10.3399	0.00156083	0.00468253	0.0140476	0.0421426	0.126428	0.379284	1.13785	3.41355	10.2407	30.722	92.1659	Vorinostat	HDAC1	ONC(=O)CCCCCCC(=O)NC1=CC=CC=C1
s-kb3-ss1p-200-o1	activity	NCGC00168108-03	AG-14361	1.1	1.1	-5.97921	1.21	203.065	103.213	62.23	11	664.053	663.341	94.197	101.471	112.185	105.429	113.423	110.178	134.371	162.208	206.896	188.685	62.23	0.000780415	0.00234124	0.00702378	0.0210713	0.0632139	0.189642	0.568925	1.70678	5.12033	15.361	46.0829	AG-14361	PARP1	CN(C)CC1=CC=C(C=C1)C2=NC3=CC=CC4=C3[N]2CCNC4=O
s-kb3-ss1p-200-o1	activity	NCGC00168109-03	Secin H3	4	-2.1	-4.72921	0.7	-17.3402	101.131	11.804	11	404.769	406.148	102.879	91.1602	103.259	102.076	104.285	99.4731	92.0473	73.5181	64.7925	62.4169	11.804	0.000780415	0.00234124	0.00702378	0.0210713	0.0632139	0.189642	0.568925	1.70678	5.12033	15.361	46.0829	Secin H3	ARHGEF1	COC1=N[N](C2=CC=C(NC(=O)CSC3=CC=CC=C3)C=C2)C(=N1)C4=CC=C5OCOC5=C4
s-kb3-ss1p-200-o1	activity	NCGC00168110-02	Tozasertib	4	-1.1	-7.27921	0.6	16.3375	117.089	12.5351	11	267.316	269.882	107.595	105.794	94.8953	85.6067	55.904	46.6726	34.4963	35.0233	27.1989	19.0586	12.5351	0.000780415	0.00234124	0.00702378	0.0210713	0.0632139	0.189642	0.568925	1.70678	5.12033	15.361	46.0829	Tozasertib	AURKA	CN1CCN(CC1)C2=CC(=NC(=N2)SC3=CC=C(NC(=O)C4CC4)C=C3)NC5=CC(=N[NH]5)C
s-kb3-ss1p-200-o1	activity	NCGC00168114-01	IC-87114	4	-2.1	-4.67921	4.09497	12.3886	105.797	19.3866	11	473.971	474.377	102.193	109.47	118.349	95.1602	100.342	111.669	107.058	108.169	99.4217	82.378	19.3866	0.000780415	0.00234124	0.00702378	0.0210713	0.0632139	0.189642	0.568925	1.70678	5.12033	15.361	46.0829	IC-87114	PIK3CA	CC1=CC=CC=C1N2\C(=N/C3=C(C(=CC=C3)C)C2=O)C[N]4C=NC5=C4N=CN=C5N
s-kb3-ss1p-200-o1	activity	NCGC00168459-03	NCGC00168459-01	4	-2.1	-5.17921	0.8	0.296348	109.118	18.3225	11	417.751	416.825	114.206	103.615	108.778	108.338	106.442	97.6978	106.901	75.7703	58.6097	39.8473	18.3225	0.000780415	0.00234124	0.00702378	0.0210713	0.0632139	0.189642	0.568925	1.70678	5.12033	15.361	46.0829	NCGC00168459-01	PDE4A	COC1=CC(=C(OC)C=C1)C2=NN=C3C=CC(=N[N]23)C4=CC(=C(OC)C=C4)O[C@@H]5CCOC5
s-kb3-ss1p-200-o1	activity	NCGC00168477-01	Salinomycin	4	-1.3	-8.52921	1.53859	22.4978	81.6455	-0.534156	11	144.772	148.952	74.6655	57.6697	35.0393	25.6818	21.0972	17.4292	18.9897	21.1486	39.8829	38.2249	-0.534156	0.000780415	0.00234124	0.00702378	0.0210713	0.0632139	0.189642	0.568925	1.70678	5.12033	15.361	46.0829	Salinomycin	WNT1	CC[C@H](C1CC[C@H](C)C(O1)[C@@H](C)[C@H](O)[C@H](C)C(=O)[C@H](CC)C2O[C@@]\3(O[C@@]4(CC[C@](C)(O4)C5CC[C@](O)(CC)[C@H](C)O5)[C@H](O)\C=C3)[C@H](C)C[C@@H]2C)C(O)=O
s-kb3-ss1p-200-o1	activity	NCGC00168784-02	Gemcitabine	1.3	-1.4	-7.21797	4.95492	84.8417	105.894	80.8878	11	459.246	460.428	99.8939	106.295	110.255	104.791	71.9338	88.7199	92.718	93.671	85.1433	80.6117	80.8878	0.00156083	0.00468253	0.0140476	0.0421426	0.126428	0.379284	1.13785	3.41355	10.2407	30.722	92.1659	Gemcitabine	RRM2	NC/1=N/C(=O)N(/C=C1)[C@@H]2O[C@H](CO)[C@@H](O)C2(F)F
s-kb3-ss1p-200-o1	activity	NCGC00169964-03	cycloheximide	4	-1.2	-6.71797	0.4	25.3346	101.066	29.0196	11	301.321	303.475	94.627	93.5485	81.1547	69.752	64.5357	56.0346	48.0178	49.2778	40.4718	33.0905	29.0196	0.00156083	0.00468253	0.0140476	0.0421426	0.126428	0.379284	1.13785	3.41355	10.2407	30.722	92.1659	cycloheximide	GSK3B	CC1CC(C)C(=O)C(C1)C(O)CC2CC(=O)NC(=O)C2
s-kb3-ss1p-200-o1	activity	NCGC00181129-03	Dasatinib	4	-1.1	-5.77921	1.28756	5.35883	93.7663	3.45408	11	319.588	321.276	90.0333	96.5125	89.0621	91.2205	98.7936	93.7215	71.8833	48.6476	23.5135	13.0087	3.45408	0.000780415	0.00234124	0.00702378	0.0210713	0.0632139	0.189642	0.568925	1.70678	5.12033	15.361	46.0829	Dasatinib	ABL1	CC1=NC(=CC(=N1)NC2=NC=C(S2)C(=O)NC3=C(Cl)C=CC=C3C)N4CCN(CCO)CC4
s-kb3-ss1p-200-o1	activity	NCGC00181170-01	Bendamustine	5	5	NA	NA	NA	NA	102.5	11	NA	457.076	99.2948	87.3961	95.3782	95.6543	97.3007	91.1347	103.947	87.806	96.2711	94.5901	102.5	0.000780415	0.00234124	0.00702378	0.0210713	0.0632139	0.189642	0.568925	1.70678	5.12033	15.361	46.0829	Bendamustine	XRCC1	ClCCN(CCCl)c1cc2nc(CCCC(=O)O)n(C)c2cc1
s-kb3-ss1p-200-o1	activity	NCGC00181343-01	Ivabradine hydrochloride	2.1	-2.2	-4.72921	1.1	27.6419	100.971	43.5413	11	444.829	444.691	104.693	107.262	110.757	95.8493	93.9194	102.576	92.6741	93.0265	86.5418	72.0732	43.5413	0.000780415	0.00234124	0.00702378	0.0210713	0.0632139	0.189642	0.568925	1.70678	5.12033	15.361	46.0829	Ivabradine hydrochloride	HCN	Cl.COc3cc4C[C@H](CN(C)CCCN1CCc2cc(OC)c(OC)cc2CC1=O)c4cc3OC
s-kb3-ss1p-200-o1	activity	NCGC00181350-02	Vatalanib	4	-2.1	-4.92921	0.8	1.24022	104.705	24.1559	11	422.299	425.022	97.1166	107.145	104.645	95.7095	112.391	108.467	96.3901	77.6072	76.6243	49.397	24.1559	0.000780415	0.00234124	0.00702378	0.0210713	0.0632139	0.189642	0.568925	1.70678	5.12033	15.361	46.0829	Vatalanib	VEGFA	Cl.Cl.Clc1ccc(cc1)Nc4nnc(Cc2ccncc2)c3ccccc34
s-kb3-ss1p-200-o1	activity	NCGC00181785-01	Aprepitant	4	-2.1	-5.07921	1.88512	-5.1897	99.3266	1.34879	11	395.005	398.341	87.5538	94.2776	95.9018	108.374	102.461	98.054	100.619	106.401	62.0973	22.1461	1.34879	0.000780415	0.00234124	0.00702378	0.0210713	0.0632139	0.189642	0.568925	1.70678	5.12033	15.361	46.0829	Aprepitant	TACR1	C[C@@H](O[C@H]2OCCN(CC1=NC(=O)N=N1)[C@H]2C3CCC(F)CC3)c4cc(cc(c4)C(F)(F)F)C(F)(F)F
s-kb3-ss1p-200-o1	activity	NCGC00182037-01	Alacepril	5	5	NA	NA	NA	NA	102.62	11	NA	484.183	111.88	97.1623	103.591	101.225	118.477	92.1503	104.483	99.2032	91.158	92.4815	102.62	0.000780415	0.00234124	0.00702378	0.0210713	0.0632139	0.189642	0.568925	1.70678	5.12033	15.361	46.0829	Alacepril	ACE	O=C(N[C@@H](Cc1ccccc1)C(=O)O)[C@@H]2CCCN2C(=O)[C@H](C)CSC(C)=O
s-kb3-ss1p-200-o1	activity	NCGC00182045-02	Pentostatin	1.3	4	-5.17921	0.3	71.5336	106.931	86.199	11	463.807	463.548	103.431	110.068	104.736	96.2626	87.4875	106.278	97.0265	96.555	91.7377	80.1831	86.199	0.000780415	0.00234124	0.00702378	0.0210713	0.0632139	0.189642	0.568925	1.70678	5.12033	15.361	46.0829	Pentostatin	ADA	OC[C@H]1O[C@H](C[C@@H]1O)[N]2C=NC3=C2\N=C/NC[C@H]3O
s-kb3-ss1p-200-o1	activity	NCGC00182051-03	R406	2.1	-3	-4.57921	4.09497	30.5546	98.7936	36.663	11	454.631	456.882	93.4219	102.521	94.0774	101.797	109.229	100.624	98.7761	101.123	89.4927	92.1766	36.663	0.000780415	0.00234124	0.00702378	0.0210713	0.0632139	0.189642	0.568925	1.70678	5.12033	15.361	46.0829	R406	SYK	COC1=CC(=CC(=C1OC)OC)NC2=NC=C(F)C(=N2)NC3=NC4=C(OC(C)(C)C(=O)N4)C=C3
s-kb3-ss1p-200-o1	activity	NCGC00182052-02	SRT1720	4	-2.1	-4.82921	0.6	-39.3264	104.445	-4.17266	11	384.629	386.671	105.683	102.508	106.348	119.59	81.18	93.8807	81.5477	66.7156	60.4649	47.7456	-4.17266	0.000780415	0.00234124	0.00702378	0.0210713	0.0632139	0.189642	0.568925	1.70678	5.12033	15.361	46.0829	SRT1720	SIRT1	O=C(NC1=CC=CC=C1C2=C[N]3C(=CSC3=N2)CN4CCNCC4)C5=NC6=C(C=CC=C6)N=C5
s-kb3-ss1p-200-o1	activity	NCGC00182055-02	Bazedoxifene	4	-1.1	-5.42921	1.21	-1.4588	103.353	0.0587522	11	376.719	375.79	108.455	105.404	95.4251	92.7522	113.447	96.2797	99.8075	72.7836	38.5624	18.8964	0.0587522	0.000780415	0.00234124	0.00702378	0.0210713	0.0632139	0.189642	0.568925	1.70678	5.12033	15.361	46.0829	Bazedoxifene	ER	CC(=O)O.Oc1ccc(cc1)c5c(C)c2cc(O)ccc2n5Cc3ccc(cc3)OCCN4CCCCCC4
s-kb3-ss1p-200-o1	activity	NCGC00182058-03	Doxercalciferol	1.1	1.2	-5.77921	1	158.349	108.647	120.605	11	596.459	595.255	109.13	102.443	106.337	117.731	108.341	118.453	117.391	133.654	147.406	153.262	120.605	0.000780415	0.00234124	0.00702378	0.0210713	0.0632139	0.189642	0.568925	1.70678	5.12033	15.361	46.0829	Doxercalciferol	VDR	C=C1C(/C[C@@H](O)C[C@@H]1O)=C\C=C2/CCC[C@]3(C)[C@H](CC[C@@H]23)[C@H](C)/C=C/[C@H](C)C(C)C
s-kb3-ss1p-200-o1	activity	NCGC00182713-02	Canertinib	4	-3	-4.42921	4.95492	-31.1095	101.078	1.32966	11	458.178	456.776	102.702	93.9459	98.2496	99.4527	98.455	102.821	104.07	109.637	96.9362	101.675	1.32966	0.000780415	0.00234124	0.00702378	0.0210713	0.0632139	0.189642	0.568925	1.70678	5.12033	15.361	46.0829	Canertinib	EGFR	FC1=C(Cl)C=C(NC2=NC=NC3=C2C=C(NC(=O)C=C)C(=C3)OCCCN4CCOCC4)C=C1
s-kb3-ss1p-200-o1	activity	NCGC00182868-02	Daporinad	2.1	-2.2	-4.72921	1.96734	34.4037	91.2795	37.8415	11	412.156	414.642	83.8932	90.8137	95.5677	94.2656	95.2179	94.8692	92.5359	87.213	82.0953	72.793	37.8415	0.000780415	0.00234124	0.00702378	0.0210713	0.0632139	0.189642	0.568925	1.70678	5.12033	15.361	46.0829	Daporinad	NAMPT	O=C(NCCCCC1CCN(CC1)C(=O)C2=CC=CC=C2)\C=C\C3=CN=CC=C3
s-kb3-ss1p-200-o1	activity	NCGC00183285-04	Nilotinib	4	-1.1	-6.42921	0.8	1.39527	97.4694	2.16245	11	263.346	262.835	98.059	91.2437	95.5471	86.7234	88.3679	52.9955	44.6032	23.4238	10.5721	7.12868	2.16245	0.000780415	0.00234124	0.00702378	0.0210713	0.0632139	0.189642	0.568925	1.70678	5.12033	15.361	46.0829	Nilotinib	ABL1	CC1=C[N](C=N1)C2=CC(=CC(=C2)NC(=O)C3=CC(=C(C)C=C3)NC4=NC(=CC=N4)C5=CC=CN=C5)C(F)(F)F
s-kb3-ss1p-200-o1	activity	NCGC00183656-02	Elesclomol	1.3	-2.4	-4.87921	0.5	45.2859	104.834	58.4125	11	448.14	450.539	97.1438	112.215	108.45	108.053	98.7972	84.3562	94.1472	84.0142	95.4757	76.6606	58.4125	0.000780415	0.00234124	0.00702378	0.0210713	0.0632139	0.189642	0.568925	1.70678	5.12033	15.361	46.0829	Elesclomol	HSPA2	CN(NC(=O)CC(=O)NN(C)C(=S)C1=CC=CC=C1)C(=S)C2=CC=CC=C2
s-kb3-ss1p-200-o1	activity	NCGC00183808-01	NCGC00183808-01	1.3	4	-5.97921	4.95492	81.7604	97.1771	105.376	11	441.073	439.109	97.6771	96.4466	104.276	90.2105	99.761	91.0332	99.4179	81.9973	87.9225	76.4965	105.376	0.000780415	0.00234124	0.00702378	0.0210713	0.0632139	0.189642	0.568925	1.70678	5.12033	15.361	46.0829	NCGC00183808-01	JARID2	CN(C)CCCNC(=O)C1=CC=C(C=C1)C2=CC3=CC=CN=C3C(=C2)O
s-kb3-ss1p-200-o1	activity	NCGC00185000-02	Afatinib	4	-2.1	-4.77921	1.111	-23.9562	93.0258	-4.6297	11	378.394	379.863	92.003	94.8771	93.6572	92.4808	97.6532	89.421	91.4692	85.4464	56.2547	51.5523	-4.6297	0.000780415	0.00234124	0.00702378	0.0210713	0.0632139	0.189642	0.568925	1.70678	5.12033	15.361	46.0829	Afatinib	EGFR	CN(C)C\C=C\C(=O)NC1=CC2=C(NC3=CC(=C(F)C=C3)Cl)N=CN=C2C=C1O[C@H]4CCOC4
s-kb3-ss1p-200-o1	activity	NCGC00185090-04	NCGC00185090-04	4	-2.2	-4.77921	1.86169	17.551	97.7656	23.7361	11	428.612	428.407	101.05	84.5208	98.888	98.5983	106.584	89.0512	102.236	105.26	82.542	66.0635	23.7361	0.000780415	0.00234124	0.00702378	0.0210713	0.0632139	0.189642	0.568925	1.70678	5.12033	15.361	46.0829	NCGC00185090-04	APE1	CC(=O)NC1=C(C2=C(CNC2)S1)C3=NC4=C(S3)C=CC=C4
s-kb3-ss1p-200-o1	activity	NCGC00185850-02	BIX-01294	4	-1.3	-5.12921	4.09497	-3.6203	111.93	-1.97792	11	443.901	460.573	97.5166	99.7574	91.2959	78.444	94.2218	133.145	190.196	229.542	89.4696	1.33095	-1.97792	0.000780415	0.00234124	0.00702378	0.0210713	0.0632139	0.189642	0.568925	1.70678	5.12033	15.361	46.0829	BIX-01294	EHMT2	COC1=C(OC)C=C2C(=NC(=NC2=C1)N3CCCN(C)CC3)NC4CCN(CC4)CC5=CC=CC=C5
s-kb3-ss1p-200-o1	activity	NCGC00185916-06	NCGC00185916	1.1	-1.2	-5.22921	1.6259	63.6392	99.72	65.4445	11	445.458	446.102	95.72	95.8715	107.943	97.4971	102.4	99.1735	98.3529	94.0594	86.0297	68.2163	65.4445	0.000780415	0.00234124	0.00702378	0.0210713	0.0632139	0.189642	0.568925	1.70678	5.12033	15.361	46.0829	NCGC00185916	PKM2	NC1=CC(=CC=C1)[S+]([O-])(=O)N2CCCN(CC2)[S+]([O-])(=O)C3=CC4=C(OCCO4)C=C3
s-kb3-ss1p-200-o1	activity	NCGC00186024-01	SB-525334	2.1	-2.2	-4.77921	0.9	11.2462	100.802	31.5021	11	427.36	429.893	94.8018	97.8527	106.761	103.446	104.636	94.964	101.154	85.7606	74.4483	66.5003	31.5021	0.000780415	0.00234124	0.00702378	0.0210713	0.0632139	0.189642	0.568925	1.70678	5.12033	15.361	46.0829	SB-525334	TGBR1	CC1=NC(=CC=C1)C2=C(N=C([NH]2)C(C)(C)C)C3=CC=C4N=CC=NC4=C3
s-kb3-ss1p-200-o1	activity	NCGC00186035-01	NCGC00186035-01	4	-1.2	-5.67921	0.7	15.3723	100.388	24.9999	11	359.918	358.849	104.483	91.6937	91.9402	110.951	95.3862	82.2635	72.2077	65.0404	48.0303	28.002	24.9999	0.000780415	0.00234124	0.00702378	0.0210713	0.0632139	0.189642	0.568925	1.70678	5.12033	15.361	46.0829	NCGC00186035-01	IRAK1	[O-][N+](=O)C1=CC=CC(=C1)C(=O)NC2=NC3=CC=CC=C3[N]2CCN4CCOCC4
s-kb3-ss1p-200-o1	activity	NCGC00186046-01	Caroverine hydrochloride	4	-2.2	-4.67921	1.331	12.0624	94.7605	26.7105	11	415.944	415.095	99.9512	103.617	97.9494	93.7364	93.9809	94.1196	75.5959	98.7975	73.6276	73.2588	26.7105	0.000780415	0.00234124	0.00702378	0.0210713	0.0632139	0.189642	0.568925	1.70678	5.12033	15.361	46.0829	Caroverine hydrochloride	GR1A1	COc1ccc(cc1)CC3=Nc2ccccc2N(CCN(CC)CC)C3=O
s-kb3-ss1p-200-o1	activity	NCGC00186460-01	Bardoxolone methyl	4	-1.1	-6.27921	1.86169	-1.95048	108.297	-4.32299	11	302.439	303.173	103.518	102.13	112.345	115.142	102.016	97.243	47.0506	13.7573	-1.09648	-2.44556	-4.32299	0.000780415	0.00234124	0.00702378	0.0210713	0.0632139	0.189642	0.568925	1.70678	5.12033	15.361	46.0829	Bardoxolone methyl	NFKB1	O=C(OC)[C@]12CC[C@@]3(C)[C@]4(C)CC[C@H]5[C@@](C)(C)C(=O)C(=C[C@]5(C)C4=CC(=O)[C@@H]3[C@@H]2C[C@](C)(C)CC1)C#N
s-kb3-ss1p-200-o1	activity	NCGC00186465-02	MK-2206	4	-3	-4.42921	4.95492	-30.9513	79.8161	-4.8315	11	360.465	367.756	71.707	69.6812	58.7373	58.8606	70.0584	101.575	100.046	103.29	123.179	82.5386	-4.8315	0.000780415	0.00234124	0.00702378	0.0210713	0.0632139	0.189642	0.568925	1.70678	5.12033	15.361	46.0829	MK-2206	AKT1	NC1(CCC1)C2=CC=C(C=C2)C3=C(C=C/4C(=N3)\C=C/N5C(=O)N\N=C45)C6=CC=CC=C6
s-kb3-ss1p-200-o1	activity	NCGC00186528-04	NCGC00186528	1.3	-2.2	-4.82921	0.8	40.971	104.228	54.936	11	456.14	458.219	99.7308	110.899	96.7335	105.305	102.77	97.9175	114.997	94.2319	72.4837	83.6331	54.936	0.000780415	0.00234124	0.00702378	0.0210713	0.0632139	0.189642	0.568925	1.70678	5.12033	15.361	46.0829	NCGC00186528	PKM2	C[N]1C2=C(SC(=C2)[S+](C)[O-])C\3=C1C(=O)N(CC4=CC(=CC=C4)N)\N=C3
s-kb3-ss1p-200-o1	activity	NCGC00187481-05	BEZ235	1.3	4	-6.97921	4.95492	96.7167	113.609	85.9487	11	500.951	505.402	102.109	103.182	122.038	123.492	116.061	87.658	104.172	103.014	102.872	96.3742	85.9487	0.000780415	0.00234124	0.00702378	0.0210713	0.0632139	0.189642	0.568925	1.70678	5.12033	15.361	46.0829	BEZ235	MTOR	CN1C(=O)N(C2=CC=C(C=C2)C(C)(C)C#N)C3=C4C=C(C=CC4=NC=C13)C5=CC6=C(C=CC=C6)N=C5
s-kb3-ss1p-200-o1	activity	NCGC00187482-03	GDC-0941	4	-2.1	-4.67921	1.96734	17.1757	100.005	18.8481	11	445.383	442.853	102.469	102.596	103.487	101.478	96.872	100.168	99.8728	97.6549	86.0425	77.947	18.8481	0.000780415	0.00234124	0.00702378	0.0210713	0.0632139	0.189642	0.568925	1.70678	5.12033	15.361	46.0829	GDC-0941	PIK3CA	C[S+]([O-])(=O)N1CCN(CC1)CC2=CC3=C(S2)C(=NC(=N3)C4=CC=CC5=C4C=N[NH]5)N6CCOCC6
s-kb3-ss1p-200-o1	activity	NCGC00187906-02	PI-103	2.3	-2.2	-4.67921	1.88512	56.1718	106.514	62.9679	11	490.3	486.025	111.512	106.335	102.449	112.943	107.639	103.474	96.0768	104.127	105.846	87.8563	62.9679	0.000780415	0.00234124	0.00702378	0.0210713	0.0632139	0.189642	0.568925	1.70678	5.12033	15.361	46.0829	PI-103	PIK3CA	OC1=CC(=CC=C1)C2=NC3=C(OC4=C3C=CC=N4)C(=N2)N5CCOCC5
s-kb3-ss1p-200-o1	activity	NCGC00187909-01	Perifosine	1.3	4	-9.04041	3.132	105.256	92.756	115.325	11	532.868	533.188	93.756	100.693	108.315	102.072	1.29798	104.61	102.427	100.532	108.268	101.391	115.325	0.00039023	0.00117065	0.00351189	0.0105357	0.031607	0.0948209	0.284463	0.853388	2.56016	7.68049	23.0415	Perifosine	PIK3CA	[O-]P(=O)(OCCCCCCCCCCCCCCCCCC)OC1CC[N+](C)(C)CC1
s-kb3-ss1p-200-o1	activity	NCGC00187911-02	PLX-4720	2.1	-2.2	-4.77921	1	20.1474	105.999	37.4926	11	457.036	456.863	104.205	101.323	105.773	110.239	104.998	105.573	111.619	90.4126	84.4237	69.5458	37.4926	0.000780415	0.00234124	0.00702378	0.0210713	0.0632139	0.189642	0.568925	1.70678	5.12033	15.361	46.0829	PLX-4720	BRAF	CCC[S+]([O-])(=O)NC1=CC=C(F)C(=C1F)C(=O)C2=C[NH]C3=NC=C(Cl)C=C23
s-kb3-ss1p-200-o1	activity	NCGC00187912-01	PCI-32765	4	-2.1	-5.11797	0.6	-19.6636	91.9023	-2.68008	11	319.093	320.08	87.6578	90.2065	92.4284	84.3922	88.1617	73.6102	68.5051	45.5574	28.9798	21.0025	-2.68008	0.00156083	0.00468253	0.0140476	0.0421426	0.126428	0.379284	1.13785	3.41355	10.2407	30.722	92.1659	PCI-32765	BTK	NC1=C2C(=NC=N1)[N](N=C2C3=CC=C(OC4=CC=CC=C4)C=C3)[C@@H]5CCCN(C5)C(=O)C=C
s-kb3-ss1p-200-o1	activity	NCGC00187940-01	NCGC00185053	4	-2.1	-4.92921	1.86169	19.1592	107.927	24.7713	11	461.18	461.351	107.832	109.547	113.818	104.202	100.431	103.311	111.866	110.235	90.5339	54.8623	24.7713	0.000780415	0.00234124	0.00702378	0.0210713	0.0632139	0.189642	0.568925	1.70678	5.12033	15.361	46.0829	NCGC00185053	ALOX15	O=C(OCC#CCSC1=NN=C(O1)C2=CC3=CC=CC=C3C=C2)C4=CC5=C(S4)C=CC=C5
s-kb3-ss1p-200-o1	activity	NCGC00188344-01	Navitoclax	4	-1.1	-6.82921	0.5	11.6874	109.593	5.22586	11	280.732	284.823	97.5336	105.724	91.5575	80.7304	79.4882	48.9251	40.7245	37.2556	30.3277	30.4605	5.22586	0.000780415	0.00234124	0.00702378	0.0210713	0.0632139	0.189642	0.568925	1.70678	5.12033	15.361	46.0829	Navitoclax	BCL2L1	CC1(C)CCC(=C(CN2CCN(CC2)C3=CC=C(C=C3)C(=O)N[S+]([O-])(=O)C4=CC(=C(N[C@H](CCN5CCOCC5)CSC6=CC=CC=C6)C=C4)[S+]([O-])(=O)C(F)(F)F)\C1)/C7=CC=C(Cl)C=C7
s-kb3-ss1p-200-o1	activity	NCGC00188380-01	RDEA-119	4	-2.1	-4.62921	1.4641	5.61302	103.478	18.3385	11	455.763	455.205	109.235	110.911	107.417	104.364	100.081	105.011	100.452	97.21	77.9073	85.5624	18.3385	0.000780415	0.00234124	0.00702378	0.0210713	0.0632139	0.189642	0.568925	1.70678	5.12033	15.361	46.0829	RDEA-119	MAP2K1	COC1=CC(=C(F)C(=C1N[S+]([O-])(=O)C2(CC2)C[C@H](O)CO)NC3=C(F)C=C(I)C=C3)F
s-kb3-ss1p-200-o1	activity	NCGC00188382-02	NCGC00188382-01	4	-1.1	-7.97921	1.24751	8.76883	96.0662	-0.480218	11	141.994	146.467	86.7749	93.6946	60.2151	33.5769	18.4113	17.9504	15.8873	10.6479	6.27533	7.20918	-0.480218	0.000780415	0.00234124	0.00702378	0.0210713	0.0632139	0.189642	0.568925	1.70678	5.12033	15.361	46.0829	NCGC00188382-01	ITK	CC(NCC1=CC=C2N(CC(C)(C)O)\C(NC2=C1)=N\C(=O)C3=CC=C(S3)C4=C[NH]N=C4)C(C)(C)C
s-kb3-ss1p-200-o1	activity	NCGC00188865-01	Pazopanib	4	-2.2	-4.67921	1.4641	-2.96874	88.1186	13.184	11	381.422	380.088	93.9476	91.6864	87.3473	94.1197	96.4742	76.3462	84.594	72.05	80.006	59.4585	13.184	0.000780415	0.00234124	0.00702378	0.0210713	0.0632139	0.189642	0.568925	1.70678	5.12033	15.361	46.0829	Pazopanib	CERS1	NS(=O)(=O)c1cc(ccc1C)Nc2nccc(n2)N(C)c3ccc4c(C)n(C)nc4c3
s-kb3-ss1p-200-o1	activity	NCGC00188866-01	NA	4	-2.1	-4.82921	1.39872	3.4062	103.555	18.9828	11	438.815	440.19	96.8657	99.251	96.1587	109.713	115.198	106.986	100.686	96.7991	86.377	52.0918	18.9828	0.000780415	0.00234124	0.00702378	0.0210713	0.0632139	0.189642	0.568925	1.70678	5.12033	15.361	46.0829	NA	RAC1	FC(F)(F)C1=CC=C2C(SCCCCCO\C3=C\O\C(CN4CCOCC4)=C/C3=O)=CC=NC2=C1
s-kb3-ss1p-200-o1	activity	NCGC00189073-01	Selumetinib	2.3	4	-4.67921	0.6	71.0871	106.254	80.4483	11	485.42	486.563	107.254	104.956	110.247	104.096	112.034	93.0927	107.035	94.5023	100.656	93.3459	80.4483	0.000780415	0.00234124	0.00702378	0.0210713	0.0632139	0.189642	0.568925	1.70678	5.12033	15.361	46.0829	Selumetinib	MAP2K1	Brc3ccc(Nc1c(F)c2ncn(C)c2cc1C(=O)NOCCO)c(Cl)c3
s-kb3-ss1p-200-o1	activity	NCGC00189075-01	PD-0325901	2.3	-3	-4.42921	4.95492	57.4343	106.278	68.8337	11	500.618	500.473	103.056	106.897	110.337	105.229	105.762	114.385	103.067	104.412	99.901	107.896	68.8337	0.000780415	0.00234124	0.00702378	0.0210713	0.0632139	0.189642	0.568925	1.70678	5.12033	15.361	46.0829	PD-0325901	MAP2K1	OC[C@@H](O)CONC(=O)c2ccc(F)c(F)c2Nc1ccc(I)cc1F
s-kb3-ss1p-200-o1	activity	NCGC00189393-02	NCGC00189393-02	4	-1.1	-6.57921	0.9	21.1934	108.155	22.8914	11	321.585	320.647	107.79	100.166	109.243	104.605	88.1572	66.8216	55.474	31.0249	26.029	23.4831	22.8914	0.000780415	0.00234124	0.00702378	0.0210713	0.0632139	0.189642	0.568925	1.70678	5.12033	15.361	46.0829	NCGC00189393-02	BLM	FC1=C(C=C(NC(=O)NC2=NN=C(S2)C3=CC=NC=C3)C=C1)C(F)(F)F
s-kb3-ss1p-200-o1	activity	NCGC00229511-02	Tofacitinib	1.3	4	-5.87921	1.62662	84.3269	100.083	83.8396	11	456.18	454.981	103.083	96.7074	90.8683	106.555	101.11	101.645	95.3338	92.3997	82.0361	87.2541	83.8396	0.000780415	0.00234124	0.00702378	0.0210713	0.0632139	0.189642	0.568925	1.70678	5.12033	15.361	46.0829	Tofacitinib	JAK1	C[C@@H]1CCN(C[C@@H]1N(C)C2=C3C=C[NH]C3=NC=N2)C(=O)CC#N
s-kb3-ss1p-200-o1	activity	NCGC00229512-01	NCGC00229512-01	4	-2.1	-5.22921	0.5	-5.45987	105.586	20.2031	11	376.639	378.534	100.4	104.406	106.485	95.558	96.6609	88.0086	82.0104	65.5209	52.8382	40.0806	20.2031	0.000780415	0.00234124	0.00702378	0.0210713	0.0632139	0.189642	0.568925	1.70678	5.12033	15.361	46.0829	NCGC00229512-01	ITK	COC1=C(C=C(SC2=CN=C(NC(=O)C3=CC=C(CNC(C)C(C)(C)C)C=C3)S2)C(=C1)C)C(=O)N4CCN(CC4)C(C)=O
s-kb3-ss1p-200-o1	activity	NCGC00229735-01	KU-60019	1.1	1.1	-5.92921	1	248.051	107.999	92.4631	11	748.656	745.126	108.409	103.126	105.336	120.547	111.262	130.902	152.106	185.824	228.618	234.896	92.4631	0.000780415	0.00234124	0.00702378	0.0210713	0.0632139	0.189642	0.568925	1.70678	5.12033	15.361	46.0829	KU-60019	ATM	C[C@H]1CN(C[C@@H](C)O1)CC(=O)NC2=CC=C3SC4=C(CC3=C2)C=CC=C4\C5=C\C(=O)\C=C(/O5)N6CCOCC6
s-kb3-ss1p-200-o1	activity	NCGC00238451-02	Olaparib	1.1	1.1	-6.32921	1	273.339	104.232	245.516	11	844.605	849.665	105.084	93.4819	122.829	97.2537	134.768	154.344	186.427	239.434	264.186	294.56	245.516	0.000780415	0.00234124	0.00702378	0.0210713	0.0632139	0.189642	0.568925	1.70678	5.12033	15.361	46.0829	Olaparib	PARP1	FC1=C(C=C(C/C2=N/NC(=O)C3=C2C=CC=C3)C=C1)C(=O)N4CCN(CC4)C(=O)C5CC5
s-kb3-ss1p-200-o1	activity	NCGC00238452-02	Enzastaurin	4	-2.1	-5.07921	1.21	2.48154	100.426	13.1503	11	402.193	401.848	105.123	102.75	95.3184	96.9646	101.957	94.4369	104.816	86.4471	63.5898	35.8401	13.1503	0.000780415	0.00234124	0.00702378	0.0210713	0.0632139	0.189642	0.568925	1.70678	5.12033	15.361	46.0829	Enzastaurin	PRKCA	C[N]1C=C(C2=CC=CC=C12)\C3=C(\C(=O)NC3=O)C4=C[N](C5CCN(CC5)CC6=NC=CC=C6)C7=C4C=CC=C7
s-kb3-ss1p-200-o1	activity	NCGC00238453-02	TAE-684	4	-1.1	-6.37921	2.04374	10.741	97.7215	-1.86598	11	288.915	292.831	90.8321	104.125	97.9996	97.312	93.8868	85.3833	38.0082	18.5285	18.0565	16.1005	-1.86598	0.000780415	0.00234124	0.00702378	0.0210713	0.0632139	0.189642	0.568925	1.70678	5.12033	15.361	46.0829	TAE-684	ALK	COC1=CC(=CC=C1NC2=NC(=C(Cl)C=N2)NC3=C(C=CC=C3)[S+]([O-])(=O)C(C)C)N4CCC(CC4)N5CCN(C)CC5
s-kb3-ss1p-200-o1	activity	NCGC00238454-02	PIK-90	2.3	4	-4.72921	1.53859	130.947	107.965	128.146	11	530.314	529.78	108.947	107.82	107.487	103.545	116.61	103.652	107.661	105.129	114.336	116.065	128.146	0.000780415	0.00234124	0.00702378	0.0210713	0.0632139	0.189642	0.568925	1.70678	5.12033	15.361	46.0829	PIK-90	PIK3CA	COC1=CC=C2/C3=N/CCN3\C(=N/C2=C1OC)NC(=O)C4=CC=CN=C4
s-kb3-ss1p-200-o1	activity	NCGC00238624-04	NCGC00238624	4	-2.2	-5.07921	1	13.0851	97.878	25.1683	11	398.346	399.692	94.1785	96.6133	100.8	97.8702	101.177	92.8168	92.7497	86.1524	63.8094	44.1839	25.1683	0.000780415	0.00234124	0.00702378	0.0210713	0.0632139	0.189642	0.568925	1.70678	5.12033	15.361	46.0829	NCGC00238624	GALK1	ClC1=C[NH]N=C1C\2NC(=N\C3=C2C(=O)CCC3)/NC4=NC5=CC=CC=C5O4
s-kb3-ss1p-200-o1	activity	NCGC00241036-01	NCGC00241036-01	1.3	4	-6.57921	4.95492	111.422	98.6809	113.409	11	503	502.731	101.922	104.492	82.5544	104.698	100.919	100.926	113.848	105.634	113.088	111.428	113.409	0.000780415	0.00234124	0.00702378	0.0210713	0.0632139	0.189642	0.568925	1.70678	5.12033	15.361	46.0829	NCGC00241036-01	JARID2	OC(=O)C1=CC=C(O)C2=NC=C(C=C12)N3CCOCC3
s-kb3-ss1p-200-o1	activity	NCGC00241097-02	Tandutinib	4	-2.1	-5.27921	0.5	-7.32949	91.9515	9.08523	11	321.317	321.671	91.1589	89.7304	84.5128	83.9061	89.7854	71.4503	76.7086	47.4547	37.867	41.979	9.08523	0.000780415	0.00234124	0.00702378	0.0210713	0.0632139	0.189642	0.568925	1.70678	5.12033	15.361	46.0829	Tandutinib	KIT	COC1=CC2=C(N=CN=C2C=C1OCCCN3CCCCC3)N4CCN(CC4)C(=O)NC5=CC=C(OC(C)C)C=C5
s-kb3-ss1p-200-o1	activity	NCGC00241099-03	Saracatinib	4	-2.1	-5.07921	0.8	-9.63083	101	10.1202	11	385.969	383.942	108.876	100.072	96.3019	97.9648	97.6796	98.6493	88.4818	76.7701	53.0734	35.4637	10.1202	0.000780415	0.00234124	0.00702378	0.0210713	0.0632139	0.189642	0.568925	1.70678	5.12033	15.361	46.0829	Saracatinib	SRC	CN1CCN(CCOC2=CC3=NC=NC(=C3C(=C2)OC4CCOCC4)NC5=C6OCOC6=CC=C5Cl)CC1
s-kb3-ss1p-200-o1	activity	NCGC00241101-01	Neratinib	4	-3	-4.47921	4.95492	0.309596	103.024	17.1747	11	470.61	472.177	96.4217	106.5	99.3062	97.7363	103.033	101.467	99.1924	100.798	118.745	104.786	17.1747	0.000780415	0.00234124	0.00702378	0.0210713	0.0632139	0.189642	0.568925	1.70678	5.12033	15.361	46.0829	Neratinib	EGFR	CCOC1=CC2=C(C=C1NC(=O)\C=C\CN(C)C)C(=C(C=N2)C#N)NC3=CC=C(OCC4=CC=CC=N4)C(=C3)Cl
s-kb3-ss1p-200-o1	activity	NCGC00241102-01	Midostaurin	4	-1.1	-6.02921	1.71374	10.1659	101.028	10.0597	11	328.551	330.414	92.0285	96.3949	105.162	100.732	109.588	98.6753	70.2812	33.3917	16.1705	10.328	10.0597	0.000780415	0.00234124	0.00702378	0.0210713	0.0632139	0.189642	0.568925	1.70678	5.12033	15.361	46.0829	Midostaurin	PRKCA	CO[C@@H]1[C@@H](C[C@H]2O[C@]1(C)[N]3C4=C(C=CC=C4)C5=C3C6=C(C7=CC=CC=C7[N]26)C8=C5CNC8=O)N(C)C(=O)C9=CC=CC=C9
s-kb3-ss1p-200-o1	activity	NCGC00241103-04	Masitinib	4	-2.1	-5.22921	1	-6.5826	98.1097	1.17239	11	368.9	368.738	98.1097	102.695	102.905	82.8254	102.403	97.7932	86.9952	69.588	58.0142	19.8924	1.17239	0.000780415	0.00234124	0.00702378	0.0210713	0.0632139	0.189642	0.568925	1.70678	5.12033	15.361	46.0829	Masitinib	KIT	CN1CCN(CC1)CC2=CC=C(C=C2)C(=O)NC3=CC=C(C)C(=C3)NC4=NC(=CS4)C5=CC=CN=C5
s-kb3-ss1p-200-o1	activity	NCGC00241104-01	Doramapimod	4	-2.1	-4.97921	0.6	-4.89602	102.15	14.5669	11	392.491	390.363	111.881	108.873	93.6061	97.6525	89.5761	80.113	85.5414	86.9006	57.9712	53.6237	14.5669	0.000780415	0.00234124	0.00702378	0.0210713	0.0632139	0.189642	0.568925	1.70678	5.12033	15.361	46.0829	Doramapimod	MAPK14	CC(C)(C)c4cc(NC(=O)Nc3ccc(OCCN1CCOCC1)c2ccccc23)n(n4)c5ccc(C)cc5
s-kb3-ss1p-200-o1	activity	NCGC00241107-01	Bosutinib	4	-2.1	-4.77921	3.51175	6.9643	103.486	2.85782	11	451.104	452.73	91.973	95.006	104.894	109.969	103.744	101.121	99.5131	112.505	110.376	64.1222	2.85782	0.000780415	0.00234124	0.00702378	0.0210713	0.0632139	0.189642	0.568925	1.70678	5.12033	15.361	46.0829	Bosutinib	ABL1	CO.COc4cc(Nc3c(C#N)cnc2cc(OCCCN1CCN(C)CC1)c(OC)cc23)c(Cl)cc4Cl
s-kb3-ss1p-200-o1	activity	NCGC00241108-01	Axitinib	4	-1.1	-5.87921	1.34372	16.6014	100.769	12.007	11	351.286	355.176	89.2689	108.986	97.2931	105.078	96.4548	100.231	81.9204	46.5724	33.384	22.9642	12.007	0.000780415	0.00234124	0.00702378	0.0210713	0.0632139	0.189642	0.568925	1.70678	5.12033	15.361	46.0829	Axitinib	FLT1	CNC(=O)c4ccccc4Sc1ccc3c(c1)nnc3/C=C/c2ccccn2
s-kb3-ss1p-200-o1	activity	NCGC00241111-01	VX-745	4	-2.1	-4.72921	0.7	-12.9047	103.038	11.9183	11	415.669	418.037	107.392	110.456	103.876	91.8801	109.618	95.8292	85.5798	79.3591	65.2974	73.7301	11.9183	0.000780415	0.00234124	0.00702378	0.0210713	0.0632139	0.189642	0.568925	1.70678	5.12033	15.361	46.0829	VX-745	MAPK14	FC1=CC=C(SC/2=N/N3\C=N/C(=O)/C(=C3/C=C2)C4=C(Cl)C=CC=C4Cl)C(=C1)F
s-kb3-ss1p-200-o1	activity	NCGC00241112-03	RWJ-67657	4	-2.1	-5.22921	0.9	-7.85374	108.311	5.41834	11	404.651	406.182	104.464	110.017	115.342	104.307	105.252	97.6998	105.098	69.8179	59.965	28.4747	5.41834	0.000780415	0.00234124	0.00702378	0.0210713	0.0632139	0.189642	0.568925	1.70678	5.12033	15.361	46.0829	RWJ-67657	MAPK14	OCCC#CC1=NC(=C([N]1CCCC2=CC=CC=C2)C3=CC=NC=C3)C4=CC=C(F)C=C4
s-kb3-ss1p-200-o1	activity	NCGC00241410-01	NCGC00241410-01	4	-2.1	-4.62921	4.09497	11.4272	102.184	18.7135	11	461.216	458.709	109.792	97.3957	104.18	107.822	101.74	89.8571	101.657	108.152	97.8403	87.1229	18.7135	0.000780415	0.00234124	0.00702378	0.0210713	0.0632139	0.189642	0.568925	1.70678	5.12033	15.361	46.0829	NCGC00241410-01	IRAK1	ClC1=C[N]2C(=NC=C2C3=CC=CC(=N3)NC4CNC4)C=C1
s-kb3-ss1p-200-o1	activity	NCGC00241411-01	NCGC00241411-01	1.1	-1.2	-5.47921	1.331	49.1237	102.06	55.4056	11	427.655	425.295	107.244	100.237	100.713	100.976	98.2218	101.468	98.856	88.183	66.88	50.4026	55.4056	0.000780415	0.00234124	0.00702378	0.0210713	0.0632139	0.189642	0.568925	1.70678	5.12033	15.361	46.0829	NCGC00241411-01	IRAK1	CC(C)(C)C(=O)OC1=CC2=C(C=C1)[N](CCCO)C(=N2)NC(=O)C3=CC=CC(=C3)[N+]([O-])=O
s-kb3-ss1p-200-o1	activity	NCGC00241455-02	GW-501516	2.3	-3	-4.47921	4.09497	22.7321	93.7062	37.4583	11	433.578	432.721	99.1026	101.422	81.7307	95.3427	95.5107	97.6263	95.4427	96.6119	81.3203	90.872	37.4583	0.000780415	0.00234124	0.00702378	0.0210713	0.0632139	0.189642	0.568925	1.70678	5.12033	15.361	46.0829	GW-501516	PPARD	CC1=CC(=CC=C1OCC(O)=O)SCC2=C(C)N=C(S2)C3=CC=C(C=C3)C(F)(F)F
s-kb3-ss1p-200-o1	activity	NCGC00241982-03	GSK-269962A	4	-1.1	-5.92921	1	13.0018	95.7021	12.2106	11	324.462	326.453	88.7021	102.835	89.1932	95.4703	99.1207	77.8792	72.7864	44.2391	30.7039	20.6224	12.2106	0.000780415	0.00234124	0.00702378	0.0210713	0.0632139	0.189642	0.568925	1.70678	5.12033	15.361	46.0829	GSK-269962A	ROCK1	CC[N]1C2=C(C=NC(=C2)OC3=CC(=CC=C3)NC(=O)C4=CC=C(OCCN5CCOCC5)C=C4)N=C1C6=NON=C6N
s-kb3-ss1p-200-o1	activity	NCGC00242054-02	SJN 2511	2.1	-2.2	-4.36797	3.06545	60.7721	98.2767	61.5126	11	474.767	474.683	98.5391	99.2298	100.397	91.9893	94.346	104.137	100.502	99.463	97.0002	87.8645	61.5126	0.00156083	0.00468253	0.0140476	0.0421426	0.126428	0.379284	1.13785	3.41355	10.2407	30.722	92.1659	SJN 2511	TGBR1	CC1=NC(=CC=C1)C2=N[NH]C=C2C3=NC4=C(C=C3)N=CC=C4
s-kb3-ss1p-200-o1	activity	NCGC00242217-04	GW 843682X	4	-1.1	-6.62921	2.04786	31.5668	108.007	41.2652	11	341.214	339.612	104.327	105.323	110.074	114.43	99.1718	78.4616	39.9849	35.0162	32.2448	21.2287	41.2652	0.000780415	0.00234124	0.00702378	0.0210713	0.0632139	0.189642	0.568925	1.70678	5.12033	15.361	46.0829	GW 843682X	PLK1	COC1=CC2=C(C=C1OC)[N](C=N2)C3=CC(=C(S3)C(N)=O)OCC4=C(C=CC=C4)C(F)(F)F
s-kb3-ss1p-200-o1	activity	NCGC00242458-01	EX-527	4	-2.2	-4.72921	1.62662	13.6066	99.363	24.4243	11	435.804	435.627	101.694	112.731	105.956	86.984	104.332	103.06	89.7816	87.2911	86.3588	71.6634	24.4243	0.000780415	0.00234124	0.00702378	0.0210713	0.0632139	0.189642	0.568925	1.70678	5.12033	15.361	46.0829	EX-527	SIRT1	NC(=O)C1CCCC2=C1[NH]C3=C2C=C(Cl)C=C3
s-kb3-ss1p-200-o1	activity	NCGC00242475-01	GSK-650394	2.1	2.1	-4.72921	4.50447	194.229	105.273	189.169	11	542.586	539.926	112.533	93.0566	116.535	104.762	109.25	103.67	96.8885	104.959	107.504	130.108	189.169	0.000780415	0.00234124	0.00702378	0.0210713	0.0632139	0.189642	0.568925	1.70678	5.12033	15.361	46.0829	GSK-650394	NA	OC(=O)C1=CC=C(C=C1C2CCCC2)C3=C[NH]C4=CC=C(C=C34)C5=CC=CC=C5
s-kb3-ss1p-200-o1	activity	NCGC00242476-02	GSK-4112	2.1	-3	-4.62921	4.09497	36.4402	98.378	41.1314	11	452.431	452.705	99.5414	94.8277	102.765	94.7372	99.9257	99.4537	92.3957	102.058	99.073	90.1988	41.1314	0.000780415	0.00234124	0.00702378	0.0210713	0.0632139	0.189642	0.568925	1.70678	5.12033	15.361	46.0829	GSK-4112	NR1D1	CC(C)(C)OC(=O)CN(CC1=CC=C(S1)[N+]([O-])=O)CC2=CC=C(Cl)C=C2
s-kb3-ss1p-200-o1	activity	NCGC00242477-01	AC-261066	2.1	-2.2	-4.67921	4.09497	34.0882	95.3963	38.1905	11	435.855	435.912	92.1972	91.4504	95.3251	94.8512	86.9509	96.0822	106.2	96.4918	97.2406	81.0073	38.1905	0.000780415	0.00234124	0.00702378	0.0210713	0.0632139	0.189642	0.568925	1.70678	5.12033	15.361	46.0829	AC-261066	RARB	CCCCOCCOC1=C(C)SC(=N1)C2=CC=C(C(O)=O)C(=C2)F
s-kb3-ss1p-200-o1	activity	NCGC00242478-02	Alvespimycin hydrochloride	4	-1.1	-8.27921	0.5	24.5212	121.941	0.166346	11	225.693	229.953	110.87	84.7455	53.4587	49.9622	44.7189	48.7295	43.8354	39.7798	33.8583	27.3403	0.166346	0.000780415	0.00234124	0.00702378	0.0210713	0.0632139	0.189642	0.568925	1.70678	5.12033	15.361	46.0829	Alvespimycin hydrochloride	HSP90AB1	CO[C@H]1C[C@H](C)C\C2=C(/NCCN(C)C)C(=O)\C=C(\NC(=O)\C(=C/C=C\[C@H](OC)[C@@H](OC(N)=O)\C(=C/[C@H](C)[C@H]1O)C)C)C2=O
s-kb3-ss1p-200-o1	activity	NCGC00242479-02	Zibotentan	5	5	NA	NA	NA	NA	95.8704	11	NA	476.762	109.991	101.262	90.9396	98.4083	101.928	103.385	113.733	101.406	82.4798	95.6554	95.8704	0.000780415	0.00234124	0.00702378	0.0210713	0.0632139	0.189642	0.568925	1.70678	5.12033	15.361	46.0829	Zibotentan	EDNRA	COC1=C(N[S+]([O-])(=O)C2=C(N=CC=C2)C3=CC=C(C=C3)C4=NN=CO4)N=CC(=N1)C
s-kb3-ss1p-200-o1	activity	NCGC00242480-01	Ivacaftor	4	-2.1	-5.52921	0.9	-2.81811	101.771	-0.181399	11	356.66	357.523	101.231	107.887	92.5956	98.0112	100.243	94.624	92.1537	50.0657	37.0821	26.1594	-0.181399	0.000780415	0.00234124	0.00702378	0.0210713	0.0632139	0.189642	0.568925	1.70678	5.12033	15.361	46.0829	Ivacaftor	CFTR	CC(C)(C)C1=CC(=C(NC(=O)C/2=C/NC3=C(C=CC=C3)C2=O)C=C1O)C(C)(C)C
s-kb3-ss1p-200-o1	activity	NCGC00242481-01	AZD-7762	4	-1.1	-6.07921	1.21	14.0656	105.995	10.7312	11	345.755	346.536	108.802	107.779	108.171	101.316	92.9389	101.023	69.571	39.6355	26.5578	18.7492	10.7312	0.000780415	0.00234124	0.00702378	0.0210713	0.0632139	0.189642	0.568925	1.70678	5.12033	15.361	46.0829	AZD-7762	CHEK1	NC(=O)NC1=C(SC(=C1)C2=CC(=CC=C2)F)C(=O)N[C@H]3CCCNC3
s-kb3-ss1p-200-o1	activity	NCGC00242482-01	SNS-314	4	-1.1	-7.42921	0.4	13.7874	122.701	7.02653	11	265.652	266.321	112.665	91.9787	87.7246	70.5196	50.3733	53.4729	46.5131	36.7561	34.1066	26.3704	7.02653	0.000780415	0.00234124	0.00702378	0.0210713	0.0632139	0.189642	0.568925	1.70678	5.12033	15.361	46.0829	SNS-314	AURKA	ClC1=CC=CC(=C1)NC(=O)NC2=NC=C(CCNC3=NC=NC4=C3SC=C4)S2
s-kb3-ss1p-200-o1	activity	NCGC00242484-02	WYE-354	4	-2.1	-4.77921	1.1	-12.1803	100.715	8.75278	11	417.52	421.479	88.0109	98.3878	97.0949	109.872	106.591	110.382	100.949	81.6819	72.0965	57.2915	8.75278	0.000780415	0.00234124	0.00702378	0.0210713	0.0632139	0.189642	0.568925	1.70678	5.12033	15.361	46.0829	WYE-354	MTOR	COC(=O)NC1=CC=C(C=C1)C2=NC3=C(C=N[N]3C4CCN(CC4)C(=O)OC)C(=N2)N5CCOCC5
s-kb3-ss1p-200-o1	activity	NCGC00242485-01	Pemetrexed disodium	1.3	4	-5.52921	4.95492	94.6013	109.826	104.19	11	509.196	510.403	100.826	101.257	107.489	123.569	103.985	113.386	116.509	109.059	95.4965	94.3888	104.19	0.000780415	0.00234124	0.00702378	0.0210713	0.0632139	0.189642	0.568925	1.70678	5.12033	15.361	46.0829	Pemetrexed disodium	TYMS	NC/1=N/C(=O)C2=C([NH]C=C2CCC3=CC=C(C=C3)C(=O)N[C@@H](CCC(O)=O)C(O)=O)N1
s-kb3-ss1p-200-o1	activity	NCGC00242486-02	AZD-1480	1.3	-2.2	-5.42921	2.53343	60.738	100.051	112.077	11	436.474	439.279	89.8251	94.6868	95.4619	102.657	113.679	103.672	100.656	94.9197	73.3502	61.4192	112.077	0.000780415	0.00234124	0.00702378	0.0210713	0.0632139	0.189642	0.568925	1.70678	5.12033	15.361	46.0829	AZD-1480	JAK1	C[C@H](NC1=NC(=C(Cl)C=N1)NC2=N[NH]C(=C2)C)C3=NC=C(F)C=N3
s-kb3-ss1p-200-o1	activity	NCGC00242487-01	NCGC00242487	4	-1.1	-6.12921	0.9	-1.2944	112.155	-5.12054	11	330.483	332.88	107.413	110.103	111.476	113.437	99.8794	88.3521	58.7081	30.8852	19.2473	14.8294	-5.12054	0.000780415	0.00234124	0.00702378	0.0210713	0.0632139	0.189642	0.568925	1.70678	5.12033	15.361	46.0829	NCGC00242487	MAPK7	CC1=CN=C(NC2=CC=C(F)C=C2Cl)N=C1C3=C[NH]C(=C3)C(=O)N[C@H](CO)C4=CC=CC(=C4)Cl
s-kb3-ss1p-200-o1	activity	NCGC00242489-01	LG100268	2.3	-2.2	-4.77921	1.6259	68.6527	104.799	73.0937	11	484.627	484.421	105.299	99.3616	104.837	103.312	109.467	101.057	112.382	103.251	97.8822	89.1256	73.0937	0.000780415	0.00234124	0.00702378	0.0210713	0.0632139	0.189642	0.568925	1.70678	5.12033	15.361	46.0829	LG100268	RXRA	CC1=CC2=C(C=C1C3(CC3)C4=CC=C(C=N4)C(O)=O)C(C)(C)CCC2(C)C
s-kb3-ss1p-200-o1	activity	NCGC00242490-02	PD-166285	4	-1.1	-6.57921	1.21	3.76958	101.516	-3.29108	11	265.231	264.641	107.032	101.598	99.6869	91.5663	80.7789	73.9439	21.7581	14.0664	10.8818	8.75558	-3.29108	0.000780415	0.00234124	0.00702378	0.0210713	0.0632139	0.189642	0.568925	1.70678	5.12033	15.361	46.0829	PD-166285	SRC	CCN(CC)CCOC1=CC=C(NC2=NC=C3\C=C(/C(=O)N(C)C3=N2)C4=C(Cl)C=CC=C4Cl)C=C1
s-kb3-ss1p-200-o1	activity	NCGC00242491-01	SB-265610	2.1	-2.2	-4.62921	4.09497	25.6161	103.599	32.0541	11	472.23	466.412	111.548	102.538	98.2121	101.945	111.168	101.912	100.939	98.1104	96.1324	92.4165	32.0541	0.000780415	0.00234124	0.00702378	0.0210713	0.0632139	0.189642	0.568925	1.70678	5.12033	15.361	46.0829	SB-265610	CXCR2	BrC1=CC=CC=C1NC(=O)NC2=C3N=N[NH]C3=C(C=C2)C#N
s-kb3-ss1p-200-o1	activity	NCGC00242492-01	BIBR 1532	2.3	-3	-4.47921	4.09497	60.8575	103.054	69.7084	11	485.335	486.807	100.637	111.361	103.914	105.5	105.89	99.416	104.241	96.7379	101.536	101.356	69.7084	0.000780415	0.00234124	0.00702378	0.0210713	0.0632139	0.189642	0.568925	1.70678	5.12033	15.361	46.0829	BIBR 1532	TERT	C\C(=C/C(=O)NC1=C(C=CC=C1)C(O)=O)C2=CC3=CC=CC=C3C=C2
s-kb3-ss1p-200-o1	activity	NCGC00242493-02	Quizartinib	4	-1.1	-5.82921	1.111	5.45265	93.1926	6.15769	11	313.104	313.174	94.2874	80.3613	95.0827	93.8894	97.1059	91.5074	61.8207	52.0016	19.8714	14.0608	6.15769	0.000780415	0.00234124	0.00702378	0.0210713	0.0632139	0.189642	0.568925	1.70678	5.12033	15.361	46.0829	Quizartinib	KIT	CC(C)(C)C1=CC(=NO1)NC(=O)NC2=CC=C(C=C2)C3=C[N]4C(=N3)SC5=C4C=CC(=C5)OCCN6CCOCC6
s-kb3-ss1p-200-o1	activity	NCGC00242495-01	PF-431396	1.1	-1.2	-6.87921	1.96734	40.1202	103.484	51.8556	11	334.032	330.67	110.133	104.166	101.23	93.6618	94.5982	61.8999	42.2718	33.6499	34.2614	42.4676	51.8556	0.000780415	0.00234124	0.00702378	0.0210713	0.0632139	0.189642	0.568925	1.70678	5.12033	15.361	46.0829	PF-431396	PTK2	CN(C1=NC=CC=C1CNC2=NC(=NC=C2C(F)(F)F)NC3=CC=C4NC(=O)CC4=C3)[S+](C)([O-])=O
s-kb3-ss1p-200-o1	activity	NCGC00242497-02	Vismodegib	2.1	-3	-4.57921	4.50447	29.9547	105.788	36.1978	11	486.308	479.964	113.52	100.424	104.928	100.301	105.132	105.937	100.328	109.648	102.458	99.2539	36.1978	0.000780415	0.00234124	0.00702378	0.0210713	0.0632139	0.189642	0.568925	1.70678	5.12033	15.361	46.0829	Vismodegib	SHH	C[S+]([O-])(=O)C1=CC=C(C(=C1)Cl)C(=O)NC2=CC(=C(Cl)C=C2)C3=NC=CC=C3
s-kb3-ss1p-200-o1	activity	NCGC00242498-01	D-4476	4	-2.1	-5.17921	0.8	-3.29729	112.991	10.5634	11	429.045	430.583	109.569	124.648	111.929	108.901	106.343	101.502	103.847	82.3695	61.4512	40.6193	10.5634	0.000780415	0.00234124	0.00702378	0.0210713	0.0632139	0.189642	0.568925	1.70678	5.12033	15.361	46.0829	D-4476	CSNK1A1	NC(=O)C1=CC=C(C=C1)C2=NC(=C([NH]2)C3=NC=CC=C3)C4=CC=C5OCCOC5=C4
s-kb3-ss1p-200-o1	activity	NCGC00242499-01	Pim 1 inhibitor 2	2.3	-2.2	-4.72921	1.96734	26.9781	101.147	32.7599	11	451.499	451.351	105.032	102.193	96.8374	109.309	96.5055	101.15	111.618	84.2413	96.496	76.31	32.7599	0.000780415	0.00234124	0.00702378	0.0210713	0.0632139	0.189642	0.568925	1.70678	5.12033	15.361	46.0829	Pim 1 inhibitor 2	PIM1	NC1=NC=CC(=N1)C2=CC3=C(ON=C3C=C2)C4=CC=C(Cl)C=C4
s-kb3-ss1p-200-o1	activity	NCGC00242500-01	PHA-665752	4	-2.1	-5.22921	0.5	-30.9372	107.983	-3.62964	11	355.307	358.551	101.4	101.042	104.663	106.088	98.8019	91.4395	65.6446	57.7433	43.5664	33.8832	-3.62964	0.000780415	0.00234124	0.00702378	0.0210713	0.0632139	0.189642	0.568925	1.70678	5.12033	15.361	46.0829	PHA-665752	MET	CC1=C(C(=C([NH]1)/C=C/2C(=O)NC3=C2C=C(C=C3)[S+]([O-])(=O)CC4=C(Cl)C=CC=C4Cl)C)C(=O)C5CCCN5CN6CCCC6
s-kb3-ss1p-200-o1	activity	NCGC00242501-01	ITX3	1.3	4	-8.77921	4.09497	96.3486	81.3486	82.4491	11	458.256	457.991	81.8486	93.3902	96.658	89.7511	90.8647	103.42	99.3074	96.7968	95.2284	97.5461	82.4491	0.000780415	0.00234124	0.00702378	0.0210713	0.0632139	0.189642	0.568925	1.70678	5.12033	15.361	46.0829	ITX3	TRIO	CC1=CC(=C(C)[N]1C2=CC=CC=C2)\C=C3\SC4=NC5=C(C=CC=C5)[N]4C3=O
s-kb3-ss1p-200-o1	activity	NCGC00242502-01	Dexamethasone	1.3	4	-7.37921	4.95492	120.376	104.497	116.631	11	551.469	551.143	108.376	107.807	111.421	89.3098	125.462	122.713	110.816	116.335	125.734	124.382	116.631	0.000780415	0.00234124	0.00702378	0.0210713	0.0632139	0.189642	0.568925	1.70678	5.12033	15.361	46.0829	Dexamethasone	NR3C1	C[C@@H]1C[C@H]2[C@@H]3CC\C4=C\C(=O)\C=C/[C@]4(C)[C@]3(F)[C@@H](O)C[C@]2(C)[C@@]1(O)C(=O)CO
s-kb3-ss1p-200-o1	activity	NCGC00242503-01	Meclinertant	1.3	-2.2	-5.27921	0.3	13.6883	119.358	41.4048	11	417.708	413.756	128.019	90.955	106.317	88.5926	98.1313	94.9256	96.8222	86.2926	71.9529	45.4157	41.4048	0.000780415	0.00234124	0.00702378	0.0210713	0.0632139	0.189642	0.568925	1.70678	5.12033	15.361	46.0829	Meclinertant	CPA1	COC1=C(C(=CC=C1)OC)C2=CC(=N[N]2C3=C4C=CC(=CC4=NC=C3)Cl)C(=O)NC5(C6CC7CC(C6)CC5C7)C(O)=O
s-kb3-ss1p-200-o1	activity	NCGC00242504-01	Cortivazol	4	-1.1	-5.92921	0.8	-4.78502	114.627	-3.86169	11	353.401	355.108	111.555	106.312	112.739	113.509	119.031	84.9582	68.1367	47.9264	21.7964	16.3033	-3.86169	0.000780415	0.00234124	0.00702378	0.0210713	0.0632139	0.189642	0.568925	1.70678	5.12033	15.361	46.0829	Cortivazol	NRC31	C[C@@H]1C[C@H]2[C@@H]3\C=C(C)/C4=C/C5=C(C[C@]4(C)[C@H]3[C@@H](O)C[C@]2(C)[C@@]1(O)C(=O)COC(C)=O)C=N[N]5C6=CC=CC=C6
s-kb3-ss1p-200-o1	activity	NCGC00242505-01	Deacetyl cortivazol	4	-1.1	-5.77921	0.8	-8.1827	109.667	-3.00976	11	348.765	352.325	96.2626	124.656	118.358	97.3045	93.4645	91.4383	85.8465	43.5341	21.6621	15.7716	-3.00976	0.000780415	0.00234124	0.00702378	0.0210713	0.0632139	0.189642	0.568925	1.70678	5.12033	15.361	46.0829	Deacetyl cortivazol	NRC31	C[C@@H]1C[C@H]2[C@@H]3\C=C(C)/C4=C/C5=C(C[C@]4(C)[C@H]3[C@@H](O)C[C@]2(C)[C@@]1(O)C(=O)CO)C=N[N]5C6=CC=CC=C6
s-kb3-ss1p-200-o1	activity	NCGC00242506-01	Bortezomib	4	-1.1	-8.17921	1.96734	3.64156	102.496	7.39364	11	109.715	111.14	94.3993	99.4771	47.6731	15.6554	6.61163	4.23824	3.48501	1.34306	0.447186	2.56203	7.39364	0.000780415	0.00234124	0.00702378	0.0210713	0.0632139	0.189642	0.568925	1.70678	5.12033	15.361	46.0829	Bortezomib	PSMD1	CC(C)C[C@H](NC(=O)[C@H](CC1=CC=CC=C1)NC(=O)C2=NC=CN=C2)B(O)O
s-kb3-ss1p-200-o1	activity	NCGC00242507-01	Everolimus	4	-1.1	-6.47921	0.5	-3.18207	149.737	7.53486	11	382.452	383.727	141.497	144.873	124.824	114.036	105.563	88.0359	65.7831	38.7014	25.4414	21.9204	7.53486	0.000780415	0.00234124	0.00702378	0.0210713	0.0632139	0.189642	0.568925	1.70678	5.12033	15.361	46.0829	Everolimus	MTOR	CO[C@@H]1C[C@@H](CC[C@H]1OCCO)C[C@@H](C)[C@@H]2CC(=O)[C@H](C)\C=C(C)/[C@@H](O)[C@@H](OC)C(=O)[C@H](C)C[C@H](C)\C=C/C=C\C=C(C)/[C@H](C[C@@H]3CC[C@@H](C)[C@@](O)(O3)C(=O)C(=O)N4CCCC[C@H]4C(=O)O2)OC
s-kb3-ss1p-200-o1	activity	NCGC00242508-01	Vincristine sulfate	4	-1.2	-8.52921	2.72022	39.5917	94.3156	22.0637	11	222.48	226.512	92.3435	76.3918	42.5696	47.3543	39.9905	41.0612	43.4226	44.8576	39.6159	40.6413	22.0637	0.000780415	0.00234124	0.00702378	0.0210713	0.0632139	0.189642	0.568925	1.70678	5.12033	15.361	46.0829	Vincristine sulfate	TUBB	CCC1(O)CC2CN(CCC3=C([NH]C4=CC=CC=C34)[C@@](C2)(C(=O)OC)C5=C(OC)C=C6N(C=O)[C@H]7[C@@](O)([C@H](OC(C)=O)[C@]8(CC)\C=C/CN9CC[C@]7([C@H]89)C6=C5)C(=O)OC)C1
s-kb3-ss1p-200-o1	activity	NCGC00242509-01	Docetaxel	4	4	NA	1.1	20.089	37.8356	42.4063	11	NA	141.929	36.8356	37.1083	37.0566	38.0477	36.9324	28.5542	27.6271	21.3382	20.9585	19.9634	42.4063	0.000780415	0.00234124	0.00702378	0.0210713	0.0632139	0.189642	0.568925	1.70678	5.12033	15.361	46.0829	Docetaxel	TUBB	CC(=O)O[C@@]12CO[C@@H]1C[C@H](O)[C@]3(C)[C@@H]2[C@H](OC(=O)C4=CC=CC=C4)[C@]5(O)C[C@H](OC(=O)[C@H](O)[C@@H](NC(=O)OC(C)(C)C)C6=CC=CC=C6)C(=C([C@@H](O)C3=O)/C5(C)C)\C
s-kb3-ss1p-200-o1	activity	NCGC00242510-01	Aminoglutethimide	2.3	4	-4.61797	4.95492	86.4574	104.104	97.6337	11	506.031	463.583	100.604	104.592	101.896	104.75	109.288	102.707	108.355	97.9219	105.802	90.4817	97.6337	0.00156083	0.00468253	0.0140476	0.0421426	0.126428	0.379284	1.13785	3.41355	10.2407	30.722	92.1659	Aminoglutethimide	CYP19A1	CCC1(CCC(=O)NC1=O)CC2=CC=C(N)C=C2
s-kb3-ss1p-200-o1	activity	NCGC00242511-02	Seocalcitol	4	-3	-4.47921	4.95492	-10.5758	128.265	12.1388	11	583.287	586.047	119.283	132.215	127.971	133.604	128.954	126.293	112.494	140.448	130.963	128.743	12.1388	0.000780415	0.00234124	0.00702378	0.0210713	0.0632139	0.189642	0.568925	1.70678	5.12033	15.361	46.0829	Seocalcitol	VDR	CCC(O)(CC)/C=C/C=C/[C@@H](C)[C@H]1CC[C@H]2\C(CCCC12C)=C\C=C3/C[C@@H](O)C[C@H](O)C3=C
s-kb3-ss1p-200-o1	activity	NCGC00242512-01	methyl jasmonate	5	5	NA	NA	NA	NA	98.8167	11	NA	495.336	107.884	102.667	95.4694	102.123	105.038	105.141	100.653	109.699	102.599	104.097	98.8167	0.000780415	0.00234124	0.00702378	0.0210713	0.0632139	0.189642	0.568925	1.70678	5.12033	15.361	46.0829	methyl jasmonate	NA	CC\C=C/C[C@@H]1[C@H](CCC1=O)CC(=O)OC
s-kb3-ss1p-200-o1	activity	NCGC00242513-01	Maraviroc	4	-1.2	-5.32921	3.06545	31.6025	100.633	24.2662	11	412.548	412.064	107.452	98.2091	97.2798	96.9241	106.854	100.578	88.0084	107.381	59.477	41.2739	24.2662	0.000780415	0.00234124	0.00702378	0.0210713	0.0632139	0.189642	0.568925	1.70678	5.12033	15.361	46.0829	Maraviroc	CCR5	CC(C)C1=NN=C(C)[N]1C2CC3CCC(C2)N3CC[C@H](NC(=O)C4CCC(F)(F)CC4)C5=CC=CC=C5
s-kb3-ss1p-200-o1	activity	NCGC00242514-01	Sepantronium bromide	4	-1.2	-8.17921	1	1.0022	77.0294	-2.65885	11	79.3915	80.7924	70.328	56.014	39.255	15.0198	11.5454	4.68582	4.07088	2.6037	1.17372	1.32721	-2.65885	0.000780415	0.00234124	0.00702378	0.0210713	0.0632139	0.189642	0.568925	1.70678	5.12033	15.361	46.0829	Sepantronium bromide	BIRC5	COCC[N]1C(=[N+](CC2=NC=CN=C2)C3=C1C(=O)C4=CC=CC=C4C3=O)C
s-kb3-ss1p-200-o1	activity	NCGC00242598-01	LY2109761	2.3	4	-4.87921	0.8	123.332	101.22	99.3504	11	503.011	504.516	97.3318	98.6442	102.026	109.975	93.9055	110.251	101.665	105.399	101.344	117.859	99.3504	0.000780415	0.00234124	0.00702378	0.0210713	0.0632139	0.189642	0.568925	1.70678	5.12033	15.361	46.0829	LY2109761	TGBR1	C1C[N]2N=C(C3=CC=CC=N3)C(=C2C1)C4=C5C=CC(=CC5=NC=C4)OCCN6CCOCC6
s-kb3-ss1p-200-o1	activity	NCGC00244250-01	NCGC00244250-01	1.1	-1.2	-5.87921	1.55795	54.9304	108.786	63.9503	11	437.834	435.687	107.935	107.816	106.792	123.052	98.323	105.774	92.813	84.6638	51.5567	51.6764	63.9503	0.000780415	0.00234124	0.00702378	0.0210713	0.0632139	0.189642	0.568925	1.70678	5.12033	15.361	46.0829	NCGC00244250-01	TYK2	CN(C)C1=CC=C(NC2=N[N](C(=N2)N)C(=O)C3=C(F)C=CC=C3F)C=C1
s-kb3-ss1p-200-o1	activity	NCGC00244252-01	TG-101348	4	-2.1	-4.92921	0.7	-5.29223	101.817	19.4801	11	400.964	402.996	96.8934	102.412	111.017	97.3384	103.737	91.5977	87.5001	81.7367	60.1202	49.5488	19.4801	0.000780415	0.00234124	0.00702378	0.0210713	0.0632139	0.189642	0.568925	1.70678	5.12033	15.361	46.0829	TG-101348	JAK2	CC1=C(NC2=CC(=CC=C2)[S+]([O-])(=O)NC(C)(C)C)N=C(NC3=CC=C(OCCN4CCCC4)C=C3)N=C1
s-kb3-ss1p-200-o1	activity	NCGC00244253-02	Ruxolitinib	2.1	-2.2	-4.62921	4.09497	25.4633	102.727	31.6882	11	468.278	466.539	108.954	108.238	102.311	108.09	92.9205	103.924	100.769	106.51	92.2976	90.0857	31.6882	0.000780415	0.00234124	0.00702378	0.0210713	0.0632139	0.189642	0.568925	1.70678	5.12033	15.361	46.0829	Ruxolitinib	JAK1	N#CC[C@H](C1CCCC1)[N]2C=C(C=N2)C3=NC=NC4=C3C=C[NH]4
s-kb3-ss1p-200-o1	activity	NCGC00244256-01	Lestaurtinib	4	-1.1	-6.52921	3.51175	10.9629	95.5446	-2.89282	11	271.228	272.494	103.69	105.709	91.1405	88.9777	88.216	82.1671	15.0887	14.5338	14.8735	20.2309	-2.89282	0.000780415	0.00234124	0.00702378	0.0210713	0.0632139	0.189642	0.568925	1.70678	5.12033	15.361	46.0829	Lestaurtinib	JAK1	C[C@@]12O[C@@H](C[C@]1(O)CO)[N]3C4=C(C=CC=C4)C5=C6C(=O)NCC6=C7C8=C(C=CC=C8)[N]2C7=C35
s-kb3-ss1p-200-o1	activity	NCGC00244257-01	CYT387	1.1	-1.2	-5.57921	3.1925	68.9755	109.727	72.7247	11	475.481	475.246	107.445	106.476	103.314	108.957	107.16	118.979	116.681	100.222	74.1906	64.606	72.7247	0.000780415	0.00234124	0.00702378	0.0210713	0.0632139	0.189642	0.568925	1.70678	5.12033	15.361	46.0829	CYT387	JAK1	O=C(NCC#N)C1=CC=C(C=C1)C2=NC(=NC=C2)NC3=CC=C(C=C3)N4CCOCC4
s-kb3-ss1p-200-o1	activity	NCGC00247877-01	CNF-2024	1.1	-1.2	-7.17921	1.21	62.8062	104.082	62.2045	11	381.558	382.071	102.582	108.939	93.6771	99.7004	82.8119	73.2278	64.2448	60.1547	70.5887	60.4262	62.2045	0.000780415	0.00234124	0.00702378	0.0210713	0.0632139	0.189642	0.568925	1.70678	5.12033	15.361	46.0829	CNF-2024	HSP90AB1	COC1=C(C)C=NC(=C1C)C[N]2C=NC3=C(Cl)N=C(N)N=C23
s-kb3-ss1p-200-o1	activity	NCGC00247878-01	NVP-AUY922	4	-2.1	-6.17921	0.3	-1.53541	108.2	15.4165	11	295.246	295.889	100.176	97.1123	73.2029	80.481	71.6909	60.9774	47.8997	55.1561	43.4866	31.2071	15.4165	0.000780415	0.00234124	0.00702378	0.0210713	0.0632139	0.189642	0.568925	1.70678	5.12033	15.361	46.0829	NVP-AUY922	HSP90AB1	CCNC(=O)C1=NOC(=C1C2=CC=C(CN3CCOCC3)C=C2)C4=C(O)C=C(O)C(=C4)C(C)C
s-kb3-ss1p-200-o1	activity	NCGC00247954-02	SSR-504734	4	-2.1	-4.72921	1.1	-13.1626	101.633	11.8951	11	425.106	424.913	108.271	98.8521	102.082	105.346	91.1534	103.726	102.941	88.095	75.4895	61.9243	11.8951	0.000780415	0.00234124	0.00702378	0.0210713	0.0632139	0.189642	0.568925	1.70678	5.12033	15.361	46.0829	SSR-504734	SLC6A9	FC(F)(F)C1=CC=CC(=C1Cl)C(=O)N[C@H]([C@@H]2CCCCN2)C3=CC=CC=C3
s-kb3-ss1p-200-o1	activity	NCGC00249346-01	SB1518	1.1	-1.2	-6.62921	0.9	38.7971	108.05	119.702	11	358.046	357.613	105.203	109.188	99.8315	106.017	95.7246	70.5048	59.604	49.6618	49.534	36.1148	119.702	0.000780415	0.00234124	0.00702378	0.0210713	0.0632139	0.189642	0.568925	1.70678	5.12033	15.361	46.0829	SB1518	JAK2	C1CCN(C1)CCOC2=C3COC/C=C/CCOC4=CC=CC(=C4)C5=NC(=NC=C5)NC(=C3)C=C2
s-kb3-ss1p-200-o1	activity	NCGC00249388-01	LY2157299	1.3	4	-8.37921	4.95492	101.149	90.2313	107.97	11	478.284	475.993	92.149	88.4676	103.382	95.6329	103.087	101.651	100.963	109.157	95.1989	92.0191	107.97	0.000780415	0.00234124	0.00702378	0.0210713	0.0632139	0.189642	0.568925	1.70678	5.12033	15.361	46.0829	LY2157299	TGBR1	CC1=CC=CC(=N1)C2=N[N]3CCCC3=C2C4=CC=NC5=CC(=CC=C45)C(N)=O
s-kb3-ss1p-200-o1	activity	NCGC00249389-01	LDN-193189	4	-1.1	-5.77921	1.55795	-3.64461	93.8559	-3.45415	11	306.839	308.151	91.777	98.5516	100.491	92.5269	87.5495	87.6429	81.5307	41.0884	11.6772	0.892537	-3.45415	0.000780415	0.00234124	0.00702378	0.0210713	0.0632139	0.189642	0.568925	1.70678	5.12033	15.361	46.0829	LDN-193189	BMPR1A	C1CN(CCN1)C2=CC=C(C=C2)C3=C[N]4N=CC(=C4N=C3)C5=CC=NC6=C5C=CC=C6
s-kb3-ss1p-200-o1	activity	NCGC00249390-01	Tivozanib	4	-2.1	-5.22921	0.7	-10.9625	96.9273	8.07504	11	351.865	351.734	100.49	90.3455	93.6836	103.707	86.5538	88.9416	83.2489	62.8003	43.665	29.3712	8.07504	0.000780415	0.00234124	0.00702378	0.0210713	0.0632139	0.189642	0.568925	1.70678	5.12033	15.361	46.0829	Tivozanib	FLT1	COC1=C(OC)C=C2C(=CC=NC2=C1)OC3=CC=C(NC(=O)NC4=NOC(=C4)C)C(=C3)Cl
s-kb3-ss1p-200-o1	activity	NCGC00249392-01	Telatinib	4	-2.1	-5.27921	1.1341	13.4482	100.066	15.0594	11	393.477	395.297	95.6207	93.1768	104.988	101.447	99.1215	106.147	91.9009	80.2352	54.6123	40.4159	15.0594	0.000780415	0.00234124	0.00702378	0.0210713	0.0632139	0.189642	0.568925	1.70678	5.12033	15.361	46.0829	Telatinib	KDR	CNC(=O)C1=NC=CC(=C1)COC2=NN=C(NC3=CC=C(Cl)C=C3)C4=C2OC=C4
s-kb3-ss1p-200-o1	activity	NCGC00249611-01	Ixazomib	4	-1.1	-7.47921	1.92824	5.59216	107.863	0.441807	11	193.461	196.338	99.4871	107.922	112.127	74.3159	30.2106	13.3099	7.93136	6.62046	4.93048	4.14063	0.441807	0.000780415	0.00234124	0.00702378	0.0210713	0.0632139	0.189642	0.568925	1.70678	5.12033	15.361	46.0829	Ixazomib	PSMD1	CC(C)C[C@H](NC(=O)CNC(=O)C1=C(Cl)C=CC(=C1)Cl)B(O)O
s-kb3-ss1p-200-o1	activity	NCGC00249613-01	Carfilzomib	4	-1.1	-8.02921	3.06545	17.6806	95.7724	18.1392	11	169.609	167.684	100.388	90.7489	72.5549	21.2722	14.2345	18.299	19.2607	19.4326	19.8922	15.1431	18.1392	0.000780415	0.00234124	0.00702378	0.0210713	0.0632139	0.189642	0.568925	1.70678	5.12033	15.361	46.0829	Carfilzomib	PSMD1	C[C@@]1(CO1)C(=O)[C@@H](NC(=O)[C@H](Cc2ccccc2)NC(=O)[C@H](CC(C)C)NC(=O)[C@H](CCc3ccccc3)NC(=O)CN4CCOCC4)CC(C)C
s-kb3-ss1p-200-o1	activity	NCGC00249666-01	NCGC00037850	4	-1.1	-6.87921	0.8	20.3385	112.026	17.7859	11	302.489	303.493	108.949	105.223	112.02	88.7417	83.2903	55.8896	46.3199	28.1062	28.8758	22.9362	17.7859	0.000780415	0.00234124	0.00702378	0.0210713	0.0632139	0.189642	0.568925	1.70678	5.12033	15.361	46.0829	NCGC00037850	HPGD	CC1=CC(=C(C)[N]1C2=CC=C(F)C=C2)C3=NN=C4CCCCC[N]34
s-kb3-ss1p-200-o1	activity	NCGC00249684-01	VX-702	1.3	-2.4	-4.82921	0.6	27.0227	99.6099	44.2243	11	419.515	420.203	97.9794	89.436	107.919	91.2954	107.697	91.2452	95.6572	86.1484	54.8301	82.0902	44.2243	0.000780415	0.00234124	0.00702378	0.0210713	0.0632139	0.189642	0.568925	1.70678	5.12033	15.361	46.0829	VX-702	MAPK14	NC(=O)N(C1=NC(=C(C=C1)C(N)=O)C2=C(F)C=C(F)C=C2)C3=C(F)C=CC=C3F
s-kb3-ss1p-200-o1	activity	NCGC00249685-01	Dovitinib	4	-2.1	-4.87921	0.9	-33.4484	98.1884	-3.60308	11	378.179	379.16	99.3118	88.3494	97.7691	108.736	84.8961	105.539	93.9076	79.4483	56.0583	32.3905	-3.60308	0.000780415	0.00234124	0.00702378	0.0210713	0.0632139	0.189642	0.568925	1.70678	5.12033	15.361	46.0829	Dovitinib	FGFR	CN1CCN(CC1)C2=CC3=C([NH]C(=N3)C/4=C(\N)C5=C(F)C=CC=C5NC4=O)C=C2
s-kb3-ss1p-200-o1	activity	NCGC00249759-01	NCGC00249759-01	4	-2.1	-4.77921	1.41632	-13.4532	109.447	7.48134	11	458.981	457.92	112.154	107.185	108.56	115.788	107.38	106.05	104.512	112.021	82.9508	54.9347	7.48134	0.000780415	0.00234124	0.00702378	0.0210713	0.0632139	0.189642	0.568925	1.70678	5.12033	15.361	46.0829	NCGC00249759-01	PDE4A	CC(C)(O)CCC1=CC=C(OCC2=CC3=CC=CN=C3C(=C2)C4=CC=CC(=C4)OC(F)F)C=C1
s-kb3-ss1p-200-o1	activity	NCGC00250085-01	NVP-ABE171	1.3	4	-6.07921	1	117.475	104.133	108.046	11	524.354	523.202	105.975	105.549	108.022	94.4399	105.165	112.292	105.292	114.101	116.853	115.534	108.046	0.000780415	0.00234124	0.00702378	0.0210713	0.0632139	0.189642	0.568925	1.70678	5.12033	15.361	46.0829	NVP-ABE171	PDE4A	CNCC(O)C(O)C(O)C(O)CO.OC(=O)C1=CC=C(C=C1)C2=CC3=CC=CN=C3C(=N2)C4=CC5=NON=C5C=C4
s-kb3-ss1p-200-o1	activity	NCGC00250373-01	A-769662	1.3	4	-4.92921	0.3	116.087	88.1241	109.811	11	459.237	460.44	86.0866	95.3529	99.5712	82.7845	95.6517	95.6498	98.3889	93.4836	99.2475	98.8045	109.811	0.000780415	0.00234124	0.00702378	0.0210713	0.0632139	0.189642	0.568925	1.70678	5.12033	15.361	46.0829	A-769662	PRKAA1	OC1=C(C=CC=C1)C2=CC=C(C=C2)C3=CSC4=C3C(=C(/C#N)C(=O)N4)/O
s-kb3-ss1p-200-o1	activity	NCGC00250374-01	Licofelone	4	-1.2	-5.02921	2.40638	13.8288	94.2224	16.9961	11	393.914	394.06	92.6397	86.9942	87.2009	106.169	101.237	94.2446	92.1692	91.1999	80.1429	30.4725	16.9961	0.000780415	0.00234124	0.00702378	0.0210713	0.0632139	0.189642	0.568925	1.70678	5.12033	15.361	46.0829	Licofelone	ALOX5	CC1(C)C[N]2C(=C(C3=CC=C(Cl)C=C3)C(=C2C1)C4=CC=CC=C4)CC(O)=O
s-kb3-ss1p-200-o1	activity	NCGC00250375-02	Linsitinib	4	-2.1	-4.62921	0.6	-18.4523	101.852	13.103	11	406.7	398.722	111.713	99.7465	91.713	82.9334	100.05	94.8899	89.7655	75.106	70.544	67.5524	13.103	0.000780415	0.00234124	0.00702378	0.0210713	0.0632139	0.189642	0.568925	1.70678	5.12033	15.361	46.0829	Linsitinib	IGFR1	C[C@]1(O)CC(C1)C2=NC(=C3[N]2C=CN=C3N)C4=CC5=C(C=C4)C=CC(=N5)C6=CC=CC=C6
s-kb3-ss1p-200-o1	activity	NCGC00250376-01	KN-93	4	-2.1	-4.82921	0.9	-7.93337	104.407	18.2125	11	426.036	427.183	99.9183	106.169	102.715	108.436	107.439	108.081	92.3192	84.342	75.8368	49.5785	18.2125	0.000780415	0.00234124	0.00702378	0.0210713	0.0632139	0.189642	0.568925	1.70678	5.12033	15.361	46.0829	KN-93	CAMKK2	COC1=CC=C(C=C1)[S+]([O-])(=O)N(CCO)C2=CC=CC=C2CN(C)C(=O)\C=C\C3=CC=C(Cl)C=C3
s-kb3-ss1p-200-o1	activity	NCGC00250377-01	NU-7441	4	-2.3	-4.42921	4.95492	-28.9886	140.088	7.95467	11	637.969	581.007	89.568	90.7012	90.2443	102.128	94.9007	126.933	144.553	199.866	214.16	195.031	7.95467	0.000780415	0.00234124	0.00702378	0.0210713	0.0632139	0.189642	0.568925	1.70678	5.12033	15.361	46.0829	NU-7441	PRKDC	O=C1\C=C(OC2=C(C=CC=C12)C3=CC=CC4=C3SC5=C4C=CC=C5)\N6CCOCC6
s-kb3-ss1p-200-o1	activity	NCGC00250378-01	Piboserod hydrochloride	4	-2.2	-4.72921	0.9	-4.52015	96.2228	21.2021	11	401.796	400.125	101.584	96.9883	96.9439	94.0793	104.818	82.7609	84.4938	85.2691	74.4614	55.8406	21.2021	0.000780415	0.00234124	0.00702378	0.0210713	0.0632139	0.189642	0.568925	1.70678	5.12033	15.361	46.0829	Piboserod hydrochloride	HTR4	CCCCN1CCC(CC1)CNC(=O)C2=C3OCCC[N]3C4=CC=CC=C24
s-kb3-ss1p-200-o1	activity	NCGC00250379-01	CT-99021	4	-1.1	-5.22921	1.41632	17.519	108.743	23.2132	11	436.435	436.545	106.952	117.392	101.231	99.186	114.587	114.243	103.921	94.9544	66.8202	35.8153	23.2132	0.000780415	0.00234124	0.00702378	0.0210713	0.0632139	0.189642	0.568925	1.70678	5.12033	15.361	46.0829	CT-99021	GSK3B	CC1=C[NH]C(=N1)C2=C(N=C(NCCNC3=CC=C(C=N3)C#N)N=C2)C4=CC=C(Cl)C=C4Cl
s-kb3-ss1p-200-o1	activity	NCGC00250380-01	AZ-628	4	-1.1	-5.67921	0.7	-10.64	107.507	0.97407	11	346.356	348.054	101.095	117.549	98.5062	104.674	99.4715	92.0462	63.3705	63.1022	26.0529	13.6076	0.97407	0.000780415	0.00234124	0.00702378	0.0210713	0.0632139	0.189642	0.568925	1.70678	5.12033	15.361	46.0829	AZ-628	BRAF	CN1\C=N/C2=CC=C(NC3=CC(=CC=C3C)NC(=O)C4=CC(=CC=C4)C(C)(C)C#N)C=C2C1=O
s-kb3-ss1p-200-o1	activity	NCGC00250381-01	AZ-23	4	-1.2	-5.47921	0.9	12.5044	95.9427	18.8385	11	359.275	358.998	97.0464	97.131	92.5323	94.1254	92.968	99.8757	68.6475	74.708	41.6822	31.413	18.8385	0.000780415	0.00234124	0.00702378	0.0210713	0.0632139	0.189642	0.568925	1.70678	5.12033	15.361	46.0829	AZ-23	NTRK1	CC(C)OC1=CC(=N[NH]1)NC2=C(Cl)C=NC(=N2)N[C@@H](C)C3=CC=C(F)C=N3
s-kb3-ss1p-200-o1	activity	NCGC00250382-01	NVP-LDE-225	4	-2.2	-4.67921	0.4	-10.1058	94.8653	15.1386	11	356.926	359.28	94.0274	101.759	88.32	90.9198	76.4069	73.875	76.0062	60.6813	64.8334	64.5071	15.1386	0.000780415	0.00234124	0.00702378	0.0210713	0.0632139	0.189642	0.568925	1.70678	5.12033	15.361	46.0829	NVP-LDE-225	SMO	C[C@H]1CN(C[C@@H](C)O1)C2=NC=C(NC(=O)C3=C(C)C(=CC=C3)C4=CC=C(OC(F)(F)F)C=C4)C=C2
s-kb3-ss1p-200-o1	activity	NCGC00250383-01	Irestatin 9389	4	-2.4	-4.62921	0.5	0.757256	105.267	28.1845	11	424.298	417.704	113.895	89.0045	114.461	80.8999	102.449	87.0098	93.0741	85.986	69.2483	80.2016	28.1845	0.000780415	0.00234124	0.00702378	0.0210713	0.0632139	0.189642	0.568925	1.70678	5.12033	15.361	46.0829	Irestatin 9389	ERN1	CC1=CSC(=N1)NC(=O)C2=C(N)C3=C(S2)N=C4CCCC4=C3C(F)(F)F
s-kb3-ss1p-200-o1	activity	NCGC00250384-01	PHA-408	4	-2.1	-4.77921	0.9	-32.8745	110.811	0.805055	11	440.924	442.894	106.054	119.741	117.584	109.795	95.9195	111.568	107.504	82.3009	78.3271	52.0336	0.805055	0.000780415	0.00234124	0.00702378	0.0210713	0.0632139	0.189642	0.568925	1.70678	5.12033	15.361	46.0829	PHA-408	IKBKB	CN1CCN(CC1)C2=CC(=C(Cl)C=N2)C(=O)NC3=CC=C4CCC5=C([N](N=C5C(N)=O)C6=CC=C(F)C=C6)C4=C3
s-kb3-ss1p-200-o1	activity	NCGC00250385-01	XMD8-92	4	-2.1	-5.22921	0.8	-6.31933	111.418	7.32144	11	415.151	416.299	109.118	104.084	115.037	106.057	122.289	106.618	91.3359	71.2021	57.4672	39.6683	7.32144	0.000780415	0.00234124	0.00702378	0.0210713	0.0632139	0.189642	0.568925	1.70678	5.12033	15.361	46.0829	XMD8-92	MAPK7	CCOC1=C(NC2=NC=C3N(C)C(=O)C4=C(C=CC=C4)N(C)C3=N2)C=CC(=C1)N5CCC(O)CC5
s-kb3-ss1p-200-o1	activity	NCGC00250386-01	BX-795	4	-1.1	-5.57921	1.82648	5.86354	105.272	2.27449	11	378.804	381.956	101.081	108.652	108.402	89.9129	103.625	122.019	98.9074	74.6242	24.6879	17.8645	2.27449	0.000780415	0.00234124	0.00702378	0.0210713	0.0632139	0.189642	0.568925	1.70678	5.12033	15.361	46.0829	BX-795	IKBKE	IC1=C(NCCCNC(=O)C2=CC=CS2)N=C(NC3=CC(=CC=C3)NC(=O)N4CCCC4)N=C1
s-kb3-ss1p-200-o1	activity	NCGC00250386-02	BX-795	4	-1.1	-5.52921	1	0.355544	112.691	4.64944	11	400.644	403.595	102.238	110.776	112.715	107.788	119.791	120.795	87.3239	68.5337	43.2021	21.1816	4.64944	0.000780415	0.00234124	0.00702378	0.0210713	0.0632139	0.189642	0.568925	1.70678	5.12033	15.361	46.0829	BX-795	IKBKE	IC1=C(NCCCNC(=O)C2=CC=CS2)N=C(NC3=CC(=CC=C3)NC(=O)N4CCCC4)N=C1
s-kb3-ss1p-200-o1	activity	NCGC00250387-02	KU 0060648	4	-3	-4.47921	4.95492	-20.6586	118.651	2.31227	11	536.967	544.242	94.8962	93.8722	104.872	100.712	109.16	150.783	150.017	142.599	123.39	116.499	2.31227	0.000780415	0.00234124	0.00702378	0.0210713	0.0632139	0.189642	0.568925	1.70678	5.12033	15.361	46.0829	KU 0060648	PRKDC	CCN1CCN(CC1)CC(=O)NC2=CC=C(C3=C2C4=C(S3)C=CC=C4)C5=C6O\C(=C/C(=O)C6=CC=C5)N7CCOCC7
s-kb3-ss1p-200-o1	activity	NCGC00250388-01	KRP 203	4	-2.1	-4.92921	1	-23.2405	103.855	-0.509315	11	406.822	408.485	98.3221	98.1955	107.522	110.152	104.178	93.8725	101.197	100.052	51.8658	40.2419	-0.509315	0.000780415	0.00234124	0.00702378	0.0210713	0.0632139	0.189642	0.568925	1.70678	5.12033	15.361	46.0829	KRP 203	S1PR1	NC(CO)(CO)CCC1=C(Cl)C=C(SC2=CC(=CC=C2)OCC3=CC=CC=C3)C=C1
s-kb3-ss1p-200-o1	activity	NCGC00250389-01	CDIBA	2.1	-3	-4.42921	4.95492	7.71366	99.2938	31.1815	11	458.103	455.98	104.519	108.43	94.946	100.003	96.7937	102.935	100.781	87.7738	94.3308	99.5307	31.1815	0.000780415	0.00234124	0.00702378	0.0210713	0.0632139	0.189642	0.568925	1.70678	5.12033	15.361	46.0829	CDIBA	PLCG1	CC1=C(CCOC2=CC=C(C=C2)C(O)=O)C3=CC(=CC=C3[N]1C(C4=CC=CC=C4)C5=CC=CC=C5)Cl
s-kb3-ss1p-200-o1	activity	NCGC00250390-01	ISOX	4	-1.1	-7.42921	0.5	3.4338	135.845	7.89445	11	251.454	249.948	125.28	98.7514	96.626	79.3469	66.328	48.6763	23.3939	16.2299	13.1738	14.1662	7.89445	0.000780415	0.00234124	0.00702378	0.0210713	0.0632139	0.189642	0.568925	1.70678	5.12033	15.361	46.0829	ISOX	HDAC1	CC(C)(C)OC(=O)NC1=CC=C(C=C1)C2=CC(=NO2)C(=O)NCCCCCCC(=O)NO
s-kb3-ss1p-200-o1	activity	NCGC00250391-01	AZD-7545	1.1	-2.2	-4.92921	1.71374	24.8501	97.1087	31.0779	11	419.489	419.391	99.2618	93.4656	98.9361	96.6247	102.609	90.8191	96.9614	97.2483	81.5627	53.2985	31.0779	0.000780415	0.00234124	0.00702378	0.0210713	0.0632139	0.189642	0.568925	1.70678	5.12033	15.361	46.0829	AZD-7545	PDK2	CN(C)C(=O)C1=CC=C(C=C1)[S+]([O-])(=O)C2=CC=C(NC(=O)[C@@](C)(O)C(F)(F)F)C(=C2)Cl
s-kb3-ss1p-200-o1	activity	NCGC00250392-01	AR-C155858	2.3	4	-4.47921	1	71.9058	104.384	80.9855	11	488.437	488.224	106.384	102.8	102.972	110.846	108.202	98.6689	100.7	97.0433	103.881	98.4579	80.9855	0.000780415	0.00234124	0.00702378	0.0210713	0.0632139	0.189642	0.568925	1.70678	5.12033	15.361	46.0829	AR-C155858	SLC16A1	CC(C)CN1C(=O)N(C)C(=O)C2=C1SC(=C2C(=O)N3C[C@H](O)CO3)CC4=C(C)[NH]N=C4C
s-kb3-ss1p-200-o1	activity	NCGC00250393-01	CAP-232	4	-2.1	-4.57921	4.09497	1.27661	99.9075	10.2502	11	450.973	451.996	96.5345	98.1018	95.3676	101.108	101.157	102.97	97.7726	106.52	100.874	89.3143	10.2502	0.000780415	0.00234124	0.00702378	0.0210713	0.0632139	0.189642	0.568925	1.70678	5.12033	15.361	46.0829	CAP-232	SSTR4	CC(O)[C@H](NC(=O)[C@@H]1CSSC[C@H](CC(=O)[C@H](N)CC2=CC=CC=C2)C(=O)N[C@@H](CC3=CC=C(O)C=C3)C(=O)N[C@H](CC4=C[NH]C5=CC=CC=C45)C(=O)N[C@@H](CCCCN)C(=O)N1)C(N)=O
s-kb3-ss1p-200-o1	activity	NCGC00250395-01	OSI-027	1.3	4	-5.52921	3.2975	97.0367	111.358	94.2569	11	517.668	520.819	100.358	101.645	103.106	117.986	120.052	120.4	115.624	108.807	99.2395	100.419	94.2569	0.000780415	0.00234124	0.00702378	0.0210713	0.0632139	0.189642	0.568925	1.70678	5.12033	15.361	46.0829	OSI-027	MTOR	COC1=CC=CC2=C1[NH]C(=C2)C3=C4[N](N=CN=C4N)C(=N3)C5CCC(CC5)C(O)=O
s-kb3-ss1p-200-o1	activity	NCGC00250396-01	KU-0063794	4	-2.1	-4.67921	1.88512	0.878587	104.111	7.35173	11	455.977	456.227	97.7297	101.758	100.856	108.624	123.376	115.375	95.5301	94.7785	87.5999	75.2239	7.35173	0.000780415	0.00234124	0.00702378	0.0210713	0.0632139	0.189642	0.568925	1.70678	5.12033	15.361	46.0829	KU-0063794	MTOR	COC1=C(CO)C=C(C=C1)C2=CC=C3C(=N2)N=C(N=C3N4CCOCC4)N5C[C@@H](C)O[C@@H](C)C5
s-kb3-ss1p-200-o1	activity	NCGC00250397-01	NVP-XAV-939	2.1	2.1	-4.87921	0.8	267.053	106.012	234.141	11	629.599	631.208	104.568	95.9851	101.606	110.108	109.705	120.755	118.898	140.223	154.61	184.32	234.141	0.000780415	0.00234124	0.00702378	0.0210713	0.0632139	0.189642	0.568925	1.70678	5.12033	15.361	46.0829	NVP-XAV-939	TNKS	OC1=NC(=NC2=C1CSCC2)C3=CC=C(C=C3)C(F)(F)F
s-kb3-ss1p-200-o1	activity	NCGC00250398-01	PF-05212384	4	-2.1	-5.62921	0.5	-21.9994	112.141	0.450857	11	339.734	337.677	112.702	111.787	101.047	96.929	87.5818	84.0858	76.3325	53.055	22.9091	17.4002	0.450857	0.000780415	0.00234124	0.00702378	0.0210713	0.0632139	0.189642	0.568925	1.70678	5.12033	15.361	46.0829	PF-05212384	MTOR	CN(C)C1CCN(CC1)C(=O)C2=CC=C(NC(=O)NC3=NC(=NC(=N3)N4CCOCC4)N5CCOCC5)C=C2
s-kb3-ss1p-200-o1	activity	NCGC00250399-01	Vemurafenib	4	-2.1	-4.62921	4.09497	3.98368	103.42	11.958	11	464.293	464.113	104.683	98.9152	108.881	94.8274	108.053	109.585	103.798	103.426	96.4888	89.5522	11.958	0.000780415	0.00234124	0.00702378	0.0210713	0.0632139	0.189642	0.568925	1.70678	5.12033	15.361	46.0829	Vemurafenib	BRAF	CCC[S+]([O-])(=O)NC1=CC=C(F)C(=C1F)C(=O)C2=C[NH]C3=NC=C(C=C23)C4=CC=C(Cl)C=C4
s-kb3-ss1p-200-o1	activity	NCGC00250400-01	Crizotinib	4	-1.1	-5.82921	0.7	5.62433	113.226	16.2353	11	374.46	373.37	112.699	121.618	103.025	107.388	96.3801	94.7372	80.3132	57.4909	30.5744	25.3466	16.2353	0.000780415	0.00234124	0.00702378	0.0210713	0.0632139	0.189642	0.568925	1.70678	5.12033	15.361	46.0829	Crizotinib	MET	C[C@@H](OC1=C(N)N=CC(=C1)C2=C[N](N=C2)C3CCNCC3)C4=C(Cl)C(=CC=C4Cl)F
s-kb3-ss1p-200-o1	activity	NCGC00250401-01	Flavopiridol???	1.3	-1.2	-8.07921	3.51175	47.6993	99.3348	67.2555	11	282.784	281.207	92.147	106.404	80.4021	49.6809	40.1601	43.4699	41.4175	42.7613	48.9508	51.44	67.2555	0.000780415	0.00234124	0.00702378	0.0210713	0.0632139	0.189642	0.568925	1.70678	5.12033	15.361	46.0829	Flavopiridol???	CDK1	CN1CC[C@H]([C@@H](O)C1)C2=C(O)C=C(O)C3=C2O\C(=C/C3=O)C4=CC=CC=C4Cl
s-kb3-ss1p-200-o1	activity	NCGC00250402-01	Dapagliflozin	2.3	-2.2	-4.77921	3.51175	55.0594	106.971	53.6294	11	489.261	492.062	91.4722	101.445	112.732	112.595	113.62	102.817	108.003	106.357	111.957	85.253	53.6294	0.000780415	0.00234124	0.00702378	0.0210713	0.0632139	0.189642	0.568925	1.70678	5.12033	15.361	46.0829	Dapagliflozin	SCL5A2	CCOC1=CC=C(CC2=C(Cl)C=CC(=C2)[C@@H]3O[C@H](CO)[C@@H](O)[C@H](O)[C@H]3O)C=C1
s-kb3-ss1p-200-o1	activity	NCGC00250403-01	Linifanib	4	-1.1	-5.62921	4.95492	8.78632	100.893	4.80679	11	365.201	365.019	102.593	102.73	103.633	113.772	93.4035	90.3388	101.621	82.0378	0.407033	23.0435	4.80679	0.000780415	0.00234124	0.00702378	0.0210713	0.0632139	0.189642	0.568925	1.70678	5.12033	15.361	46.0829	Linifanib	KDR	CC1=CC=C(F)C(=C1)NC(=O)NC2=CC=C(C=C2)C3=C4C(=N[NH]C4=CC=C3)N
s-kb3-ss1p-200-o1	activity	NCGC00250404-01	Veliparib	1.1	1.1	-5.72921	1.331	195.165	101.559	180.185	11	622.291	624.634	101.087	101.406	92.5589	109.005	100.434	108.648	119.944	144.68	166.971	211.507	180.185	0.000780415	0.00234124	0.00702378	0.0210713	0.0632139	0.189642	0.568925	1.70678	5.12033	15.361	46.0829	Veliparib	PARP1	C[C@@]1(CCCN1)C2=NC3=C(C=CC=C3[NH]2)C(N)=O
s-kb3-ss1p-200-o1	activity	NCGC00250405-01	AZD-8055	4	-2.1	-4.72921	0.8	-24.9524	111.37	8.79437	11	448.229	448.661	114.253	124.124	116.22	107.835	99.9346	106.116	99.8749	81.8911	81.8592	60.3182	8.79437	0.000780415	0.00234124	0.00702378	0.0210713	0.0632139	0.189642	0.568925	1.70678	5.12033	15.361	46.0829	AZD-8055	MTOR	COC1=C(CO)C=C(C=C1)C2=CC=C3C(=N2)N=C(N=C3N4CCOC[C@@H]4C)N5CCOC[C@@H]5C
s-kb3-ss1p-200-o1	activity	NCGC00250406-01	Tipifarnib	4	-2.1	-4.77921	0.8	-38.2397	93.0753	-4.35192	11	358.95	356.959	101.547	82.5244	100.729	88.064	92.9909	91.1412	81.7888	71.9957	52.0759	38.5659	-4.35192	0.000780415	0.00234124	0.00702378	0.0210713	0.0632139	0.189642	0.568925	1.70678	5.12033	15.361	46.0829	Tipifarnib	COX10	C[N]1C=NC=C1[C@@](N)(C2=CC=C(Cl)C=C2)C3=CC=C4N(C)C(=O)\C=C(\C5=CC=CC(=C5)Cl)C4=C3
s-kb3-ss1p-200-o1	activity	NCGC00250407-01	CHIR-265	4	-2.1	-5.47921	0.8	1.83314	104.19	11.2951	11	373.945	374.431	107.845	95.1151	106.913	104.555	101.422	93.6902	86.281	66.2339	39.273	30.8783	11.2951	0.000780415	0.00234124	0.00702378	0.0210713	0.0632139	0.189642	0.568925	1.70678	5.12033	15.361	46.0829	CHIR-265	BRAF	C[N]1C(=NC2=CC(=CC=C12)OC3=CC(=NC=C3)C4=NC(=C[NH]4)C(F)(F)F)NC5=CC=C(C=C5)C(F)(F)F
s-kb3-ss1p-200-o1	activity	NCGC00250408-01	GSK-2126458	4	-3	-4.52921	4.50447	1.48836	113.474	15.0561	11	515.725	516.743	105.134	110.22	110.552	110.927	107.271	110.416	120.344	126.251	118.51	107.337	15.0561	0.000780415	0.00234124	0.00702378	0.0210713	0.0632139	0.189642	0.568925	1.70678	5.12033	15.361	46.0829	GSK-2126458	PIK3CA	COC1=C(N[S+]([O-])(=O)C2=C(F)C=C(F)C=C2)C=C(C=N1)C3=CC=C4N=CC=C(C5=CN=NC=C5)C4=C3
s-kb3-ss1p-200-o1	activity	NCGC00250409-01	GSK-1016790A	4	-1.1	-6.42921	1	17.5802	101.386	4.84506	11	308.758	309.621	107.548	94.6472	97.7685	92.5494	96.0005	73.9606	45.8698	32.2987	31.1015	28.1836	4.84506	0.000780415	0.00234124	0.00702378	0.0210713	0.0632139	0.189642	0.568925	1.70678	5.12033	15.361	46.0829	GSK-1016790A	TRPV4	CC(C)C[C@H](NC(=O)C1=CC2=CC=CC=C2S1)C(=O)N3CCN(CC3)C(=O)[C@H](CO)N[S+]([O-])(=O)C4=CC=C(Cl)C=C4Cl
s-kb3-ss1p-200-o1	activity	NCGC00250411-01	Veliflapon	2.3	-2.2	-4.72921	2.40638	72.2554	103.726	73.1671	11	484.355	485.158	97.726	102.176	95.0712	110.45	107.972	103.42	106.246	107.983	99.228	93.4173	73.1671	0.000780415	0.00234124	0.00702378	0.0210713	0.0632139	0.189642	0.568925	1.70678	5.12033	15.361	46.0829	Veliflapon	ALOX5AP	OC(=O)[C@H](C1CCCC1)C2=CC=C(OCC3=NC4=CC=CC=C4C=C3)C=C2
s-kb3-ss1p-200-o1	activity	NCGC00250412-01	JQ1	4	-1.1	-6.52921	0.7	11.731	95.0937	9.11346	11	270.704	273.078	88.8944	95.1229	95.1265	79.1497	76.4361	59.3137	39.8189	33.0536	21.9889	22.653	9.11346	0.000780415	0.00234124	0.00702378	0.0210713	0.0632139	0.189642	0.568925	1.70678	5.12033	15.361	46.0829	JQ1	BRD4	CC1=C(C)C2=C(S1)[N]3C(=NN=C3[C@H](CC(=O)OC(C)(C)C)/N=C2/C4=CC=C(Cl)C=C4)C
s-kb3-ss1p-200-o1	activity	NCGC00253438-01	BI-2536	4	-1.1	-7.87921	0.3	3.9998	96.5141	-0.600132	11	169.905	167.694	87.8602	48.5139	44.9026	35.9185	48.8726	36.682	30.9393	26.7815	18.6204	16.6546	-0.600132	0.000780415	0.00234124	0.00702378	0.0210713	0.0632139	0.189642	0.568925	1.70678	5.12033	15.361	46.0829	BI-2536	PLK1	CC[C@H]1N(C2CCCC2)C3=NC(=NC=C3N(C)C1=O)NC4=CC=C(C=C4OC)C(=O)NC5CCN(C)CC5
s-kb3-ss1p-200-o1	activity	NCGC00253439-01	GSK-1904529A	4	-1.1	-6.47921	1.1	12.3816	99.1459	14.8267	11	287.466	285.916	102.561	103.299	96.7804	84.9063	86.4681	73.5524	43.289	19.9934	17.0183	14.1498	14.8267	0.000780415	0.00234124	0.00702378	0.0210713	0.0632139	0.189642	0.568925	1.70678	5.12033	15.361	46.0829	GSK-1904529A	IGFR1	CCC1=CC(=C(OC)C=C1N2CCC(CC2)N3CCN(CC3)[S+](C)([O-])=O)NC4=NC(=CC=N4)C5=C(N=C6C=CC=C[N]56)C7=CC(=C(OC)C=C7)C(=O)NC8=C(F)C=CC=C8F
s-kb3-ss1p-200-o1	activity	NCGC00253463-01	NCGC00253463-01	4	-1.1	-6.72921	1.111	7.73841	109.395	5.03167	11	278.993	281.477	101.701	105.376	114.942	107.542	83.21	51.7422	35.4696	17.7286	10.569	9.62976	5.03167	0.000780415	0.00234124	0.00702378	0.0210713	0.0632139	0.189642	0.568925	1.70678	5.12033	15.361	46.0829	NCGC00253463-01	MAP3K7	NC(=O)NC1=C(SC(=C1)C2=CC(=C(CN3CCOCC3)C=C2)F)C(=O)N[C@H]4CCCNC4
s-kb3-ss1p-200-o1	activity	NCGC00253909-02	PRT-060318	4	-2.1	-5.22921	1	-6.8504	101.014	1.22385	11	379.748	379.267	102.152	94.8556	115.023	86.0132	100.435	100.514	93.6764	75.974	44.3732	32.2636	1.22385	0.000780415	0.00234124	0.00702378	0.0210713	0.0632139	0.189642	0.568925	1.70678	5.12033	15.361	46.0829	PRT-060318	SYK	CC1=CC(=CC=C1)NC2=C(C=NC(=N2)N[C@@H]3CCCC[C@@H]3N)C(N)=O
s-kb3-ss1p-200-o1	activity	NCGC00262398-01	NCGC00262398	4	-1.1	-5.32921	0.8	-8.9288	99.6955	7.45741	11	358.873	359.242	94.6181	91.2886	104.701	109.006	99.6448	87.8087	74.0874	71.4412	45.3243	18.0417	7.45741	0.000780415	0.00234124	0.00702378	0.0210713	0.0632139	0.189642	0.568925	1.70678	5.12033	15.361	46.0829	NCGC00262398	USP2	CC1=CC=C(C=C1)[S+]([O-])(=O)NC2=C(C=CC(=C2)Cl)C(=O)NC3=NC(=CS3)C4=CC=CC=C4
s-kb3-ss1p-200-o1	activity	NCGC00262603-01	CAL-101	2.3	-2.2	-4.67921	4.50447	43.5418	106.384	45.937	11	488.597	492.572	91.6271	101.96	110.969	112.847	113.508	108.802	107.209	108.909	101.091	94.8929	45.937	0.000780415	0.00234124	0.00702378	0.0210713	0.0632139	0.189642	0.568925	1.70678	5.12033	15.361	46.0829	CAL-101	PIK3CD	CC[C@H](NC1=C2N=C[NH]C2=NC=N1)C/3=N/C4=C(C(=CC=C4)F)C(=O)N3C5=CC=CC=C5
s-kb3-ss1p-200-o1	activity	NCGC00262604-01	BKM-120	1.1	-1.2	-5.67921	4.95492	42.1114	108.725	46.7787	11	432.632	433.474	101.171	109.947	114.359	117.156	104.44	112.364	100.411	93.3755	40.7665	38.2502	46.7787	0.000780415	0.00234124	0.00702378	0.0210713	0.0632139	0.189642	0.568925	1.70678	5.12033	15.361	46.0829	BKM-120	PIK3CA	NC1=CC(=C(C=N1)C2=CC(=NC(=N2)N3CCOCC3)N4CCOCC4)C(F)(F)F
s-kb3-ss1p-200-o1	activity	NCGC00262689-01	NCGC00262689	1.3	-1.2	-5.47921	1.331	37.6736	95.6047	35.3429	11	390.691	390.367	101.189	100.906	89.8167	92.3375	84.8513	98.6934	95.2157	84.3932	45.6284	55.4392	35.3429	0.000780415	0.00234124	0.00702378	0.0210713	0.0632139	0.189642	0.568925	1.70678	5.12033	15.361	46.0829	NCGC00262689	IDH1	CC1=C(C=CC=C1)C(N(C(=O)C[N]2C=NC3=CC=CC=C23)C4=CC=CC(=C4)F)C(=O)NC5CCCC5
s-kb3-ss1p-200-o1	activity	NCGC00263015-01	NCGC00263015-01	4	-2.1	-4.87921	1.34372	-6.0549	102.878	10.4344	11	425.262	426.103	101.035	103.616	107	103.347	102.349	97.0641	102.093	100.25	75.4677	45.373	10.4344	0.000780415	0.00234124	0.00702378	0.0210713	0.0632139	0.189642	0.568925	1.70678	5.12033	15.361	46.0829	NCGC00263015-01	TLR4	CN(CC(O)COC1=CC=C(Cl)C=C1)CC2=C(C)[N](CC3=C(Cl)C=CC=C3)N=C2C
s-kb3-ss1p-200-o1	activity	NCGC00263016-01	DE-096	4	-1.1	-5.42921	1.2221	-2.44964	97.7705	-1.69441	11	355.211	356.733	92.7084	96.5251	91.4189	110.798	102.197	82.887	95.6427	70.2175	33.5827	19.0265	-1.69441	0.000780415	0.00234124	0.00702378	0.0210713	0.0632139	0.189642	0.568925	1.70678	5.12033	15.361	46.0829	DE-096	TRPV4	CCCCCN(CCC12CC3CC(CC(C3)C1)C2)C(=O)NCCCC4=CC=NC=C4
s-kb3-ss1p-200-o1	activity	NCGC00263017-01	CPG-52364	4	-2.1	-4.67921	1.1	-18.9034	93.932	0.725383	11	393.26	393.183	98.8694	105.689	101.255	110.445	82.1445	88.0799	69.9228	68.9675	87.0756	60.6435	0.725383	0.000780415	0.00234124	0.00702378	0.0210713	0.0632139	0.189642	0.568925	1.70678	5.12033	15.361	46.0829	CPG-52364	TLR7	COC1=C(OC)C=C2C(=NC(=NC2=C1)C3=CC=C(C=C3)N4CCN(C)CC4)NCCN5CCOCC5
s-kb3-ss1p-200-o1	activity	NCGC00263018-01	NCGC00263018-01	1.1	-1.2	-5.62921	2.04786	56.706	110.855	64.2221	11	460.91	460.882	106.767	114.657	108.758	107.006	113.003	113.653	110.691	90.5922	70.9272	46.4131	64.2221	0.000780415	0.00234124	0.00702378	0.0210713	0.0632139	0.189642	0.568925	1.70678	5.12033	15.361	46.0829	NCGC00263018-01	PTK6	CC1=C[N]2C(=CN=C2C(=N1)NC3=C(F)C=C(C=C3)C(=O)N4CCNCC4)C5=C[NH]N=C5
s-kb3-ss1p-200-o1	activity	NCGC00263019-01	WAY-204688	4	-1.2	-5.72921	1.37226	23.5334	104.741	25.2011	11	387.14	385.679	108.583	101.967	102.061	101.79	104.133	108.622	85.5127	68.6754	39.8672	26.954	25.2011	0.000780415	0.00234124	0.00702378	0.0210713	0.0632139	0.189642	0.568925	1.70678	5.12033	15.361	46.0829	WAY-204688	NFKB1	COC1=C(C=CC=C1)[C@H](C2=C3C=CC=CC3=CC=C2)[C@@](C)(C#N)C(=O)N4CCC(CC4)C5=CC=CC(=C5)C(F)(F)F
s-kb3-ss1p-200-o1	activity	NCGC00263020-01	NCGC00263020-01	4	-2.1	-5.27921	0.4	-6.36842	114.29	21.4773	11	390.1	392.004	110.158	104.069	104.783	107.818	97.9329	99.3855	72.7562	56.1473	57.3414	53.9555	21.4773	0.000780415	0.00234124	0.00702378	0.0210713	0.0632139	0.189642	0.568925	1.70678	5.12033	15.361	46.0829	NCGC00263020-01	NFKB1	CC(C)[N]1C=C(C2=CC=NC(=N2)NC3=C(C)C=CC(=C3)C(N)=O)C4=C1C=NC=C4
s-kb3-ss1p-200-o1	activity	NCGC00263021-01	MLN-120B	2.3	4	-4.72921	3.06545	131.612	102.134	130.838	11	503.792	501.31	113.441	84.9832	99.3658	108.064	102.779	97.7291	107.889	105.714	100.373	111.944	130.838	0.000780415	0.00234124	0.00702378	0.0210713	0.0632139	0.189642	0.568925	1.70678	5.12033	15.361	46.0829	MLN-120B	IKBKB	COC1=C(Cl)C=C2C(=C1NC(=O)C3=C(C)N=CC=C3)[NH]C4=C2C=CN=C4
s-kb3-ss1p-200-o1	activity	NCGC00263083-01	Dalcetrapib	2.3	4	-4.42921	4.95492	69.4782	94.3461	75.7062	11	448.284	450.053	86.8461	102.718	87.2111	95.0674	91.0413	95.4811	90.9866	94.4567	97.4724	101.933	75.7062	0.000780415	0.00234124	0.00702378	0.0210713	0.0632139	0.189642	0.568925	1.70678	5.12033	15.361	46.0829	Dalcetrapib	CETP	CCC(CC)C(C)C1(CCCCC1)C(=O)NC2=C(SC(=O)C(C)C)C=CC=C2
s-kb3-ss1p-200-o1	activity	NCGC00263084-01	Hh-Ag1.5	4	-2.1	-4.82921	1.75295	-17.7279	110.705	-4.24568	11	459.736	462.47	106.264	102.777	106.384	104.774	120.193	110.482	122.639	113.511	89.381	48.4569	-4.24568	0.000780415	0.00234124	0.00702378	0.0210713	0.0632139	0.189642	0.568925	1.70678	5.12033	15.361	46.0829	Hh-Ag1.5	SMO	CNC1CCC(CC1)N(CC2=CC(=CC=C2)C3=CC=NC=C3)C(=O)C4=C(Cl)C5=C(F)C=CC(=C5S4)F
s-kb3-ss1p-200-o1	activity	NCGC00263085-01	Wnt-C59	4	-2.1	-5.27921	0.6	-13.9764	109.676	11.5387	11	385.552	387.374	101.38	115.227	105.887	110.238	100.186	91.5045	87.0981	66.4129	48.1588	29.8705	11.5387	0.000780415	0.00234124	0.00702378	0.0210713	0.0632139	0.189642	0.568925	1.70678	5.12033	15.361	46.0829	Wnt-C59	WNT5A	CC1=CC(=CC=N1)C2=CC=C(CC(=O)NC3=CC=C(C=C3)C4=CC=CN=C4)C=C2
s-kb3-ss1p-200-o1	activity	NCGC00263086-01	BI-D1870	4	-2.1	-5.47921	0.7	-5.28603	105.953	8.87167	11	368.411	367.537	109.998	103.507	105.494	101.703	95.0437	89.9769	89.4954	57.0991	42.4137	25.4947	8.87167	0.000780415	0.00234124	0.00702378	0.0210713	0.0632139	0.189642	0.568925	1.70678	5.12033	15.361	46.0829	BI-D1870	RPS6KA1	CC(C)CCN1C(C)C(=N)N(C)C2=C1N=C(NC3=CC(=C(O)C(=C3)F)F)N=C2
s-kb3-ss1p-200-o1	activity	NCGC00263087-01	Volasertib	4	-1.1	-8.12921	0.4	8.95106	103.828	3.65552	11	168.272	166.628	94.9578	67.4775	35.1801	39.9769	41.7848	38.9565	27.1276	20.8177	18.5662	9.76974	3.65552	0.000780415	0.00234124	0.00702378	0.0210713	0.0632139	0.189642	0.568925	1.70678	5.12033	15.361	46.0829	Volasertib	PLK1	CC[C@H]1N(C(C)C)C2=NC(=NC=C2N(C)C1=O)NC3=CC=C(C=C3OC)C(=O)NC4CCC(CC4)N5CCN(CC5)CC6CC6
s-kb3-ss1p-200-o1	activity	NCGC00263088-01	BAG-956	1.3	-2.2	-4.97921	1.2221	46.1035	121.415	56.9733	11	528.358	529.142	116.18	109.954	111.587	117.289	142.258	137.768	114.327	108.786	101.581	74.6735	56.9733	0.000780415	0.00234124	0.00702378	0.0210713	0.0632139	0.189642	0.568925	1.70678	5.12033	15.361	46.0829	BAG-956	PIK3CA	CC1=NC2=CN=C3C=CC(=CC3=C2[N]1C4=CC=C(C=C4)C(C)(C)C#N)C#CC5=CN=CC=C5
s-kb3-ss1p-200-o1	activity	NCGC00263089-01	AZD-1152-HQPA	4	-2.1	-6.47921	0.3	9.80677	118.171	11.8038	11	324.119	326.832	111.656	96.6708	92.5467	85.1542	60.2562	64.0013	56.984	64.023	56.0156	46.75	11.8038	0.000780415	0.00234124	0.00702378	0.0210713	0.0632139	0.189642	0.568925	1.70678	5.12033	15.361	46.0829	AZD-1152-HQPA	AURKA	CCN(CCO)CCCOC1=CC2=C(C=C1)C(=NC=N2)NC3=N[NH]C(=C3)CC(=O)NC4=CC(=CC=C4)F
s-kb3-ss1p-200-o1	activity	NCGC00263090-01	AZ-3146	4	-2.1	-5.47921	0.8	2.86002	104.768	12.1662	11	377.279	380.32	96.7681	101.664	110.533	108.804	104.488	88.8302	85.7319	71.6591	38.5898	31.4433	12.1662	0.000780415	0.00234124	0.00702378	0.0210713	0.0632139	0.189642	0.568925	1.70678	5.12033	15.361	46.0829	AZ-3146	TTK	COC1=C(NC2=NC=C3N(C)C(=O)N(C4CCCC4)C3=N2)C=CC(=C1)OC5CCN(C)CC5
s-kb3-ss1p-200-o1	activity	NCGC00263091-01	AT-7519	1.1	-1.2	-8.12921	1.96734	48.3352	89.8061	53.6466	11	273.059	272.849	84.8805	92.5717	65.7984	54.8974	55.8117	41.0833	45.1136	44.6942	52.518	46.1299	53.6466	0.000780415	0.00234124	0.00702378	0.0210713	0.0632139	0.189642	0.568925	1.70678	5.12033	15.361	46.0829	AT-7519	CDK1	ClC1=C(C(=O)NC2=C[NH]N=C2C(=O)NC3CCNCC3)C(=CC=C1)Cl
s-kb3-ss1p-200-o1	activity	NCGC00263091-02	AT-7519	4	-1.2	-7.62921	0.7	39.3611	98.7723	29.3236	11	280.245	282.639	92.7624	94.2241	78.2253	67.4596	59.0243	53.2468	41.8649	45.1015	44.335	45.6825	29.3236	0.000780415	0.00234124	0.00702378	0.0210713	0.0632139	0.189642	0.568925	1.70678	5.12033	15.361	46.0829	AT-7519	CDK1	ClC1=C(C(=O)NC2=C[NH]N=C2C(=O)NC3CCNCC3)C(=CC=C1)Cl
s-kb3-ss1p-200-o1	activity	NCGC00263092-01	Apratastat	1.1	-1.4	-6.07921	1.1	47.5689	99.0379	43.7684	11	384.278	337.253	69.3124	105.582	93.6379	94.3342	93.4887	98.4572	74.8858	61.1133	55.5746	57.4313	43.7684	0.000780415	0.00234124	0.00702378	0.0210713	0.0632139	0.189642	0.568925	1.70678	5.12033	15.361	46.0829	Apratastat	TNF	CC1(C)SCCN([C@H]1C(=O)NO)[S+]([O-])(=O)C2=CC=C(OCC#CCO)C=C2
s-kb3-ss1p-200-o1	activity	NCGC00263093-01	Apilimod	4	-2.1	-5.12921	1.55795	-8.48293	178.056	1.67768	11	698.155	626.014	111.808	126.661	166.54	187.686	199.435	195.96	196.265	153.23	109.914	38.7397	1.67768	0.000780415	0.00234124	0.00702378	0.0210713	0.0632139	0.189642	0.568925	1.70678	5.12033	15.361	46.0829	Apilimod	IL2	CC1=CC=CC(=C1)\C=N\NC2=NC(=NC(=C2)N3CCOCC3)OCCC4=CC=CC=N4
s-kb3-ss1p-200-o1	activity	NCGC00263094-01	AMG-900	4	-2.1	-5.42921	0.3	-20.1796	83.1871	1.9802	11	237.892	236.206	87.2101	66.4298	65.3994	63.0371	55.4138	47.2427	57.9994	42.392	28.1198	24.2875	1.9802	0.000780415	0.00234124	0.00702378	0.0210713	0.0632139	0.189642	0.568925	1.70678	5.12033	15.361	46.0829	AMG-900	AURKA	CC1=CSC(=C1)C2=NN=C(NC3=CC=C(OC4=C(C=CC=N4)C5=CC=NC(=N5)N)C=C3)C6=C2C=CC=C6
s-kb3-ss1p-200-o1	activity	NCGC00263095-01	Sotrastaurin	4	-2.1	-5.12921	0.8	-6.61117	106.521	13.5012	11	405.688	403.682	114.063	99.0644	108.193	101.511	99.7464	106.951	99.4859	72.9311	59.0549	34.3547	13.5012	0.000780415	0.00234124	0.00702378	0.0210713	0.0632139	0.189642	0.568925	1.70678	5.12033	15.361	46.0829	Sotrastaurin	PRKCA	CN1CCN(CC1)C2=NC3=CC=CC=C3C(=N2)C4C(C(=O)NC4=O)C5=C[NH]C6=CC=CC=C56
s-kb3-ss1p-200-o1	activity	NCGC00263096-01	Iniparib	1.3	4	-5.32921	4.44947	119.244	104.819	87.9728	11	518.816	517.922	112.244	100.223	103.108	102.294	101.764	113.824	104.457	102.439	113.868	119.05	87.9728	0.000780415	0.00234124	0.00702378	0.0210713	0.0632139	0.189642	0.568925	1.70678	5.12033	15.361	46.0829	Iniparib	PARP1	NC(=O)C1=CC(=C(I)C=C1)[N+]([O-])=O
s-kb3-ss1p-200-o1	activity	NCGC00263097-01	Cediranib	4	-2.1	-5.12921	0.7	-19.2442	88.4462	-0.391402	11	319.904	318.981	93.8726	87.6315	88.46	82.1769	85.4887	78.2066	75.4377	62.1553	38.1282	24.1566	-0.391402	0.000780415	0.00234124	0.00702378	0.0210713	0.0632139	0.189642	0.568925	1.70678	5.12033	15.361	46.0829	Cediranib	FLT1	COC1=CC2=C(C=C1OCCCN3CCCC3)N=CN=C2OC4=C(F)C5=C([NH]C(=C5)C)C=C4
s-kb3-ss1p-200-o1	activity	NCGC00263098-01	Combretastatin A-4	4	-2.4	-4.67921	1.62662	14.6082	48.1946	20.8726	11	216.616	214.872	52.1946	45.901	45.6684	47.2497	44.3649	51.4651	46.1029	50.788	43.6814	37.0462	20.8726	0.000780415	0.00234124	0.00702378	0.0210713	0.0632139	0.189642	0.568925	1.70678	5.12033	15.361	46.0829	Combretastatin A-4	TUBB	COC1=CC=C(\C=C/C2=CC(=C(OC)C(=C2)OC)OC)C=C1O
s-kb3-ss1p-200-o1	activity	NCGC00263099-01	CP-466722	1.3	-2.4	-5.07921	1.71374	34.1937	117.856	38.1706	11	500.15	501.257	104.223	102.656	78.9921	120.582	111.977	130.836	127.441	124.732	83.7362	62.9747	38.1706	0.000780415	0.00234124	0.00702378	0.0210713	0.0632139	0.189642	0.568925	1.70678	5.12033	15.361	46.0829	CP-466722	ATM	COC1=C(OC)C=C2C(=C1)N=CN=C2[N]3N=C(N=C3N)C4=NC=CC=C4
s-kb3-ss1p-200-o1	activity	NCGC00263100-01	OSI-632	4	-1.1	-5.57921	1	13.2447	98.2144	11.8502	11	361.411	361.533	99.0023	86.7178	92.8482	102.027	104.729	95.7397	86.8165	55.3012	42.7735	34.4785	11.8502	0.000780415	0.00234124	0.00702378	0.0210713	0.0632139	0.189642	0.568925	1.70678	5.12033	15.361	46.0829	OSI-632	KDR	NC(=O)C1=C(NC(=O)NCCCCN2CCCC2)SN=C1OCC3=C(F)C=C(Br)C=C3F
s-kb3-ss1p-200-o1	activity	NCGC00263101-01	CP-724714	4	-2.1	-5.22921	0.9	5.33874	98.2793	16.2926	11	379.615	381.827	94.5343	95.094	101.067	101.393	98.2855	94.6981	88.6732	73.5822	55.4659	35.3896	16.2926	0.000780415	0.00234124	0.00702378	0.0210713	0.0632139	0.189642	0.568925	1.70678	5.12033	15.361	46.0829	CP-724714	ERBB2	COCC(=O)NC/C=C/C1=CC=C2N=CN=C(NC3=CC=C(OC4=CN=C(C)C=C4)C(=C3)C)C2=C1
s-kb3-ss1p-200-o1	activity	NCGC00263102-01	Degrasyn	4	-2.1	-5.12921	2.72022	-9.09862	111.198	93.436	11	434.95	438.817	107.848	114.166	108.402	118.011	106.838	112.509	106.886	112.271	76.7436	6.33184	93.436	0.000780415	0.00234124	0.00702378	0.0210713	0.0632139	0.189642	0.568925	1.70678	5.12033	15.361	46.0829	Degrasyn	JAK2	CCC[C@H](NC(=O)\C(=C\C1=NC(=CC=C1)Br)C#N)C2=CC=CC=C2
s-kb3-ss1p-200-o1	activity	NCGC00263103-01	Pelitinib	4	-3	-4.42921	4.95492	-30.8676	105.945	1.96519	11	480.606	483.296	99.9926	109.314	97.72	92.0013	106.492	99.8917	96.4875	109.165	116.508	134.238	1.96519	0.000780415	0.00234124	0.00702378	0.0210713	0.0632139	0.189642	0.568925	1.70678	5.12033	15.361	46.0829	Pelitinib	EGFR	CCOC1=C(NC(=O)\C=C\CN(C)C)C=C2C(=C1)N=CC(=C2NC3=CC(=C(F)C=C3)Cl)C#N
s-kb3-ss1p-200-o1	activity	NCGC00263104-01	Foretinib	4	-1.1	-6.07921	1.62662	6.3637	101.017	-2.9278	11	317.205	319.593	102.657	96.507	99.9865	98.972	106.44	94.1482	67.5907	27.0728	16.5346	12.9369	-2.9278	0.000780415	0.00234124	0.00702378	0.0210713	0.0632139	0.189642	0.568925	1.70678	5.12033	15.361	46.0829	Foretinib	KDR	COC1=CC2=C(C=C1OCCCN3CCOCC3)N=CC=C2OC4=CC=C(NC(=O)C5(CC5)C(=O)NC6=CC=C(F)C=C6)C=C4F
s-kb3-ss1p-200-o1	activity	NCGC00263105-01	Turofexorate isopropyl	5	5	NA	NA	NA	NA	91.8943	11	NA	464.438	95.9857	100.82	107.634	103.788	102.257	95.0045	72.491	85.4758	97.5446	107.637	91.8943	0.000780415	0.00234124	0.00702378	0.0210713	0.0632139	0.189642	0.568925	1.70678	5.12033	15.361	46.0829	Turofexorate isopropyl	NR14H	CC(C)OC(=O)/C1=C/N(CC(C)(C)C2=C1[NH]C3=CC=CC=C23)C(=O)C4=CC=C(F)C(=C4)F
s-kb3-ss1p-200-o1	activity	NCGC00263106-01	Gavestinel sodium	5	5	NA	NA	NA	NA	94.4671	11	NA	444.563	89.5423	80.4314	103.402	86.5925	90.5892	87.6859	94.8942	103.363	89.1327	96.6487	94.4671	0.000780415	0.00234124	0.00702378	0.0210713	0.0632139	0.189642	0.568925	1.70678	5.12033	15.361	46.0829	Gavestinel sodium	GRIN2A	[O-]C(=O)C1=C(\C=C\C(=O)NC2=CC=CC=C2)C3=C(Cl)C=C(Cl)C=C3[NH]1
s-kb3-ss1p-200-o1	activity	NCGC00263107-01	GB 83	4	-1.1	-5.72921	1.24751	18.603	103.819	22.2096	11	376.756	375.362	104.793	103.837	98.7737	105.985	101.099	106.951	79.129	67.5539	34.8603	23.3815	22.2096	0.000780415	0.00234124	0.00702378	0.0210713	0.0632139	0.189642	0.568925	1.70678	5.12033	15.361	46.0829	GB 83	PAR2	CC[C@@H](C)[C@H](NC(=O)[C@H](CC1CCCCC1)NC(=O)C2=CC=NO2)C(=O)N3CCC4(CC3)CCC5=C4C=CC=C5
s-kb3-ss1p-200-o1	activity	NCGC00263108-01	Vorapaxar	4	-3	-4.57921	4.09497	20.5862	100.601	27.7368	11	459.825	459.012	106.332	104.796	97.5399	98.072	96.272	107.719	93.7928	91.4566	110.053	93.2479	27.7368	0.000780415	0.00234124	0.00702378	0.0210713	0.0632139	0.189642	0.568925	1.70678	5.12033	15.361	46.0829	Vorapaxar	PAR1	CCOC(=O)N[C@@H]1CC[C@@H]2[C@@H](C1)C[C@@H]3[C@@H]([C@@H](C)OC3=O)[C@H]2\C=C\C4=CC=C(C=N4)C5=CC=CC(=C5)F
s-kb3-ss1p-200-o1	activity	NCGC00263109-01	GDC-0980	1.3	4	-5.97921	1.21	84.4594	101.088	87.0443	11	457.926	458.823	97.088	100.751	103.617	109.123	95.2135	98.169	96.7807	90.8936	86.173	82.3975	87.0443	0.000780415	0.00234124	0.00702378	0.0210713	0.0632139	0.189642	0.568925	1.70678	5.12033	15.361	46.0829	GDC-0980	MTOR	CC(C)C(=O)N1CCN(CC1)CC2=C(C)C3=NC(=NC(=C3S2)N4CCOCC4)C5=CN=C(N)N=C5
s-kb3-ss1p-200-o1	activity	NCGC00263110-01	Osanetant	4	-1.1	-6.82921	0.5	-0.954868	108.367	-3.27189	11	246.148	247.1	102.047	99.1067	77.6365	81.5651	75.1186	44.6741	31.0735	21.4957	22.6652	15.4174	-3.27189	0.000780415	0.00234124	0.00702378	0.0210713	0.0632139	0.189642	0.568925	1.70678	5.12033	15.361	46.0829	Osanetant	TACR3	CN(C(C)=O)C1(CCN(CCC[C@@]2(CCCN(C2)C(=O)C3=CC=CC=C3)C4=CC=C(Cl)C(=C4)Cl)CC1)C5=CC=CC=C5
s-kb3-ss1p-200-o1	activity	NCGC00263111-01	GSK-3787	1.3	4	-8.97921	4.95492	105.594	85.5935	105.104	11	503.498	503.289	89.0935	108.484	108.659	101.54	93.8732	111.107	114.138	99.719	112.565	99.8574	105.104	0.000780415	0.00234124	0.00702378	0.0210713	0.0632139	0.189642	0.568925	1.70678	5.12033	15.361	46.0829	GSK-3787	PPARD	[O-][S+](=O)(CCNC(=O)C1=CC=C(Cl)C=C1)C2=NC=C(C=C2)C(F)(F)F
s-kb3-ss1p-200-o1	activity	NCGC00263112-01	GSK-461364A	4	-1.3	-8.72921	3.57225	44.8315	109.263	4.60031	11	239.933	246.854	106.71	64.6792	45.1031	44.1833	48.366	49.0086	50.0089	48.1259	55.3292	56.5809	4.60031	0.000780415	0.00234124	0.00702378	0.0210713	0.0632139	0.189642	0.568925	1.70678	5.12033	15.361	46.0829	GSK-461364A	PLK1	C[C@@H](OC1=C(SC(=C1)[N]2C=NC3=C2C=C(CN4CCN(C)CC4)C=C3)C(N)=O)C5=CC=CC=C5C(F)(F)F
s-kb3-ss1p-200-o1	activity	NCGC00263113-01	GYKI-53655	1.1	-2.2	-4.97921	0.7	22.3239	103.226	39.9424	11	426.398	429.173	95.2256	110.561	102.461	96.6824	110.117	105.542	82.426	86.0751	70.7757	64.3137	39.9424	0.000780415	0.00234124	0.00702378	0.0210713	0.0632139	0.189642	0.568925	1.70678	5.12033	15.361	46.0829	GYKI-53655	GR1A1	CNC(=O)N1\N=C(\C2=CC=C(N)C=C2)C3=CC4=C(OCO4)C=C3CC1C
s-kb3-ss1p-200-o1	activity	NCGC00263114-01	SCH-900435	1.3	4	-8.97921	4.95492	108.102	95.102	101.984	11	516.974	514.807	97.102	113.076	108.003	103.421	113.91	109.131	106.263	112.778	109.991	97.7359	101.984	0.000780415	0.00234124	0.00702378	0.0210713	0.0632139	0.189642	0.568925	1.70678	5.12033	15.361	46.0829	SCH-900435	SLC6A9	COC1=CC=C2[C@@H]([C@@H](CCC2=C1)CN(C)CC(O)=O)C3=CC=CC=C3
s-kb3-ss1p-200-o1	activity	NCGC00263115-01	Ibutamoren mesilate	4	-2.2	-4.92921	1.71374	20.1774	92.3101	26.1484	11	396.506	396.147	95.2674	90.7698	98.7607	79.6333	91.4523	93.7415	88.7987	100.722	74.2642	49.4929	26.1484	0.000780415	0.00234124	0.00702378	0.0210713	0.0632139	0.189642	0.568925	1.70678	5.12033	15.361	46.0829	Ibutamoren mesilate	GH1	CC(C)(N)C(=O)N[C@H](COCC1=CC=CC=C1)C(=O)N2CCC3(CC2)CN(C4=C3C=CC=C4)[S+](C)([O-])=O
s-kb3-ss1p-200-o1	activity	NCGC00263116-01	ICG-001	4	-2.1	-5.22921	0.7	-12.8854	113.003	8.00629	11	410.113	410.392	115.696	107.498	103.946	114.06	112.006	107.509	96.9546	67.0713	53.2834	35.3679	8.00629	0.000780415	0.00234124	0.00702378	0.0210713	0.0632139	0.189642	0.568925	1.70678	5.12033	15.361	46.0829	ICG-001	WNT5A	OC1=CC=C(C[C@@H]2N3[C@H](CN(CC4=CC=CC5=C4C=CC=C5)C2=O)N(CCC3=O)C(=O)NCC6=CC=CC=C6)C=C1
s-kb3-ss1p-200-o1	activity	NCGC00263117-01	Panobinostat	4	-1.1	-8.22921	0.8	9.39891	85.2722	0.939637	11	119.613	119.878	77.9758	59.6314	39.1595	29.4307	19.5172	17.0885	15.0701	13.9381	11.7803	6.10912	0.939637	0.000780415	0.00234124	0.00702378	0.0210713	0.0632139	0.189642	0.568925	1.70678	5.12033	15.361	46.0829	Panobinostat	HDAC1	CC1=C(CCNCC2=CC=C(\C=C\C(=O)NO)C=C2)C3=CC=CC=C3[NH]1
s-kb3-ss1p-200-o1	activity	NCGC00263118-01	Lirimilast	4	-2.1	-4.67921	4.09497	20.0036	107.666	26.7393	11	485.08	486.549	105.601	105.847	107.784	116.092	105.687	99.3475	107.036	111.17	109.324	89.3156	26.7393	0.000780415	0.00234124	0.00702378	0.0210713	0.0632139	0.189642	0.568925	1.70678	5.12033	15.361	46.0829	Lirimilast	PDE4A	C[S+]([O-])(=O)OC1=CC=C2C(=C(OC2=C1)C(=O)C3=C(Cl)C=C(Cl)C=C3)NC(N)=O
s-kb3-ss1p-200-o1	activity	NCGC00263119-01	Ruboxistaurin mesilate	4	-2.1	-5.27921	0.6	-24.7094	109.462	-3.51164	11	372.477	374.524	102.477	105.67	106.552	112.898	100.032	96.1271	85.3783	55.1674	47.0326	26.8861	-3.51164	0.000780415	0.00234124	0.00702378	0.0210713	0.0632139	0.189642	0.568925	1.70678	5.12033	15.361	46.0829	Ruboxistaurin mesilate	PRKCB	CN(C)C[C@@H]1CC[N]2C=C(C3C(C(=O)NC3=O)C4=C[N](CCO1)C5=C4C=CC=C5)C6=C2C=CC=C6
s-kb3-ss1p-200-o1	activity	NCGC00263120-01	MDV-3100	2.3	-2.2	-4.62921	1.1	12.8578	100.413	30.3703	11	440.523	442.1	96.913	108.492	114.45	106.96	102.803	101.621	77.8241	81.4055	91.296	75.8508	30.3703	0.000780415	0.00234124	0.00702378	0.0210713	0.0632139	0.189642	0.568925	1.70678	5.12033	15.361	46.0829	MDV-3100	AR	CNC(=O)C1=CC=C(C=C1F)N2C(=S)N(C(=O)C2(C)C)C3=CC(=C(C=C3)C#N)C(F)(F)F
s-kb3-ss1p-200-o1	activity	NCGC00263121-01	MG-149	1.3	4	-5.37921	4.95492	82.796	100.465	81.0742	11	463.363	462.801	99.965	106.588	99.0893	103.449	100.643	98.5079	91.604	101.786	87.4971	84.2807	81.0742	0.000780415	0.00234124	0.00702378	0.0210713	0.0632139	0.189642	0.568925	1.70678	5.12033	15.361	46.0829	MG-149	HAT1	CCCCCCCC1=CC=C(CCC2=CC=CC(=C2C(O)=O)O)C=C1
s-kb3-ss1p-200-o1	activity	NCGC00263122-01	MK-0354	2.3	4	-4.72921	3.51175	82.8506	101.637	83.815	11	480.486	479.438	93.6371	95.6751	106.791	98.3887	2.46049	92.5691	110.405	112.098	103.067	95.433	83.815	0.000780415	0.00234124	0.00702378	0.0210713	0.0632139	0.189642	0.568925	1.70678	5.12033	15.361	46.0829	MK-0354	NIACR1	C1CC2=C(C1)C(=N[NH]2)C3=N[NH]N=N3
s-kb3-ss1p-200-o1	activity	NCGC00263123-01	MK-767	2.1	-2.2	-4.72921	4.09497	39.5869	104.933	44.307	11	477.048	478.183	103.345	96.5521	104.011	102.945	118.431	101.67	107.923	104.914	101.908	86.7549	44.307	0.000780415	0.00234124	0.00702378	0.0210713	0.0632139	0.189642	0.568925	1.70678	5.12033	15.361	46.0829	MK-767	PPARA	COC1=C(C=C(CC2SC(=O)NC2=O)C=C1)C(=O)NCC3=CC=C(C=C3)C(F)(F)F
s-kb3-ss1p-200-o1	activity	NCGC00263124-01	Nutlin-3	4	-2.1	-4.87921	1.80795	14.7473	104.898	23.8915	11	449.637	450.224	103.493	107.847	102.774	99.1783	106.555	106.449	109.845	101.756	91.2252	52.53	23.8915	0.000780415	0.00234124	0.00702378	0.0210713	0.0632139	0.189642	0.568925	1.70678	5.12033	15.361	46.0829	Nutlin-3	MDM2	COC1=CC=C(C(=C1)OC(C)C)C/2=N/[C@@H]([C@@H](N2C(=O)N3CCNC(=O)C3)C4=CC=C(Cl)C=C4)C5=CC=C(Cl)C=C5
s-kb3-ss1p-200-o1	activity	NCGC00263125-01	SG-00529	4	-2.2	-5.07921	1	17.1514	103.285	28.0308	11	423.194	424.196	102.654	106.725	99.2749	102.318	100.812	103.997	97.5639	94.1299	63.0239	53.8036	28.0308	0.000780415	0.00234124	0.00702378	0.0210713	0.0632139	0.189642	0.568925	1.70678	5.12033	15.361	46.0829	SG-00529	FGF2	COC1=CC=C(COC2=C(OC)C=C3C(=C2)OC(=O)C4=C3C=CC(=C4)C(C)O)C=C1
s-kb3-ss1p-200-o1	activity	NCGC00263126-01	Cutamesine hydrochloride	1.3	-2.4	-4.97921	0.6	56.1934	108.757	69.9805	11	474.385	460.978	113.065	92.2119	92.3706	104.785	111.214	99.5676	99.2696	101.433	93.0488	75.5446	69.9805	0.000780415	0.00234124	0.00702378	0.0210713	0.0632139	0.189642	0.568925	1.70678	5.12033	15.361	46.0829	Cutamesine hydrochloride	SIGMAR1	COC1=C(OC)C=C(CCN2CCN(CCCC3=CC=CC=C3)CC2)C=C1
s-kb3-ss1p-200-o1	activity	NCGC00263127-01	PD-166793	1.1	-1.4	-5.47921	1.4641	42.4994	100.91	45.8931	11	415.825	415.339	107.023	95.8924	101.276	96.729	100.199	98.4709	97.2196	94.0342	55.9166	98.287	45.8931	0.000780415	0.00234124	0.00702378	0.0210713	0.0632139	0.189642	0.568925	1.70678	5.12033	15.361	46.0829	PD-166793	MMP13	CC(C)[C@H](C[S+]([O-])(=O)C1=CC=C(C=C1)C2=CC=C(Br)C=C2)C(O)=O
s-kb3-ss1p-200-o1	activity	NCGC00263128-01	PD-0220245	4	-2.1	-4.77921	1.111	-23.5916	103.953	-3.50529	11	424.712	425.579	96.9263	107.82	105.896	101.491	113.612	105.904	101.495	82.7936	73.9896	52.5202	-3.50529	0.000780415	0.00234124	0.00702378	0.0210713	0.0632139	0.189642	0.568925	1.70678	5.12033	15.361	46.0829	PD-0220245	CXCR1	CCN(CC)CCCCNC1=NC2=CC(=C(Cl)C=C2N=C1C3=CC=C(S3)C4=CC=CS4)Cl
s-kb3-ss1p-200-o1	activity	NCGC00263129-01	PD-0332991	4	-3	-4.42921	4.95492	-23.9427	100.294	5.4045	11	456.075	457.693	97.1144	105.97	105.508	104.96	102.235	111.389	91.2296	95.5861	83.6019	107.14	5.4045	0.000780415	0.00234124	0.00702378	0.0210713	0.0632139	0.189642	0.568925	1.70678	5.12033	15.361	46.0829	PD-0332991	CDK4	CC(=O)C\1=C(/C)C2=CN=C(NC3=CC=C(C=N3)N4CCNCC4)N=C2N(C5CCCC5)C1=O
s-kb3-ss1p-200-o1	activity	NCGC00263130-01	cPEPCK inhibitor	4	-1.1	-5.52921	4.95492	12.3044	100.256	18.5366	11	373.872	375.055	95.1983	99.3318	109.806	98.1471	96.3689	98.854	101.317	98.3059	10.9566	61.3452	18.5366	0.000780415	0.00234124	0.00702378	0.0210713	0.0632139	0.189642	0.568925	1.70678	5.12033	15.361	46.0829	cPEPCK inhibitor	PCK1	CCCCN1C(=O)N(CC2=C(F)C=CC=C2)C(=O)C3=C1[NH]C(=N3)CC4=CC=C(NC(C)=O)C=C4
s-kb3-ss1p-200-o1	activity	NCGC00263131-01	PF-3845	4	-1.1	-5.12921	4.09497	18.4821	98.4548	18.034	11	408.107	409.529	90.7935	100.996	104.808	96.1605	102.516	99.2421	92.5396	99.0829	83.7832	23.4523	18.034	0.000780415	0.00234124	0.00702378	0.0210713	0.0632139	0.189642	0.568925	1.70678	5.12033	15.361	46.0829	PF-3845	FAAH	FC(F)(F)C1=CN=C(OC2=CC(=CC=C2)CC3CCN(CC3)C(=O)NC4=CC=CN=C4)C=C1
s-kb3-ss1p-200-o1	activity	NCGC00263132-01	PF-477736	4	-2.1	-5.22921	1.28756	-0.405762	121.383	1.79619	11	467.462	469.63	111.894	110.525	119.245	122.533	128.148	128.321	127.035	94.4154	65.4634	31.6341	1.79619	0.000780415	0.00234124	0.00702378	0.0210713	0.0632139	0.189642	0.568925	1.70678	5.12033	15.361	46.0829	PF-477736	CHEK1	C[N]1C=C(C=N1)C2=C3\C=N/NC(=O)C4=C3C(=CC(=C4)NC(=O)[C@H](N)C5CCCCC5)[NH]2
s-kb3-ss1p-200-o1	activity	NCGC00263133-01	PF-573228	1.1	-2.2	-5.52921	1.1	27.0475	106.971	120.872	11	414.479	417.171	106.118	110.972	110.284	104.108	95.3318	114.355	91.066	79.8722	55.6635	37.8829	120.872	0.000780415	0.00234124	0.00702378	0.0210713	0.0632139	0.189642	0.568925	1.70678	5.12033	15.361	46.0829	PF-573228	PTK2	C[S+]([O-])(=O)C1=CC=CC(=C1)CNC2=C(C=NC(=N2)NC3=CC=C4NC(=O)CCC4=C3)C(F)(F)F
s-kb3-ss1p-200-o1	activity	NCGC00263134-01	PF-4708671	4	-2.1	-4.77921	1.55795	2.73458	111.873	15.8179	11	479.512	480.472	109.27	117.031	113.609	108.519	119.924	113.008	109.228	100.581	93.6917	67.7118	15.8179	0.000780415	0.00234124	0.00702378	0.0210713	0.0632139	0.189642	0.568925	1.70678	5.12033	15.361	46.0829	PF-4708671	RPS6KB1	CCC1=C(N=CN=C1)N2CCN(CC2)CC3=NC4=C([NH]3)C=CC(=C4)C(F)(F)F
s-kb3-ss1p-200-o1	activity	NCGC00263135-01	Piraxostat	1.3	4	-9.02921	4.95492	100.542	118.693	80.5199	11	486.433	484.976	114.693	91.6501	102.153	100.608	97.6488	100.807	113.109	101.837	97.5891	97.6414	80.5199	0.000780415	0.00234124	0.00702378	0.0210713	0.0632139	0.189642	0.568925	1.70678	5.12033	15.361	46.0829	Piraxostat	XDH	CC(C)(C)COC1=C(C=C(C=C1)[N]2C=C(C=N2)C(O)=O)C#N
s-kb3-ss1p-200-o1	activity	NCGC00263136-01	Pracinostat	4	-1.1	-7.57921	0.6	7.03391	105.532	3.31308	11	191.961	193.337	96.334	89.9596	71.01	58.2462	48.0569	27.9724	18.7184	15.4492	13.8035	11.9284	3.31308	0.000780415	0.00234124	0.00702378	0.0210713	0.0632139	0.189642	0.568925	1.70678	5.12033	15.361	46.0829	Pracinostat	HDAC1	CCCCC1=NC2=CC(=CC=C2[N]1CCN(CC)CC)/C=C/C(=O)NO
s-kb3-ss1p-200-o1	activity	NCGC00263137-01	RD-162	4	-2.2	-4.67921	4.09497	12.4666	96.7195	18.7219	11	433.727	434.627	96.0822	104.362	100.293	100.937	98.5802	107.349	92.0935	83.9997	87.5758	76.9536	18.7219	0.000780415	0.00234124	0.00702378	0.0210713	0.0632139	0.189642	0.568925	1.70678	5.12033	15.361	46.0829	RD-162	AR	CNC(=O)C1=CC=C(C=C1F)N2C(=S)N(C(=O)C23CCC3)C4=CC(=C(C=C4)C#N)C(F)(F)F
s-kb3-ss1p-200-o1	activity	NCGC00263138-01	Regorafenib	4	-2.1	-4.82921	0.8	-26.0807	100.78	3.24948	11	394.475	396.835	94.9064	110.04	106.575	96.6144	97.2382	93.1762	93.6991	79.839	58.2857	46.9404	3.24948	0.000780415	0.00234124	0.00702378	0.0210713	0.0632139	0.189642	0.568925	1.70678	5.12033	15.361	46.0829	Regorafenib	KDR	CNC(=O)C1=CC(=CC=N1)OC2=CC=C(NC(=O)NC3=CC(=C(Cl)C=C3)C(F)(F)F)C(=C2)F
s-kb3-ss1p-200-o1	activity	NCGC00263139-01	Rolofylline	4	-1.1	-5.57921	0.9	5.29754	102.224	16.1704	11	364.063	363.408	101.115	104.53	105.074	104.089	95.5827	87.761	76.3781	78.4808	30.5672	19.3625	16.1704	0.000780415	0.00234124	0.00702378	0.0210713	0.0632139	0.189642	0.568925	1.70678	5.12033	15.361	46.0829	Rolofylline	ADORA1	CCCN1C(=O)N(CCC)C2=C([NH]C(=N2)C34C[C@@H]5CC(CC3C5)C4)C1=O
s-kb3-ss1p-200-o1	activity	NCGC00263140-01	Talmapimod	1.1	-2.2	-5.27921	0.6	23.5482	106.828	37.1191	11	418.104	418.983	104.973	103.579	103.154	108.57	103.77	96.8155	93.471	69.2719	67.6403	58.0735	37.1191	0.000780415	0.00234124	0.00702378	0.0210713	0.0632139	0.189642	0.568925	1.70678	5.12033	15.361	46.0829	Talmapimod	MAPK14	C[C@H]1CN([C@H](C)CN1CC2=CC=C(F)C=C2)C(=O)C3=C(Cl)C=C4[N](C)C=C(C(=O)C(=O)N(C)C)C4=C3
s-kb3-ss1p-200-o1	activity	NCGC00263141-01	STF-083010	5	5	NA	NA	NA	NA	105.208	11	NA	476.795	91.7576	97.0929	100.496	105.888	94.5079	98.3703	95.8089	95.7525	103.08	102.026	105.208	0.000780415	0.00234124	0.00702378	0.0210713	0.0632139	0.189642	0.568925	1.70678	5.12033	15.361	46.0829	STF-083010	ERN1	OC1=CC=C2C=CC=CC2=C1/C=N/[S+]([O-])(=O)C3=CC=CS3
s-kb3-ss1p-200-o1	activity	NCGC00263142-01	Tiplasinin	4	-2.2	-4.67921	1.88512	21.9514	97.2361	27.7694	11	434.964	432.92	100.495	96.2717	98.8957	90.6074	97.5964	105.356	99.174	87.2708	89.1982	76.7947	27.7694	0.000780415	0.00234124	0.00702378	0.0210713	0.0632139	0.189642	0.568925	1.70678	5.12033	15.361	46.0829	Tiplasinin	SERPINE1	OC(=O)C(=O)C1=C[N](CC2=CC=CC=C2)C3=CC=C(C=C13)C4=CC=C(OC(F)(F)F)C=C4
s-kb3-ss1p-200-o1	activity	NCGC00263143-01	VER-155008	1.1	-2.2	-4.82921	0.9	11.1679	98.098	32.0783	11	412.858	413.579	97.4231	105.329	95.8985	93.2845	100.78	94.6129	93.6327	83.1564	75.2052	57.7894	32.0783	0.000780415	0.00234124	0.00702378	0.0210713	0.0632139	0.189642	0.568925	1.70678	5.12033	15.361	46.0829	VER-155008	HSPA2	NC1=NC=NC2=C1N=C(NCC3=CC(=C(Cl)C=C3)Cl)[N]2[C@@H]4O[C@H](COCC5=CC=C(C=C5)C#N)[C@@H](O)[C@H]4O
s-kb3-ss1p-200-o1	activity	NCGC00263144-01	WZ-4002	4	-2.1	-4.82921	1.1	-1.34359	98.9893	18.9685	11	412.774	412.859	100.938	102.749	98.7282	94.306	97.1324	103.456	88.0787	98.1403	67.3841	53.9753	18.9685	0.000780415	0.00234124	0.00702378	0.0210713	0.0632139	0.189642	0.568925	1.70678	5.12033	15.361	46.0829	WZ-4002	EGFR	COC1=CC(=CC=C1NC2=NC=C(Cl)C(=N2)OC3=CC(=CC=C3)NC(=O)C=C)N4CCN(C)CC4
s-kb3-ss1p-200-o1	activity	NCGC00263145-01	BI-78D3	2.3	4	-4.97921	2.47293	125.112	100.171	124.495	11	498.581	493.09	115.612	100.715	91.0779	98.9867	102.469	100.965	91.9238	100.256	103.685	69.9155	124.495	0.000780415	0.00234124	0.00702378	0.0210713	0.0632139	0.189642	0.568925	1.70678	5.12033	15.361	46.0829	BI-78D3	MAPK8	OC1=NN=C(SC2=NC=C(S2)[N+]([O-])=O)[N]1C3=CC4=C(OCCO4)C=C3
s-kb3-ss1p-200-o1	activity	NCGC00263146-01	SR-3306	4	-1.1	-8.07921	1.96734	12.4994	103.657	7.52563	11	154.113	155.389	105.044	95.194	65.16	24.1308	13.5128	18.9093	19.7524	17.4369	8.5686	6.17154	7.52563	0.000780415	0.00234124	0.00702378	0.0210713	0.0632139	0.189642	0.568925	1.70678	5.12033	15.361	46.0829	SR-3306	MAPK8	CC1=NC=C(C=C1)C2=N[N](C=N2)C3=CC=C(NC4=NC=CC(=N4)C5=CC(=CC=C5)N6CCOCC6)C=C3
s-kb3-ss1p-200-o1	activity	NCGC00263147-01	A-674563	4	-1.1	-6.32921	0.6	7.50415	102.09	5.52924	11	296.215	302.096	84.3512	109.878	101.933	89.9008	80.4092	67.5938	44.7347	42.2894	24.899	26.174	5.52924	0.000780415	0.00234124	0.00702378	0.0210713	0.0632139	0.189642	0.568925	1.70678	5.12033	15.361	46.0829	A-674563	AKT1	CC1=N[NH]C2=CC=C(C=C12)C3=CC(=CN=C3)OC[C@@H](N)CC4=CC=CC=C4
s-kb3-ss1p-200-o1	activity	NCGC00263148-01	Abiraterone	1.3	-2.2	-5.12921	0.4	42.2028	104.997	56.6983	11	428.098	429.764	101.997	97.6751	108.55	101.588	94.3837	96.0579	81.576	83.6184	75.8703	77.867	56.6983	0.000780415	0.00234124	0.00702378	0.0210713	0.0632139	0.189642	0.568925	1.70678	5.12033	15.361	46.0829	Abiraterone	AR	C[C@]\12CC[C@H](O)CC1=C/C[C@@H]3[C@@H]2CC[C@@]\4(C)[C@H]3C\C=C4C5=CN=CC=C5
s-kb3-ss1p-200-o1	activity	NCGC00263149-01	AEE-788	4	-2.1	-5.17921	0.7	-25.4516	96.7352	0.984056	11	340.745	338.707	105.061	92.5796	88.7962	98.3699	91.0886	85.3362	80.9851	61.7399	41.4068	16.4991	0.984056	0.000780415	0.00234124	0.00702378	0.0210713	0.0632139	0.189642	0.568925	1.70678	5.12033	15.361	46.0829	AEE-788	EGFR	CCN1CCN(CC1)CC2=CC=C(C=C2)C3=CC4=C(N[C@H](C)C5=CC=CC=C5)N=CN=C4[NH]3
s-kb3-ss1p-200-o1	activity	NCGC00263150-01	Andarine	4	-2.1	-4.72921	0.8	-3.81915	108.171	23.5495	11	448.399	448.375	109.076	112.601	108.131	107.545	104.319	100.452	111.533	83.8177	72.2896	71.0002	23.5495	0.000780415	0.00234124	0.00702378	0.0210713	0.0632139	0.189642	0.568925	1.70678	5.12033	15.361	46.0829	Andarine	AR	CC(=O)NC1=CC=C(OC[C@](C)(O)C(=O)NC2=CC(=C(C=C2)[N+]([O-])=O)C(F)(F)F)C=C1
s-kb3-ss1p-200-o1	activity	NCGC00263151-01	JNJ-7706621	1.1	-1.2	-6.72921	1.1	46.0772	102.144	34.0974	11	354.837	355.248	108.594	105.606	87.7979	95.7469	93.4557	74.9877	53.7301	48.4116	57.8003	53.1511	34.0974	0.000780415	0.00234124	0.00702378	0.0210713	0.0632139	0.189642	0.568925	1.70678	5.12033	15.361	46.0829	JNJ-7706621	AURKA	NC1=NC(=N[N]1C(=O)C2=C(F)C=CC=C2F)NC3=CC=C(C=C3)[S+](N)([O-])=O
s-kb3-ss1p-200-o1	activity	NCGC00263152-01	Ponatinib	4	-1.1	-5.87921	1.2221	-1.98733	97.696	-1.22686	11	311.798	312.739	93.8314	101.835	109.19	81.2393	96.8382	91.7409	70.1737	43.0481	10.2497	4.94344	-1.22686	0.000780415	0.00234124	0.00702378	0.0210713	0.0632139	0.189642	0.568925	1.70678	5.12033	15.361	46.0829	Ponatinib	FGFR	CN1CCN(CC1)CC2=CC=C(NC(=O)C3=CC(=C(C)C=C3)C#CC4=CN=C5C=CC=N[N]45)C=C2C(F)(F)F
s-kb3-ss1p-200-o1	activity	NCGC00263153-01	AR-42	4	-1.1	-7.77921	0.7	9.55393	108.248	6.36619	11	183.883	184.042	100.123	82.7118	77.9809	54.7339	34.7054	25.6766	18.0279	15.1239	12.2713	10.7853	6.36619	0.000780415	0.00234124	0.00702378	0.0210713	0.0632139	0.189642	0.568925	1.70678	5.12033	15.361	46.0829	AR-42	HDAC1	CC(C)[C@H](C(=O)NC1=CC=C(C=C1)C(=O)NO)C2=CC=CC=C2
s-kb3-ss1p-200-o1	activity	NCGC00263154-01	AZD-6482	2.3	2.4	-4.72921	2.40638	132.194	103.807	130.172	11	511.789	512.16	106.194	100.906	105.467	97.1215	102.973	113.078	107.309	98.9519	106.125	113.656	130.172	0.000780415	0.00234124	0.00702378	0.0210713	0.0632139	0.189642	0.568925	1.70678	5.12033	15.361	46.0829	AZD-6482	PIK3CB	C[C@@H](NC1=CC=CC=C1C(O)=O)C/2=C/C(=C\N3C(=O)/C=C(\N=C23)N4CCOCC4)C
s-kb3-ss1p-200-o1	activity	NCGC00263155-01	Belinostat	4	-1.1	-6.67921	1	13.939	100.893	9.50644	11	278.145	280.207	94.7471	94.7553	106.587	101.218	73.9252	59.8387	37.8981	26.8256	18.0357	15.3696	9.50644	0.000780415	0.00234124	0.00702378	0.0210713	0.0632139	0.189642	0.568925	1.70678	5.12033	15.361	46.0829	Belinostat	HDAC1	ONC(=O)/C=C/C1=CC(=CC=C1)[S+]([O-])(=O)NC2=CC=CC=C2
s-kb3-ss1p-200-o1	activity	NCGC00263156-01	Vargatef	4	-1.1	-6.57921	0.7	6.92404	93.5307	-0.167487	11	251.798	254.876	86.3145	91.0581	95.5084	80.0132	64.6313	61.7498	33.7524	23.8444	19.5246	21.0514	-0.167487	0.000780415	0.00234124	0.00702378	0.0210713	0.0632139	0.189642	0.568925	1.70678	5.12033	15.361	46.0829	Vargatef	FLT1	COC(=O)C1=CC=C\2C(=C1)NC(=O)C2=C(\NC3=CC=C(C=C3)N(C)C(=O)CN4CCN(C)CC4)C5=CC=CC=C5
s-kb3-ss1p-200-o1	activity	NCGC00263157-01	BMS-777607	4	-2.1	-4.87921	0.7	-4.18496	101.112	20.6982	11	402.865	404.824	98.458	103.011	104.158	92.58	102.799	100.551	93.0441	71.788	64.6724	54.7535	20.6982	0.000780415	0.00234124	0.00702378	0.0210713	0.0632139	0.189642	0.568925	1.70678	5.12033	15.361	46.0829	BMS-777607	MET	CCOC\1=C(/C(=O)NC2=CC=C(OC3=C(Cl)C(=NC=C3)N)C(=C2)F)C(=O)N(\C=C1)C4=CC=C(F)C=C4
s-kb3-ss1p-200-o1	activity	NCGC00263158-01	Amuvatinib	4	-2.1	-4.77921	1.6259	2.34565	104.029	14.1515	11	446.292	447.487	98.4789	106.113	113.144	105.268	111.257	105.34	93.3783	100.699	85.5407	59.7829	14.1515	0.000780415	0.00234124	0.00702378	0.0210713	0.0632139	0.189642	0.568925	1.70678	5.12033	15.361	46.0829	Amuvatinib	PDGFRA	S=C(NCC1=CC2=C(OCO2)C=C1)N3CCN(CC3)C4=NC=NC5=C4OC6=C5C=CC=C6
s-kb3-ss1p-200-o1	activity	NCGC00263159-01	OSI-930	4	-2.1	-4.72921	1.71374	3.1968	104.189	15.98	11	452.186	451.018	107.288	90.9972	101.232	108.587	119.293	108.295	98.5144	98.4006	87.9484	69.2024	15.98	0.000780415	0.00234124	0.00702378	0.0210713	0.0632139	0.189642	0.568925	1.70678	5.12033	15.361	46.0829	OSI-930	PDGFRB	FC(F)(F)OC1=CC=C(NC(=O)C2=C(NCC3=CC=NC4=C3C=CC=C4)C=CS2)C=C1
s-kb3-ss1p-200-o1	activity	NCGC00263160-01	Brivanib	4	-1.1	-5.27921	1.71374	7.77648	97.7655	5.61752	11	381.281	381.523	103.752	97.7509	99.5484	94.1532	105.484	85.5704	92.7185	94.3048	47.5772	27.4241	5.61752	0.000780415	0.00234124	0.00702378	0.0210713	0.0632139	0.189642	0.568925	1.70678	5.12033	15.361	46.0829	Brivanib	KDR	C[C@@H](O)COC1=C[N]2N=CN=C(OC3=C(F)C4=C([NH]C(=C4)C)C=C3)C2=C1C
s-kb3-ss1p-200-o1	activity	NCGC00263161-01	PF-04217903	5	5	NA	NA	NA	NA	77.5035	11	NA	446.348	101.409	94.4225	88.046	94.8515	103.194	94.5342	74.3841	103.512	93.1316	94.2145	77.5035	0.000780415	0.00234124	0.00702378	0.0210713	0.0632139	0.189642	0.568925	1.70678	5.12033	15.361	46.0829	PF-04217903	MET	OCC[N]1C=C(C=N1)C2=CN=C3N=N[N](CC4=CC=C5N=CC=CC5=C4)C3=N2
s-kb3-ss1p-200-o1	activity	NCGC00263162-01	RO-4929097	4	-2.1	-4.87921	0.6	-10.5619	100.393	14.7498	11	388.195	391.103	91.3854	114.595	105.454	87.6768	93.8178	96.9998	73.2939	78.4432	62.3181	52.9515	14.7498	0.000780415	0.00234124	0.00702378	0.0210713	0.0632139	0.189642	0.568925	1.70678	5.12033	15.361	46.0829	RO-4929097	NOTCH1	CC(C)(C(=O)NCC(F)(F)C(F)(F)F)C(=O)N[C@@H]1C(=O)NC2=CC=CC=C2C3=C1C=CC=C3
s-kb3-ss1p-200-o1	activity	NCGC00263163-01	SGX-523	1.3	4	-6.57921	4.95492	109.071	91.9399	108.268	11	480.479	479.108	98.571	93.1742	82.8415	104.526	80.9617	94.7596	109.098	99.5154	120.394	107.434	108.268	0.000780415	0.00234124	0.00702378	0.0210713	0.0632139	0.189642	0.568925	1.70678	5.12033	15.361	46.0829	SGX-523	MET	C[N]1C=C(C=N1)C2=N[N]3C(=NN=C3C=C2)SC4=CC5=C(C=C4)N=CC=C5
s-kb3-ss1p-200-o1	activity	NCGC00263164-01	Cabozantinib	4	-1.1	-5.77921	0.8	3.52755	91.2102	4.70753	11	305.706	307.723	88.9915	90.123	97.5208	82.588	86.3696	76.8962	72.7508	38.8637	28.6306	24.0145	4.70753	0.000780415	0.00234124	0.00702378	0.0210713	0.0632139	0.189642	0.568925	1.70678	5.12033	15.361	46.0829	Cabozantinib	KDR	COC1=C(OC)C=C2C(=CC=NC2=C1)OC3=CC=C(NC(=O)C4(CC4)C(=O)NC5=CC=C(F)C=C5)C=C3
s-kb3-ss1p-200-o1	activity	NCGC00263165-01	PH-797804	1.3	4	-6.32921	1.17051	88.0225	105.413	90.7379	11	471.383	471.83	100.913	107.649	99.8596	108.905	111.293	95.3166	96.6906	93.3476	90.1975	83.0875	90.7379	0.000780415	0.00234124	0.00702378	0.0210713	0.0632139	0.189642	0.568925	1.70678	5.12033	15.361	46.0829	PH-797804	MAPK14	CNC(=O)C1=CC=C(C)C(=C1)N2C(=C/C(=C(/Br)C2=O)OCC3=C(F)C=C(F)C=C3)\C
s-kb3-ss1p-200-o1	activity	NCGC00263166-01	Obatoclax	1.3	1.3	-6.77921	4.95492	131.29	62.7667	30.4741	11	472.939	423.361	111.677	107.737	73.6654	41.0979	27.334	112.611	142.002	146.201	136.021	98.155	30.4741	0.000780415	0.00234124	0.00702378	0.0210713	0.0632139	0.189642	0.568925	1.70678	5.12033	15.361	46.0829	Obatoclax	BCL2L1	COC\1=C\C(=N/C1=C/C2=C(C)C=C(C)[NH]2)C3=CC4=CC=CC=C4[NH]3
s-kb3-ss1p-200-o1	activity	NCGC00263167-01	SNS-032	4	-1.2	-8.12921	2.33317	41.2004	90.7693	26.4895	11	246.625	250.501	88.5981	89.7771	67.3608	44.8829	44.1114	46.821	40.1468	42.7259	47.1756	42.5134	26.4895	0.000780415	0.00234124	0.00702378	0.0210713	0.0632139	0.189642	0.568925	1.70678	5.12033	15.361	46.0829	SNS-032	CDK2	CC(C)(C)C1=CN=C(CSC2=CN=C(NC(=O)C3CCNCC3)S2)O1
s-kb3-ss1p-200-o1	activity	NCGC00263168-01	PHA-793887	1.1	-1.2	-8.27921	4.95492	52.7625	105.866	48.3665	11	296.062	298.407	100.366	110.854	63.365	60.0381	55.7406	55.5768	58.7397	45.5707	49.1106	48.478	48.3665	0.000780415	0.00234124	0.00702378	0.0210713	0.0632139	0.189642	0.568925	1.70678	5.12033	15.361	46.0829	PHA-793887	CDK1	CC(C)CC(=O)NC1=N[NH]C2=C1CN(C(=O)C3CCN(C)CC3)C2(C)C
s-kb3-ss1p-200-o1	activity	NCGC00263169-01	Plinabulin	4	-1.1	-7.82921	3.51175	39.099	99.1059	12.6121	11	264.149	268.707	101.494	92.3273	99.3268	52.1294	46.9955	40.4505	47.5797	45.6014	45.8745	34.9089	12.6121	0.000780415	0.00234124	0.00702378	0.0210713	0.0632139	0.189642	0.568925	1.70678	5.12033	15.361	46.0829	Plinabulin	TUBB	CC(C)(C)C1=C(/C=C/2NC(=O)\C(NC2=O)=C\C3=CC=CC=C3)N=C[NH]1
s-kb3-ss1p-200-o1	activity	NCGC00263170-01	LY-2940680??	4	-2.2	-5.12921	0.8	17.2407	101.72	28.0745	11	409.54	408.489	105.459	102.095	99.4721	103.263	95.9858	99.2218	86.4736	84.6286	67.3949	48.767	28.0745	0.000780415	0.00234124	0.00702378	0.0210713	0.0632139	0.189642	0.568925	1.70678	5.12033	15.361	46.0829	LY-2940680??	SMO	C[N]1N=CC=C1C2=C3C=CC=CC3=C(N=N2)N4CCC(CC4)N(C)C(=O)C5=C(C=C(F)C=C5)C(F)(F)F
s-kb3-ss1p-200-o1	activity	NCGC00263171-01	Serdemetan	4	-1.1	-5.52921	1.1	-3.25826	107.704	5.26502	11	379.286	379.05	111.806	122.457	97.1524	97.8981	110.758	89.5959	99.6651	72.8935	30.6023	14.5028	5.26502	0.000780415	0.00234124	0.00702378	0.0210713	0.0632139	0.189642	0.568925	1.70678	5.12033	15.361	46.0829	Serdemetan	MDM2	C(CC1=C[NH]C2=CC=CC=C12)NC3=CC=C(NC4=CC=NC=C4)C=C3
s-kb3-ss1p-200-o1	activity	NCGC00263172-01	DCC-2036	4	-2.1	-5.07921	1.37226	11.3261	105.689	19.2246	11	431.702	383.223	80.4631	97.8419	104.103	103.416	109.46	110.733	107.084	94.2537	74.3202	39.8683	19.2246	0.000780415	0.00234124	0.00702378	0.0210713	0.0632139	0.189642	0.568925	1.70678	5.12033	15.361	46.0829	DCC-2036	ABL1	CNC(=O)C1=CC(=CC=N1)OC2=CC(=C(NC(=O)NC3=CC(=N[N]3C4=CC5=C(C=C4)N=CC=C5)C(C)(C)C)C=C2)F
s-kb3-ss1p-200-o1	activity	NCGC00263173-01	Rucaparib	1.1	1.1	-6.32921	1.55795	250.619	98.6637	96.0346	11	782.473	777.531	97.4346	100.737	93.1998	103.66	102.72	131.232	185.854	225.621	273.508	231.461	96.0346	0.000780415	0.00234124	0.00702378	0.0210713	0.0632139	0.189642	0.568925	1.70678	5.12033	15.361	46.0829	Rucaparib	PARP1	CNCC1=CC=C(C=C1)C2=C3CCNC(=O)C4=CC(=CC(=C34)[NH]2)F
s-kb3-ss1p-200-o1	activity	NCGC00263174-01	Ispinesib	4	-1.1	-7.87921	0.4	5.73433	98.2475	-3.51731	11	165.883	168.065	88.9991	78.3215	35.8587	37.7527	35.6591	42.7442	25.7314	22.16	16.7084	14.8318	-3.51731	0.000780415	0.00234124	0.00702378	0.0210713	0.0632139	0.189642	0.568925	1.70678	5.12033	15.361	46.0829	Ispinesib	KIF11	CC(C)[C@@H](N(CCCN)C(=O)C1=CC=C(C)C=C1)C/2=N/C3=CC(=CC=C3C(=O)N2CC4=CC=CC=C4)Cl
s-kb3-ss1p-200-o1	activity	NCGC00263175-01	Tosedostat	4	-2.1	-5.32921	0.5	-22.9271	96.6418	1.14874	11	314.749	315.612	95.9357	99.0875	89.4464	90.6671	81.1716	71.3058	72.0696	44.5095	39.3524	25.2548	1.14874	0.000780415	0.00234124	0.00702378	0.0210713	0.0632139	0.189642	0.568925	1.70678	5.12033	15.361	46.0829	Tosedostat	ANPEP	CC(C)C[C@H]([C@H](O)C(=O)NO)C(=O)N[C@H](C(=O)OC1CCCC1)C2=CC=CC=C2
s-kb3-ss1p-200-o1	activity	NCGC00263176-01	BMS-794833	4	-1.1	-5.52921	1.66044	20.6414	93.4377	13.1505	11	359.492	363.481	88.2641	96.1011	89.729	94.1138	99.6788	87.7443	96.3363	71.2472	38.6996	36.4875	13.1505	0.000780415	0.00234124	0.00702378	0.0210713	0.0632139	0.189642	0.568925	1.70678	5.12033	15.361	46.0829	BMS-794833	KDR	NC1=C(Cl)C(=CC=N1)OC2=C(F)C=C(NC(=O)\C3=C\N\C=C(C3=O)\C4=CC=C(F)C=C4)C=C2
s-kb3-ss1p-200-o1	activity	NCGC00263177-01	CUDC-101	4	-1.1	-6.72921	0.9	5.66791	96.7391	2.44571	11	243.886	243.944	97.2162	93.6031	93.3827	86.1372	70.8144	50.5477	29.1394	15.1078	11.0178	11.5204	2.44571	0.000780415	0.00234124	0.00702378	0.0210713	0.0632139	0.189642	0.568925	1.70678	5.12033	15.361	46.0829	CUDC-101	EGFR	COC1=C(OCCCCCCC(=O)NO)C=C2C(=NC=NC2=C1)NC3=CC(=CC=C3)C#C
s-kb3-ss1p-200-o1	activity	NCGC00263178-01	ENMD-981693	4	-1.2	-6.27921	1.21	15.8408	95.102	20.098	11	300.209	299.506	98.6307	90.1398	102.084	93.8303	83.2969	73.0419	64.6978	22.153	20.8366	16.7975	20.098	0.000780415	0.00234124	0.00702378	0.0210713	0.0632139	0.189642	0.568925	1.70678	5.12033	15.361	46.0829	ENMD-981693	AURKA	CN1CCN(CC1)C2=NC(=NC(=C2)NC3=N[NH]C(=C3)C)\C=C\C4=CC=CC=C4
s-kb3-ss1p-200-o1	activity	NCGC00263179-01	AR-00341677	2.3	-3	-4.47921	4.95492	48.1745	113.841	58.8877	11	531.475	535.316	100.438	106.211	117.384	101.058	115.958	121.596	122.919	121.337	113.738	117.734	58.8877	0.000780415	0.00234124	0.00702378	0.0210713	0.0632139	0.189642	0.568925	1.70678	5.12033	15.361	46.0829	AR-00341677	BRAF	OCC[N]1C=C(C2=CC=C\3C(=C2)CCC3=N\O)C(=N1)C4=CC=NC=C4
s-kb3-ss1p-200-o1	activity	NCGC00263180-01	Trametinib	4	-2.1	-4.77921	0.8	-16.5129	101.732	13.324	11	409.36	407.594	106.565	101.797	92.6225	106.651	95.5407	103.018	94.3133	84.8586	63.586	50.9569	13.324	0.000780415	0.00234124	0.00702378	0.0210713	0.0632139	0.189642	0.568925	1.70678	5.12033	15.361	46.0829	Trametinib	MAP2K1	CN1C(=O)C(=C/2N(C(=O)N(C3CC3)C(=O)C2=C1/NC4=CC=C(I)C=C4F)C5=CC=CC(=C5)NC(C)=O)\C
s-kb3-ss1p-200-o1	activity	NCGC00263181-01	GSK-690693	1.1	1.1	-6.82921	1.37226	244.5	103.413	44.9101	11	853.742	853.672	98.9766	105.901	103.825	115.98	135.868	189.091	221.871	246.866	242.719	239.863	44.9101	0.000780415	0.00234124	0.00702378	0.0210713	0.0632139	0.189642	0.568925	1.70678	5.12033	15.361	46.0829	GSK-690693	AKT1	CC[N]1C(=NC2=C(N=CC(=C12)OC[C@H]3CCCNC3)C#CC(C)(C)O)C4=NON=C4N
s-kb3-ss1p-200-o1	activity	NCGC00263182-01	Mocetinostat	4	-1.1	-7.22921	1.21	24.0884	103.065	43.4639	11	264.303	261.467	99.0653	101.087	111.834	65.815	76.2035	34.6375	25.3085	17.2252	19.0195	22.3867	43.4639	0.000780415	0.00234124	0.00702378	0.0210713	0.0632139	0.189642	0.568925	1.70678	5.12033	15.361	46.0829	Mocetinostat	HDAC1	NC1=C(NC(=O)C2=CC=C(CNC3=NC(=CC=N3)C4=CC=CN=C4)C=C2)C=CC=C1
s-kb3-ss1p-200-o1	activity	NCGC00263183-01	MK-1775	4	-1.1	-6.77921	1.47874	7.51961	100.734	14.7796	11	253.194	249.993	108.599	90.1686	111.365	87.4205	80.105	58.375	13.8207	6.49919	6.49861	6.9212	14.7796	0.000780415	0.00234124	0.00702378	0.0210713	0.0632139	0.189642	0.568925	1.70678	5.12033	15.361	46.0829	MK-1775	WEE1	CN1CCN(CC1)C2=CC=C(NC3=NC=C4C(=O)N(CC=C)N(C5=CC=CC(=N5)C(C)(C)O)C4=N3)C=C2
s-kb3-ss1p-200-o1	activity	NCGC00263184-01	MK-0752	1.1	-2.4	-5.12921	0.6	63.4145	110.618	72.7422	11	483.082	483.352	108.618	110.875	113.143	111.826	105.915	0.0421605	100.047	92.4106	96.9193	82.8605	72.7422	0.000780415	0.00234124	0.00702378	0.0210713	0.0632139	0.189642	0.568925	1.70678	5.12033	15.361	46.0829	MK-0752	NOTCH1	OC(=O)CCC1CCC(CC1)(C2=CC(=CC=C2F)F)[S+]([O-])(=O)C3=CC=C(Cl)C=C3
s-kb3-ss1p-200-o1	activity	NCGC00263185-01	Dacomitinib	4	-2.1	-4.62921	4.09497	-11.7501	94.9114	-3.72754	11	421.011	420.466	96.5539	93.5519	96.4912	105.769	86.1208	89.8992	100.218	92.8291	94.4353	75.8052	-3.72754	0.000780415	0.00234124	0.00702378	0.0210713	0.0632139	0.189642	0.568925	1.70678	5.12033	15.361	46.0829	Dacomitinib	EGFR	COC1=C(NC(=O)\C=C\CN2CCCCC2)C=C3C(=NC=NC3=C1)NC4=CC(=C(F)C=C4)Cl
s-kb3-ss1p-200-o1	activity	NCGC00263186-01	SGI-1776	4	-2.1	-5.37921	0.7	-20.9407	101.233	-2.49509	11	342.302	343.163	102.31	101.1	103.195	84.9114	105.154	89.3402	77.1617	57.9357	33.6517	17.0657	-2.49509	0.000780415	0.00234124	0.00702378	0.0210713	0.0632139	0.189642	0.568925	1.70678	5.12033	15.361	46.0829	SGI-1776	PIM1	CN1CCC(CC1)CNC2=N[N]3C(=NC=C3C4=CC=CC(=C4)OC(F)(F)F)C=C2
s-kb3-ss1p-200-o1	activity	NCGC00263187-01	TAK-733	2.3	-2.1	-4.72921	0.5	3.40564	113.363	31.7224	11	452.36	453.657	120.212	112.847	104.261	104.243	110.739	115.065	92.0767	70.7025	78.9513	83.6116	31.7224	0.000780415	0.00234124	0.00702378	0.0210713	0.0632139	0.189642	0.568925	1.70678	5.12033	15.361	46.0829	TAK-733	MAP2K1	CN1C(=O)/C(=C(NC2=CC=C(I)C=C2F)\C3=C1\N=C/N(C[C@@H](O)CO)C3=O)F
s-kb3-ss1p-200-o1	activity	NCGC00263188-01	YO-01027	4	-2.2	-5.12921	0.7	10.2169	80.4099	21.9585	11	317.916	317.798	80.6668	83.7114	87.0964	78.6341	71.4945	71.535	69.2635	59.9029	57.9854	33.5072	21.9585	0.000780415	0.00234124	0.00702378	0.0210713	0.0632139	0.189642	0.568925	1.70678	5.12033	15.361	46.0829	YO-01027	NOTCH1	C[C@H](NC(=O)CC1=CC(=CC(=C1)F)F)C(=O)N[C@@H]2C(=O)N(C)C3=C(C=CC=C3)C4=C2C=CC=C4
s-kb3-ss1p-200-o1	activity	NCGC00263189-01	JNJ-38877605	2.3	-3	-4.42921	4.95492	60.765	104.483	72.0134	11	493.064	485.345	108.727	99.6505	107.623	94.0239	102.921	96.7376	100.407	100.649	114.456	105.049	72.0134	0.000780415	0.00234124	0.00702378	0.0210713	0.0632139	0.189642	0.568925	1.70678	5.12033	15.361	46.0829	JNJ-38877605	MET	C[N]1C=C(C=N1)C2=N[N]3C(=NN=C3C(F)(F)C4=CC=C5N=CC=CC5=C4)C=C2
s-kb3-ss1p-200-o1	activity	NCGC00263190-01	KU-0064	1.1	2.2	-5.57921	1.331	179.34	104.092	131.485	11	597.085	595.877	99.0287	109.526	107.382	106.598	104.697	99.839	108.617	137.939	151.828	173.391	131.485	0.000780415	0.00234124	0.00702378	0.0210713	0.0632139	0.189642	0.568925	1.70678	5.12033	15.361	46.0829	KU-0064	ATM	O=C/1\C=C(/OC(=C1)/C2=C3SC4=C(SC3=CC=C2)C=CC=C4)N5CCOCC5
s-kb3-ss1p-200-o1	activity	NCGC00263191-01	PHA-690509	4	-1.2	-6.77921	3.06545	36.0786	97.2602	29.4799	11	315.663	316.487	99.5445	98.4335	102.323	84.9837	98.6903	57.6295	35.3974	41.6332	37.6408	39.8941	29.4799	0.000780415	0.00234124	0.00702378	0.0210713	0.0632139	0.189642	0.568925	1.70678	5.12033	15.361	46.0829	PHA-690509	CDK2	CC(C)C1=CN=C(NC(=O)[C@@H](C)C2=CC=C(NC(C)=O)C=C2)S1
s-kb3-ss1p-200-o1	activity	NCGC00263192-01	Silmitasertib	4	-2.1	-4.77921	3.132	21.426	103.63	21.6022	11	458.295	459.518	96.6299	96.8062	93.5285	111.686	101.601	96.5082	110.225	120.464	104.406	67.1574	21.6022	0.000780415	0.00234124	0.00702378	0.0210713	0.0632139	0.189642	0.568925	1.70678	5.12033	15.361	46.0829	Silmitasertib	CSNK1A2	OC(=O)C1=CC2=C(C=C1)C3=CN=CC=C3C(=N2)NC4=CC=CC(=C4)Cl
s-kb3-ss1p-200-o1	activity	NCGC00263193-01	KI-20227	4	-2.1	-4.82921	0.8	-20.0427	98.7398	9.84485	11	390.396	389.493	103.243	100.927	104.882	97.7734	91.6622	93.0348	88.3538	71.0815	72.9145	38.4355	9.84485	0.000780415	0.00234124	0.00702378	0.0210713	0.0632139	0.189642	0.568925	1.70678	5.12033	15.361	46.0829	KI-20227	CSF1R	COC1=CC(=CC=C1NC(=O)NC(C)C2=NC=CS2)OC3=CC=NC4=CC(=C(OC)C=C34)OC
s-kb3-ss1p-200-o1	activity	NCGC00263194-01	SB-216763	4	-2.1	-4.92921	1.111	-4.71539	107.708	16.3994	11	438.287	438.855	105.869	101.178	109.602	112.738	110.616	113.005	93.4232	96.3087	80.5128	40.0605	16.3994	0.000780415	0.00234124	0.00702378	0.0210713	0.0632139	0.189642	0.568925	1.70678	5.12033	15.361	46.0829	SB-216763	GSK3B	C[N]1C=C(C2=C1C=CC=C2)C/3=C(C(=O)NC3=O)\C4=CC(=CC(=C4)Cl)Cl
s-kb3-ss1p-200-o1	activity	NCGC00263195-01	AV-412	4	-2.1	-4.82921	3.132	-1.64972	103.286	-0.821475	11	440.272	441.457	102.709	106.597	102.723	96.3087	100.096	101.638	102.831	114.488	98.3112	51.3753	-0.821475	0.000780415	0.00234124	0.00702378	0.0210713	0.0632139	0.189642	0.568925	1.70678	5.12033	15.361	46.0829	AV-412	EGFR	CN1CCN(CC1)C(C)(C)C#CC2=C(NC(=O)C=C)C=C3C(=NC=NC3=C2)NC4=CC(=C(F)C=C4)Cl
s-kb3-ss1p-200-o1	activity	NCGC00263196-01	S6K-18	1.3	4	-4.92921	4.95492	96.2926	106.778	96.4568	11	506.347	508.071	102.278	105.598	110.545	108.228	111.309	103.618	102.834	111.424	106.389	98.3924	96.4568	0.000780415	0.00234124	0.00702378	0.0210713	0.0632139	0.189642	0.568925	1.70678	5.12033	15.361	46.0829	S6K-18	RPS6KB1	CC(C)(C)C1=CC(=C(NC(=O)NC2=CC3=C([NH]N=C3)C=C2)S1)C(O)=O
s-kb3-ss1p-200-o1	activity	NCGC00263197-01	BMS-5	4	-1.1	-4.97921	2.84727	13.5649	105.34	15.9292	11	443.529	446.556	94.2558	98.757	101.182	126.771	119.532	98.4247	102.295	102.59	94.5057	35.6061	15.9292	0.000780415	0.00234124	0.00702378	0.0210713	0.0632139	0.189642	0.568925	1.70678	5.12033	15.361	46.0829	BMS-5	LIMK1	CC(C)C(=O)NC1=NC=C(S1)C2=CC(=N[N]2C3=C(Cl)C=CC=C3Cl)C(F)F
s-kb3-ss1p-200-o1	activity	NCGC00263198-01	Lenvatinib	4	-2.4	-4.67921	0.8	6.8936	95.5307	22.4449	11	405.539	406.264	100.201	98.6397	104.15	91.1414	97.8232	80.1274	88.0686	83.6995	62.6631	82.1861	22.4449	0.000780415	0.00234124	0.00702378	0.0210713	0.0632139	0.189642	0.568925	1.70678	5.12033	15.361	46.0829	Lenvatinib	FLT1	COC1=C(C=C2C(=CC=NC2=C1)OC3=CC(=C(NC(=O)NC4CC4)C=C3)Cl)C(N)=O
s-kb3-ss1p-200-o1	activity	NCGC00263199-01	AMG-Tie2-1	4	-1.1	-5.27921	2.09374	6.04962	93.2953	0.465654	11	362.867	365.391	87.7151	86.7798	94.2295	94.1574	98.8611	95.0298	93.5228	90.1627	44.2965	24.6593	0.465654	0.000780415	0.00234124	0.00702378	0.0210713	0.0632139	0.189642	0.568925	1.70678	5.12033	15.361	46.0829	AMG-Tie2-1	TEK	CNC1=NC(=CC=N1)C2=CC=CN=C2OC3=CC(=CC=C3C)C(=O)NC4=CC=CC(=C4)C(F)(F)F
s-kb3-ss1p-200-o1	activity	NCGC00263200-01	RO495	4	-1.3	-6.92921	1.39872	28.7675	109.469	10.6118	11	314.101	317.455	106.168	34.1806	106.653	107.603	86.4732	50.4333	42.7478	37.3285	35.2593	33.268	10.6118	0.000780415	0.00234124	0.00702378	0.0210713	0.0632139	0.189642	0.568925	1.70678	5.12033	15.361	46.0829	RO495	TYK2	CC1=NC(=NC(=C1)NC2=CC(=CC=N2)NC(=O)C3=C(Cl)C=CC=C3Cl)N
s-kb3-ss1p-200-o1	activity	NCGC00263201-01	AMG-51	4	-1.1	-6.02921	1.34431	8.39336	96.4295	1.28782	11	311.202	312.386	94.7817	96.6036	93.5897	99.8103	95.6775	82.6696	71.0544	30.3691	20.6224	16.2028	1.28782	0.000780415	0.00234124	0.00702378	0.0210713	0.0632139	0.189642	0.568925	1.70678	5.12033	15.361	46.0829	AMG-51	MET	COC1=C(OCCCN2CCOCC2)C=C3N=CC=C(OC4=CC=C(C=C4F)\C5=C\N=C(\NC6=CC=C(F)C=C6)N(C)C5=O)C3=C1
s-kb3-ss1p-200-o1	activity	NCGC00263202-01	NVP-BSK805	4	-2.1	-4.67921	1.82648	-13.6785	107.114	-4.15001	11	462.441	459.78	114.956	110.592	108.353	116.505	104.809	105.659	98.8138	95.6683	91.4418	76.7176	-4.15001	0.000780415	0.00234124	0.00702378	0.0210713	0.0632139	0.189642	0.568925	1.70678	5.12033	15.361	46.0829	NVP-BSK805	JAK2	FC1=CC(=CC(=C1CN2CCOCC2)F)C3=C4N=C(C=NC4=CC=C3)C5=C[N](N=C5)C6CCNCC6
s-kb3-ss1p-200-o1	activity	NCGC00263203-01	Danusertib	4	-1.1	-6.82921	0.6	24.0255	113.581	20.961	11	320.34	320.955	111.095	101.305	102.639	100.537	77.6257	61.1624	50.8254	39.715	41.5186	29.7763	20.961	0.000780415	0.00234124	0.00702378	0.0210713	0.0632139	0.189642	0.568925	1.70678	5.12033	15.361	46.0829	Danusertib	AURKA	CO[C@@H](C(=O)N1CC2=C(C1)C(=N[NH]2)NC(=O)C3=CC=C(C=C3)N4CCN(C)CC4)C5=CC=CC=C5
s-kb3-ss1p-200-o1	activity	NCGC00263204-01	CYC-116	2.3	-3	-4.42921	4.95492	56.1482	123.843	71.6148	11	581.101	583.163	109.942	108.557	99.6875	120.019	119.182	130.324	116.875	138.854	143.029	149.626	71.6148	0.000780415	0.00234124	0.00702378	0.0210713	0.0632139	0.189642	0.568925	1.70678	5.12033	15.361	46.0829	CYC-116	AURKA	CC1=C(SC(=N1)N)C2=NC(=NC=C2)NC3=CC=C(C=C3)N4CCOCC4
s-kb3-ss1p-200-o1	activity	NCGC00263205-01	Motesanib	4	-2.1	-4.77921	1.24751	13.4421	105.477	24.1876	11	454.918	456.245	100.941	113.486	101.057	101.439	109.877	111.231	106.63	96.9197	78.4028	72.8409	24.1876	0.000780415	0.00234124	0.00702378	0.0210713	0.0632139	0.189642	0.568925	1.70678	5.12033	15.361	46.0829	Motesanib	FLT1	CC1(C)CNC2=C1C=CC(=C2)NC(=O)C3=CC=CN=C3NCC4=CC=NC=C4
s-kb3-ss1p-200-o1	activity	NCGC00263206-01	AMG-47a	4	-2.1	-5.17921	0.9	-5.69623	108.198	2.07666	11	411.267	414.805	99.2377	110.296	114.079	100.846	112.646	113.232	91.7809	82.6449	49.6374	43.4184	2.07666	0.000780415	0.00234124	0.00702378	0.0210713	0.0632139	0.189642	0.568925	1.70678	5.12033	15.361	46.0829	AMG-47a	LCK	CC1=C(C=C(C=C1)C(=O)NC2=CC=CC(=C2)C(F)(F)F)C3=CC4=CN=C(NCCN5CCOCC5)N=C4C=C3
s-kb3-ss1p-200-o1	activity	NCGC00263207-01	QS11	1.1	-1.4	-5.12921	4.09497	34.9124	91.322	31.4829	11	393.012	350.545	31.2732	89.1545	90.7057	91.7458	91.8608	86.1577	89.8397	100.091	80.2852	41.3662	31.4829	0.000780415	0.00234124	0.00702378	0.0210713	0.0632139	0.189642	0.568925	1.70678	5.12033	15.361	46.0829	QS11	ARF1	OC[C@H](CC1=CC=CC=C1)NC2=NC(=NC3=C2N=C[N]3CC4=CC=C(C=C4)C5=CC=CC=C5)OC6=CC7=C(CCC7)C=C6
s-kb3-ss1p-200-o1	activity	NCGC00263208-01	TW-37	4	-1.1	-5.72921	2.40638	27.1023	101.342	48.1512	11	381.125	379.089	94.3417	109.07	98.1949	102.122	104.581	101.728	93.0602	76.0906	18.5658	16.298	48.1512	0.000780415	0.00234124	0.00702378	0.0210713	0.0632139	0.189642	0.568925	1.70678	5.12033	15.361	46.0829	TW-37	BCL2L1	CC(C)C1=CC=CC=C1CC2=CC(=C(O)C(=C2O)O)C(=O)NC3=CC=C(C=C3)[S+]([O-])(=O)C4=C(C=CC=C4)C(C)(C)C
s-kb3-ss1p-200-o1	activity	NCGC00263209-01	ML 141	4	-2.1	-5.22921	0.8	-5.56504	96.2247	10.9385	11	358.431	358.158	98.7236	97.2068	84.8624	100.927	92.3817	92.8401	88.0963	61.1886	51.9717	25.5458	10.9385	0.000780415	0.00234124	0.00702378	0.0210713	0.0632139	0.189642	0.568925	1.70678	5.12033	15.361	46.0829	ML 141	CDC42	COC1=CC=C(C=C1)C2CC(=N/N2C3=CC=C(C=C3)[S+](N)([O-])=O)\C4=CC=CC=C4
s-kb3-ss1p-200-o1	activity	NCGC00263210-01	SANT-2	4	-1.1	-6.37921	1.41632	20.8171	102.893	21.0709	11	323.97	324.59	97.3504	109.618	101.872	104.401	91.2104	85.317	54.0472	30.2241	22.3753	20.4677	21.0709	0.000780415	0.00234124	0.00702378	0.0210713	0.0632139	0.189642	0.568925	1.70678	5.12033	15.361	46.0829	SANT-2	SMO	CCOC1=C(OCC)C(=CC(=C1)C(=O)NC2=CC(=C(Cl)C=C2)C3=NC4=C([NH]3)C=CC=C4)OCC
s-kb3-ss1p-200-o1	activity	NCGC00263211-01	JK 184	4	-1.1	-8.42921	1.28756	29.9331	119.633	19.7423	11	209.053	210.825	110.732	85.6067	61.1531	34.333	37.8411	31.1902	35.3965	27.8735	36.7865	24.9842	19.7423	0.000780415	0.00234124	0.00702378	0.0210713	0.0632139	0.189642	0.568925	1.70678	5.12033	15.361	46.0829	JK 184	ADH7	CCOC1=CC=C(NC2=NC(=CS2)C3=C(C)N=C4C=CC=C[N]34)C=C1
s-kb3-ss1p-200-o1	activity	NCGC00263212-01	SJ-172550	1.3	4	-5.97921	1.88512	99.6524	108.294	110.1	11	506.026	505.494	109.294	105.337	97.9274	114.385	113.819	109.864	105.743	101.489	102.094	97.926	110.1	0.000780415	0.00234124	0.00702378	0.0210713	0.0632139	0.189642	0.568925	1.70678	5.12033	15.361	46.0829	SJ-172550	MDM4	CCOC1=CC(=CC(=C1OCC(=O)OC)Cl)/C=C2\C(=N/N(C2=O)C3=CC=CC=C3)C
s-kb3-ss1p-200-o1	activity	NCGC00263213-01	PF-184	4	-1.1	-5.92921	1.1	1.46437	96.764	4.73646	11	309.28	306.746	106.989	92.74	92.3449	92.1428	92.7862	86.9376	65.5835	44.2339	14.5843	5.34081	4.73646	0.000780415	0.00234124	0.00702378	0.0210713	0.0632139	0.189642	0.568925	1.70678	5.12033	15.361	46.0829	PF-184	IKBKB	C[C@]1(CO)CN(C[C@@]1(C)CO)C2=CC(=C(Cl)C=N2)C(=O)NC3=CC=C4CCC5=C([N](N=C5C(N)=O)C6=CC=C(F)C=C6)C4=C3
s-kb3-ss1p-200-o1	activity	NCGC00263214-01	HC-067047	4	-2.2	-5.07921	0.8	-3.92846	93.2789	13.5733	11	360.929	357.858	101.082	97.6311	94.6636	91.8416	64.2676	101.605	81.5212	71.3992	57.6664	31.1033	13.5733	0.000780415	0.00234124	0.00702378	0.0210713	0.0632139	0.189642	0.568925	1.70678	5.12033	15.361	46.0829	HC-067047	TRPV4	CC1=C(C=C([N]1CCCN2CCOCC2)C3=CC=CC=C3)C(=O)NC4=CC=CC(=C4)C(F)(F)F
s-kb3-ss1p-200-o1	activity	NCGC00263215-01	Torin-1	1.3	-2.2	-4.82921	0.6	14.1971	114.698	36.7096	11	469.243	472.173	103.698	111.926	127.859	120.324	112.123	98.1666	102.062	84.319	88.405	71.5123	36.7096	0.000780415	0.00234124	0.00702378	0.0210713	0.0632139	0.189642	0.568925	1.70678	5.12033	15.361	46.0829	Torin-1	MTOR	CCC(=O)N1CCN(CC1)C2=C(C=C(C=C2)N3C(=O)\C=C/C4=C3C5=CC(=CC=C5N=C4)C6=CN=C7C=CC=CC7=C6)C(F)(F)F
s-kb3-ss1p-200-o1	activity	NCGC00263216-01	Torin-2	4	-2.1	-5.17921	0.4	-28.2175	125.122	8.67623	11	409.346	409.136	123.969	117.563	111.359	106.961	112.693	99.6516	77.3257	62.5703	58.2018	44.2163	8.67623	0.000780415	0.00234124	0.00702378	0.0210713	0.0632139	0.189642	0.568925	1.70678	5.12033	15.361	46.0829	Torin-2	MTOR	NC1=NC=C(C=C1)C2=CC=C3N=CC\4=C(N(C(=O)\C=C4)C5=CC(=CC=C5)C(F)(F)F)C3=C2
s-kb3-ss1p-200-o1	activity	NCGC00263217-01	NVP231	4	-1.2	-6.67921	1.21	14.4628	90.5189	11.5927	11	254.211	256.62	84.7422	106.059	78.5695	84.9882	79.56	53.5624	31.1901	22.17	16.0442	16.6792	11.5927	0.000780415	0.00234124	0.00702378	0.0210713	0.0632139	0.189642	0.568925	1.70678	5.12033	15.361	46.0829	NVP231	CERS1	O=C(NC1=CC2=C(C=C1)N=C(NC(=O)C3=CC=CC=C3)S2)C4C5CC6CC(C5)CC4C6
s-kb3-ss1p-200-o1	activity	NCGC00263218-01	Teriflunomide	2.3	-3	-4.42921	4.95492	22.0594	95.0104	39.6551	11	441.413	441.613	90.7034	91.0522	84.0908	97.8457	105.035	79.8691	93.0045	94.6042	113.515	98.4365	39.6551	0.000780415	0.00234124	0.00702378	0.0210713	0.0632139	0.189642	0.568925	1.70678	5.12033	15.361	46.0829	Teriflunomide	MMP2	C\C(O)=C(C#N)\C(=O)NC1=CC=C(C=C1)C(F)(F)F
s-kb3-ss1p-200-o1	activity	NCGC00263219-01	Elacridar	4	-2.1	-5.27921	0.6	0.556787	105.045	17.8735	11	385.243	387.709	101.935	105.219	100.664	105.677	99.492	95.9915	78.984	69.5955	48.5904	47.1547	17.8735	0.000780415	0.00234124	0.00702378	0.0210713	0.0632139	0.189642	0.568925	1.70678	5.12033	15.361	46.0829	Elacridar	ABCBA	COC1=C2NC3=C(C=CC=C3C(=O)NC4=CC=C(CCN5CCC6=C(C5)C=C(OC)C(=C6)OC)C=C4)C(=O)C2=CC=C1
s-kb3-ss1p-200-o1	activity	NCGC00263220-01	Romidepsin	4	-1.2	-8.87921	4.95492	15.6328	73.949	7.12975	11	89.6448	92.0603	69.7067	19.2525	15.895	17.3237	18.4273	18.5135	16.8887	17.9962	18.0931	11.6117	7.12975	0.000780415	0.00234124	0.00702378	0.0210713	0.0632139	0.189642	0.568925	1.70678	5.12033	15.361	46.0829	Romidepsin	HDAC1	C\C=C1/NC(=O)[C@H]2CSSCC\C=C/[C@H](CC(=O)N[C@H](C(C)C)C(=O)N2)OC(=O)[C@@H](NC1=O)C(C)C
s-kb3-ss1p-200-o1	activity	NCGC00263221-01	Ezatiostat	2.3	-2.2	-4.67921	1.88512	60.4594	103.438	63.3447	11	478.683	479.157	101.845	106.447	101.539	102.526	98.7816	108.736	111.492	101.95	92.9243	92.5718	63.3447	0.000780415	0.00234124	0.00702378	0.0210713	0.0632139	0.189642	0.568925	1.70678	5.12033	15.361	46.0829	Ezatiostat	GSTP1	CCOC(=O)[C@@H](N)CCC(=O)N[C@@H](CSCC1=CC=CC=C1)C(=O)N[C@@H](C(=O)OCC)C2=CC=CC=C2
s-kb3-ss1p-200-o1	activity	NCGC00263222-01	CAY10581	4	-2.1	-4.72921	0.6	-27.8658	101.826	4.87976	11	392.022	392.758	107.21	104.191	112.554	86.5227	92.6819	90.812	92.1635	70.4807	55.6637	61.7053	4.87976	0.000780415	0.00234124	0.00702378	0.0210713	0.0632139	0.189642	0.568925	1.70678	5.12033	15.361	46.0829	CAY10581	IDO1	CC1(C)OC/2=C(\[C@H](NCC3=CC=CC=C3)[C@@H]1O)C(=O)C4=CC=CC=C4C2=O
s-kb3-ss1p-200-o1	activity	NCGC00263223-01	CAY10626	4	-2.1	-5.42921	0.7	-23.871	115.855	-4.37638	11	385.928	388.106	106.388	117.247	121.851	117.272	99.3015	101.612	87.5616	66.6559	33.4011	17.847	-4.37638	0.000780415	0.00234124	0.00702378	0.0210713	0.0632139	0.189642	0.568925	1.70678	5.12033	15.361	46.0829	CAY10626	PIK3CA	CN(C)CCN(C)C(=O)C1=CC=C(NC(=O)NC2=CC=C(C=C2)C3=NC4=C(C=C[N]4CC(F)(F)F)C(=N3)N5CCOCC5)C=C1
s-kb3-ss1p-200-o1	activity	NCGC00263224-01	D-NMAPPD	4	-2.1	-4.72921	4.50447	-10.7324	101.709	-3.22533	11	442.644	446.591	93.9552	96.7426	101.653	108.423	94.6742	89.8713	106.985	107.12	116.065	69.3518	-3.22533	0.000780415	0.00234124	0.00702378	0.0210713	0.0632139	0.189642	0.568925	1.70678	5.12033	15.361	46.0829	D-NMAPPD	CERS1	CCCCCCCCCCCCCC(=O)N[C@H](CO)[C@H](O)C1=CC=C(C=C1)[N+]([O-])=O
s-kb3-ss1p-200-o1	activity	NCGC00263225-01	AG-041R	4	-1.1	-5.32921	1.41632	5.91271	101.857	10.8032	11	389.73	391.061	98.133	106.186	106.318	95.6364	101.74	100.729	102.758	80.3482	51.308	19.3331	10.8032	0.000780415	0.00234124	0.00702378	0.0210713	0.0632139	0.189642	0.568925	1.70678	5.12033	15.361	46.0829	AG-041R	CCK-B	CCOC(CN1C(=O)[C@](CC(=O)NC2=CC=C(C)C=C2)(NC(=O)NC3=CC=C(C)C=C3)C4=CC=CC=C14)OCC
s-kb3-ss1p-200-o1	activity	NCGC00263226-01	BAY-60-7550	4	-2.1	-5.37921	0.9	0.349427	103.91	10.4144	11	382.382	384.745	97.1812	100.195	113.941	103.929	101.793	100.585	84.8588	76.0195	43.342	27.1522	10.4144	0.000780415	0.00234124	0.00702378	0.0210713	0.0632139	0.189642	0.568925	1.70678	5.12033	15.361	46.0829	BAY-60-7550	PDE2A	COC1=C(OC)C=C(CC/2=N/N\3C(C(C)\N=C3[C@@H](CCC4=CC=CC=C4)[C@@H](C)O)C(=O)N2)C=C1
s-kb3-ss1p-200-o1	activity	NCGC00263227-01	BAY-41-8543	1.1	-2.2	-5.32921	1.2221	50.2373	102.299	82.2521	11	437.045	438.752	104.034	107.501	103.727	102.963	93.1423	100.066	100	90.245	75.2312	60.1477	82.2521	0.000780415	0.00234124	0.00702378	0.0210713	0.0632139	0.189642	0.568925	1.70678	5.12033	15.361	46.0829	BAY-41-8543	GUCY1A2	NC1=C(N2CCOCC2)C(=NC(=N1)C3=N[N](CC4=C(F)C=CC=C4)C5=NC=CC=C35)N
s-kb3-ss1p-200-o1	activity	NCGC00263228-01	FASN BI	4	-1.1	-5.17921	1.331	12.2271	107.949	19.8995	11	432.419	433.845	103.295	110.361	109.991	107.249	103.98	107.174	116.827	83.0541	76.1678	31.4187	19.8995	0.000780415	0.00234124	0.00702378	0.0210713	0.0632139	0.189642	0.568925	1.70678	5.12033	15.361	46.0829	FASN BI	FAS	CCC(=O)N[C@H]1CC[C@@H](C1)C(=O)N(C)C2=CC=C(C=C2)C3=NC4=C(O3)C=CC=C4
s-kb3-ss1p-200-o1	activity	NCGC00263229-01	GSK837149A	4	-2.1	-4.82921	0.9	-4.05633	102.766	21.8236	11	421.87	420.847	102.698	106.149	99.7594	105.881	92.9373	103.468	101.759	87.7277	68.014	52.4763	21.8236	0.000780415	0.00234124	0.00702378	0.0210713	0.0632139	0.189642	0.568925	1.70678	5.12033	15.361	46.0829	GSK837149A	FAS	CC1=NC(=NC=C1)N[S+]([O-])(=O)C2=CC=C(NC(=O)NC3=CC=C(C=C3)[S+]([O-])(=O)NC4=NC(=CC=N4)C)C=C2
s-kb3-ss1p-200-o1	activity	NCGC00263230-01	FASN MRK	5	5	NA	NA	NA	NA	123.513	11	NA	502.205	92.6994	107.505	105.459	99.218	98.3368	105.944	113.726	109.904	90.297	104.904	123.513	0.000780415	0.00234124	0.00702378	0.0210713	0.0632139	0.189642	0.568925	1.70678	5.12033	15.361	46.0829	FASN MRK	FAS	COC1=CC=CC=C1C2=CC=CC(=C2)C/3=C(O)/C4=CC(=C(Cl)C=C4NC3=O)C#N
s-kb3-ss1p-200-o1	activity	NCGC00263231-01	PDHK RIKEN	4	-2.2	-4.92921	1.37226	3.70474	95.4931	15.7323	11	396.995	399.261	87.4931	93.8824	89.3724	89.041	106.962	107.486	95.0201	88.152	71.8176	42.2965	15.7323	0.000780415	0.00234124	0.00702378	0.0210713	0.0632139	0.189642	0.568925	1.70678	5.12033	15.361	46.0829	PDHK RIKEN	PDK2	COC1=CC=C(C=C1)C2=C(C)[NH]N=C2C3=CC=C(O)C=C3O
s-kb3-ss1p-200-o1	activity	NCGC00263232-01	GLS968	2.3	-2.4	-4.42921	0.9	30.6088	105.809	50.3335	11	477.585	471.176	111.973	111.562	92.3207	103.503	102.087	98.6347	103.142	89.0745	111.373	90.9502	50.3335	0.000780415	0.00234124	0.00702378	0.0210713	0.0632139	0.189642	0.568925	1.70678	5.12033	15.361	46.0829	GLS968	GLS	CN(C)C1=C(Br)C=C(C=C1)C\2NC3=C(\C4=C2C(=O)CC(C)(C)C4)C5=CC=CC=C5C=C3
s-kb3-ss1p-200-o1	activity	NCGC00263233-01	IPFK2	4	-1.1	-6.12921	1	19.8898	103.232	16.525	11	343.288	345.843	100.645	104.797	104.731	101.744	86.5154	100.546	59.5525	46.6946	33.4079	27.0514	16.525	0.000780415	0.00234124	0.00702378	0.0210713	0.0632139	0.189642	0.568925	1.70678	5.12033	15.361	46.0829	IPFK2	PFKFB2	NC1=CC=C(C=C1)C(=O)C2=CC3=C([NH]2)C=CC4=CC=CC=C34
s-kb3-ss1p-200-o1	activity	NCGC00263234-01	IDH-001	4	-1.1	-5.32921	1.28756	4.85359	96.6732	7.68403	11	368.6	369.266	96.1351	101.971	96.2381	102.303	88.5029	92.5743	91.5296	79.0508	44.6763	24.6201	7.68403	0.000780415	0.00234124	0.00702378	0.0210713	0.0632139	0.189642	0.568925	1.70678	5.12033	15.361	46.0829	IDH-001	IDH1	CCCCC1=CC=C(N[S+]([O-])(=O)C2=CC=C(C)C(=C2)C(=O)N3CCN(CC3)C4=CC=CC(=C4C)C)C=C1
s-kb3-ss1p-200-o1	activity	NCGC00263235-01	ACC1 BMS	2.3	-2.4	-4.72921	4.95492	66.9056	103.037	68.0139	11	480.679	482.544	97.5366	94.5935	88.2538	93.6073	109.1	107.107	120.051	114.352	103.44	93.0342	68.0139	0.000780415	0.00234124	0.00702378	0.0210713	0.0632139	0.189642	0.568925	1.70678	5.12033	15.361	46.0829	ACC1 BMS	ACACA	CC(C)OC1=CC=C(OC2=CC=C(C=C2)C(C)NC(C)=O)C=C1
s-kb3-ss1p-200-o1	activity	NCGC00263236-01	SM-164	4	-2.2	-5.77921	0.5	-9.64297	69.0285	-1.33906	11	205.336	205.731	70.1805	57.5799	63.9864	66.9724	62.341	44.3001	36.7789	29.0127	20.1505	15.7493	-1.33906	0.000780415	0.00234124	0.00702378	0.0210713	0.0632139	0.189642	0.568925	1.70678	5.12033	15.361	46.0829	SM-164	XIAP	CN[C@@H](C)C(=O)N[C@H]1CCCC[C@H]2CC[C@H](N2C1=O)C(=O)N[C@@H](C3=CC=CC=C3)C4=C[N](CCCCC5=CC=C(CCCC[N]6C=C(N=N6)[C@@H](NC(=O)[C@@H]7CC[C@@H]8CCCC[C@H](NC(=O)[C@H](C)NC)C(=O)N78)C9=CC=CC=C9)C=C5)N=N4
s-kb3-ss1p-200-o1	activity	NCGC00263237-01	JZL-184	2.3	-2.2	-4.67921	1.62662	32.1349	100.276	39.6949	11	451.479	451.835	95.7758	112.818	103.933	107.163	97.8929	99.58	89.8194	94.518	90.1484	80.4471	39.6949	0.000780415	0.00234124	0.00702378	0.0210713	0.0632139	0.189642	0.568925	1.70678	5.12033	15.361	46.0829	JZL-184	MGLL	OC(C1CCN(CC1)C(=O)OC2=CC=C(C=C2)[N+]([O-])=O)(C3=CC4=C(OCO4)C=C3)C5=CC=C6OCOC6=C5
s-kb3-ss1p-200-o1	activity	NCGC00263238-01	Withaferin A	4	-2.1	-4.87921	1.1	-29.1218	111.507	-1.24449	11	442.065	441.166	113.951	104.786	107.262	112.919	110.892	108.553	120.972	91.9641	75.367	35.6649	-1.24449	0.000780415	0.00234124	0.00702378	0.0210713	0.0632139	0.189642	0.568925	1.70678	5.12033	15.361	46.0829	Withaferin A	NFKB1	C[C@H]([C@H]1C\C(=C(CO)/C(=O)O1)C)[C@H]2CC[C@H]3[C@@H]4C[C@H]5O[C@]56[C@@H](O)\C=C/C(=O)[C@]6(C)[C@H]4CC[C@]23C
s-kb3-ss1p-200-o1	activity	NCGC00263239-01	FMK-MEA	4	-2.1	-4.82921	0.9	-18.7856	115.663	14.4894	11	465.22	454.972	126.905	107.51	117.851	102.563	113.663	103.65	111.181	94.2303	81.2377	49.9177	14.4894	0.000780415	0.00234124	0.00702378	0.0210713	0.0632139	0.189642	0.568925	1.70678	5.12033	15.361	46.0829	FMK-MEA	RPS6KA1	COCCNCCC[N]1C2=NC=NC(=C2C(=C1C(=O)CF)C3=CC=C(C)C=C3)N
s-kb3-ss1p-200-o1	activity	NCGC00263265-01	ASR-isobudimer-SO2Ph-4-CH2OC(O)NMe2	4	-1.1	-6.47921	1.331	7.99966	101.481	10.4605	11	284.129	281.505	111.144	94.1767	107.558	82.163	99.9706	73.6284	35.5814	16.4822	9.42375	9.44338	10.4605	0.000780415	0.00234124	0.00702378	0.0210713	0.0632139	0.189642	0.568925	1.70678	5.12033	15.361	46.0829	ASR-isobudimer-SO2Ph-4-CH2OC(O)NMe2	PfATP6	C[C@@H]1CC[C@H]2[C@@H](C)[C@@H](CC(C[C@H]3O[C@@H]4O[C@]5(C)CC[C@H]6[C@H](C)CC[C@@H]([C@H]3C)[C@@]46OO5)C[S+]([O-])(=O)C7=CC=C(COC(=O)N(C)C)C=C7)O[C@@H]8O[C@]9(C)CC[C@@H]1[C@@]28OO9
s-kb3-ss1p-200-o1	activity	NCGC00263268-01	BTM-2C-dimer ketone	4	-1.1	-6.47921	0.5	2.08926	109.612	13.5667	11	289.713	288.806	105.916	99.0534	99.1334	86.233	80.241	52.8946	54.3487	44.5534	15.2207	12.8813	13.5667	0.000780415	0.00234124	0.00702378	0.0210713	0.0632139	0.189642	0.568925	1.70678	5.12033	15.361	46.0829	BTM-2C-dimer ketone	PfATP6	C[C@@H]1CC[C@H]2[C@@H](C)[C@@H](CC(=O)[C@H]3O[C@@H]4O[C@]5(C)CC[C@H]6[C@H](C)CC[C@@H]([C@H]3C)[C@@]46OO5)O[C@@H]7O[C@]8(C)CC[C@@H]1[C@@]27OO8
s-kb3-ss1p-200-o1	activity	NCGC00263270-01	BTM-2C-dimer allyl oxime	4	-1.1	-6.47921	0.9	7.60691	100.88	7.62288	11	281.407	284.775	89.8798	106.021	98.5566	100.684	84.502	62.6714	38.4649	31.3891	16.6754	8.57963	7.62288	0.000780415	0.00234124	0.00702378	0.0210713	0.0632139	0.189642	0.568925	1.70678	5.12033	15.361	46.0829	BTM-2C-dimer allyl oxime	PfATP6	C[C@@H]1CC[C@H]2[C@@H](C)[C@@H](C\C(=N\OCC=C)[C@H]3O[C@@H]4O[C@]5(C)CC[C@H]6[C@H](C)CC[C@@H]([C@H]3C)[C@@]46OO5)O[C@@H]7O[C@]8(C)CC[C@@H]1[C@@]27OO8
s-kb3-ss1p-200-o1	activity	NCGC00263271-01	Alisertib	1.1	-1.2	-7.97921	1.47809	53.0406	100.086	44.399	11	308.391	309.379	97.9403	96.8065	82.2791	66.6916	50.4934	67.2942	46.8813	56.5623	56.646	50.3071	44.399	0.000780415	0.00234124	0.00702378	0.0210713	0.0632139	0.189642	0.568925	1.70678	5.12033	15.361	46.0829	Alisertib	AURKA	COC1=CC=CC(=C1/C2=N/CC3=C(N=C(NC4=CC(=C(C=C4)C(O)=O)OC)N=C3)C5=CC=C(Cl)C=C25)F
s-kb3-ss1p-200-o1	activity	NCGC00263280-01	Ac-SAH-p53-8	2.1	-3	-4.47921	4.95492	16.9428	108.154	31.7894	11	498.025	498.05	107.873	113.971	112.054	109.766	112.961	90.4801	112.215	111.287	100.989	107.95	31.7894	0.000780415	0.00234124	0.00702378	0.0210713	0.0632139	0.189642	0.568925	1.70678	5.12033	15.361	46.0829	Ac-SAH-p53-8	HSPA2	CC(C)C[C@@H]1NC(=O)[C@@H](CCCNC(N)=N)NC(=O)[C@H](CC2=C[NH]C3=C2C=CC=C3)NC(=O)[C@H](CC(C)C)NC(=O)[C@H](CC(N)=O)NC(=O)[C@@](C)(CCCCCC\C=C/CCC[C@](C)(NC(=O)[C@H](CC(C)C)NC1=O)C(=O)N[C@@H](CCC(N)=O)C(=O)N[C@@H](CC(N)=O)C(N)=O)NC(=O)[C@H](CC4=CC=CC=C4)NC(=O)[C@@H](NC(=O)[C@H](CCC(N)=O)NC(=O)[C@H](CCC(N)=O)NC(=O)[C@H](CO)NC(=O)[C@H](CCC(N)=O)NC(=O)CCNC(C)=O)[C@H](C)O
s-kb3-ss1p-200-o1	activity	NCGC00263281-01	GSK-1995010	4	-1.2	-5.12921	1.82648	19.074	105.754	25.8842	11	435.715	435.707	106.541	103.259	99.7571	101.115	106.198	113.752	111.825	97.482	76.5363	35.1403	25.8842	0.000780415	0.00234124	0.00702378	0.0210713	0.0632139	0.189642	0.568925	1.70678	5.12033	15.361	46.0829	GSK-1995010	FAS	O=C(C1CC1)N2CC[C@H](C2)C[N]3C4=CC=NC=C4N=C3C5=CC=C(C=C5)C6=CC=C7OC=CC7=C6

## Sheet: cs-nalm6-pbs-mipe3-o1
protocol	readout	SID	name	CCLASS	CCLASS2	LAC50	HILL	INF	ZERO	MAXR	NPT	FAUC	TAUC	DATA0	DATA1	DATA2	DATA3	DATA4	DATA5	DATA6	DATA7	DATA8	DATA9	DATA10	C0	C1	C2	C3	C4	C5	C6	C7	C8	C9	C10	name	target	smi
cs-nalm6-pbs-mipe3-o1	activity	NCGC00014873-04	HLI-373989	4	-2.1	-4.92921	1.21	4.07045	114.117	19.6071	11	472.308	473.885	110.999	112.317	109.461	117.213	108.066	115.674	123.528	106.999	76.8998	56.299	19.6071	0.000780415	0.00234124	0.00702378	0.0210713	0.0632139	0.189642	0.568925	1.70678	5.12033	15.361	46.0829	HLI-373989	MDM2	CN(C)CCCN\C1=C\2C(=O)N(C)C(=O)\N=C2N(C)C3=C1C=CC=C3
cs-nalm6-pbs-mipe3-o1	activity	NCGC00014891-03	RG-108	1.3	4	-9.02921	4.95492	107.901	98.7611	104.962	11	517.049	517.644	101.401	109.14	110.277	106.209	105.868	100.868	109.798	109.245	110.675	109.354	104.962	0.000780415	0.00234124	0.00702378	0.0210713	0.0632139	0.189642	0.568925	1.70678	5.12033	15.361	46.0829	RG-108	DNMT1	OC(=O)[C@H](CC1=C[NH]C2=C1C=CC=C2)N3C(=O)C4=C(C=CC=C4)C3=O
cs-nalm6-pbs-mipe3-o1	activity	NCGC00014925-04	Topotecan hydrochloride	4	-1.1	-7.97921	3.51175	8.48983	97.9166	9.94657	11	142.345	140.919	100.241	96.0592	79.3221	12.5219	9.12906	9.60196	8.49648	9.05604	8.33475	6.99795	9.94657	0.000780415	0.00234124	0.00702378	0.0210713	0.0632139	0.189642	0.568925	1.70678	5.12033	15.361	46.0829	Topotecan hydrochloride	TOP1	CC[C@@]1(O)C(=O)OC\C2=C1\C=C3/N(CC4=CC5=C(C=CC(=C5CN(C)C)O)N=C34)C2=O
cs-nalm6-pbs-mipe3-o1	activity	NCGC00015070-04	Formestane	1.3	4	-5.52921	4.95492	97.7912	117.556	93.0853	11	540.775	541.462	119.556	110.18	117.364	119.127	121.103	117.379	118.34	116.602	99.1183	102.404	93.0853	0.000780415	0.00234124	0.00702378	0.0210713	0.0632139	0.189642	0.568925	1.70678	5.12033	15.361	46.0829	Formestane	CYP19A1	O=C2CC[C@H]3[C@@H]4CCC1=C(O)C(=O)CC[C@]1(C)[C@H]4CC[C@]23C
cs-nalm6-pbs-mipe3-o1	activity	NCGC00015205-06	PK-11195	2.3	-3	-4.62921	4.09497	64.7226	101.738	67.2272	11	476.804	478.848	95.5697	104.623	97.0264	102.875	110.588	102.629	105.888	100.487	97.6832	95.4274	67.2272	0.000780415	0.00234124	0.00702378	0.0210713	0.0632139	0.189642	0.568925	1.70678	5.12033	15.361	46.0829	PK-11195	NR1I3	CCC(C)N(C)C(=O)C1=NC(=C2C=CC=CC2=C1)C3=C(Cl)C=CC=C3
cs-nalm6-pbs-mipe3-o1	activity	NCGC00015209-06	Cyclophosphamide	1.3	4	-8.62921	4.95492	109.855	97.8554	114.414	11	522.276	521.485	98.3554	103.338	115.184	103.97	107.608	114.701	116.437	106.115	105.055	105.693	114.414	0.000780415	0.00234124	0.00702378	0.0210713	0.0632139	0.189642	0.568925	1.70678	5.12033	15.361	46.0829	Cyclophosphamide	BCL2	ClCCN(CCCl)[P]1(=O)NCCCO1
cs-nalm6-pbs-mipe3-o1	activity	NCGC00015225-03	Chelerythrine chloride	4	-1.1	-5.87921	1.37226	-0.681613	120.053	2.93071	11	386.202	386.383	115.816	124.002	121.119	119.951	115.409	117.223	84.046	54.3036	8.01471	6.16098	2.93071	0.000780415	0.00234124	0.00702378	0.0210713	0.0632139	0.189642	0.568925	1.70678	5.12033	15.361	46.0829	Chelerythrine chloride	BCL2L1	COC1=C(OC)C2=C[N+](=C3C(=C2C=C1)C=CC4=CC5=C(OCO5)C=C34)C
cs-nalm6-pbs-mipe3-o1	activity	NCGC00015448-04	Salirasib	1.3	4	-8.72921	0.9	109.929	90.4289	104.263	11	517.307	518.914	94.4289	105.617	100.667	111.458	103.918	119.845	102.752	106.844	106.513	116.096	104.263	0.000780415	0.00234124	0.00702378	0.0210713	0.0632139	0.189642	0.568925	1.70678	5.12033	15.361	46.0829	Salirasib	MTOR	CC(C)=CCC\C(C)=C\CC\C(C)=C\CSC1=C(C=CC=C1)C(O)=O
cs-nalm6-pbs-mipe3-o1	activity	NCGC00015480-10	GW-7647	2.1	-3	-4.42921	4.95492	51.0982	115.483	65.8974	11	541.613	543.221	111.793	114.799	107.056	119.543	110.256	115.322	119.385	122.098	116.75	119.591	65.8974	0.000780415	0.00234124	0.00702378	0.0210713	0.0632139	0.189642	0.568925	1.70678	5.12033	15.361	46.0829	GW-7647	PPARA	CC(C)(SC1=CC=C(CCN(CCCCC2CCCCC2)C(=O)NC3CCCCC3)C=C1)C(O)=O
cs-nalm6-pbs-mipe3-o1	activity	NCGC00015609-06	Lonidamine	1.3	-2.4	-4.87921	1.21	79.3522	111.565	86.3876	11	515.28	515.526	114.065	109.532	119.937	113.011	107.264	113.412	103.099	107.173	109.946	90.4758	86.3876	0.000780415	0.00234124	0.00702378	0.0210713	0.0632139	0.189642	0.568925	1.70678	5.12033	15.361	46.0829	Lonidamine	HK1	OC(=O)C1=N[N](CC2=C(Cl)C=C(Cl)C=C2)C3=C1C=CC=C3
cs-nalm6-pbs-mipe3-o1	activity	NCGC00015610-14	Leflunomide	2.1	-3	-4.62921	4.09497	56.5645	114.295	60.188	11	530.325	532.857	106.295	120.488	124.21	116.576	119.003	112.367	107.814	111.539	112.009	105.1	60.188	0.000780415	0.00234124	0.00702378	0.0210713	0.0632139	0.189642	0.568925	1.70678	5.12033	15.361	46.0829	Leflunomide	JAK1	CC1=C(C=NO1)C(=O)NC2=CC=C(C=C2)C(F)(F)F
cs-nalm6-pbs-mipe3-o1	activity	NCGC00015682-05	MPEP	1.1	-1.2	-6.57921	1.71374	59.4295	103.299	53.3721	11	396.581	399.341	95.799	106.762	101.539	106.99	101.699	85.2785	69.497	63.1341	62.0483	61.4819	53.3721	0.000780415	0.00234124	0.00702378	0.0210713	0.0632139	0.189642	0.568925	1.70678	5.12033	15.361	46.0829	MPEP	GRM5	CC1=CC=CC(=N1)C#CC2=CC=CC=C2
cs-nalm6-pbs-mipe3-o1	activity	NCGC00015870-19	Quercetine	2.3	-3	-4.57921	4.95492	54.4663	117.245	57.9636	11	545.428	551.007	98.3716	118.258	120.167	114.431	111.374	124.702	116.653	127.121	126.352	113.329	57.9636	0.000780415	0.00234124	0.00702378	0.0210713	0.0632139	0.189642	0.568925	1.70678	5.12033	15.361	46.0829	Quercetine	CYP75A12	OC1=CC2=C(C(=C1)O)C(=O)\C(=C(/O2)C3=CC(=C(O)C=C3)O)O
cs-nalm6-pbs-mipe3-o1	activity	NCGC00015882-11	Riluzole	4	-3	-4.47921	4.95492	-7.98393	104.31	10.306	11	474.499	476.901	96.5792	98.0463	110.532	102.997	104.213	113.383	109.797	101.187	98.9871	106.188	10.306	0.000780415	0.00234124	0.00702378	0.0210713	0.0632139	0.189642	0.568925	1.70678	5.12033	15.361	46.0829	Riluzole	GRM1	NC1=NC2=C(S1)C=C(OC(F)(F)F)C=C2
cs-nalm6-pbs-mipe3-o1	activity	NCGC00015917-04	SB-206553	2.3	4	-4.62921	0.9	86.4738	106.283	91.7753	11	500.273	499.491	108.283	109.963	106.585	94.6085	109.499	108.734	104.854	105.752	98.7275	101.317	91.7753	0.000780415	0.00234124	0.00702378	0.0210713	0.0632139	0.189642	0.568925	1.70678	5.12033	15.361	46.0829	SB-206553	HTR1A	C[N]1C=CC2=CC3=C(CCN3C(=O)NC4=CC=CN=C4)C=C12
cs-nalm6-pbs-mipe3-o1	activity	NCGC00015918-05	SB-224289	4	-1.1	-7.12921	1.82648	-3.64319	95.9835	-2.24598	11	179.616	179.636	97.5549	102.519	94.5477	74.9262	60.3792	3.61011	-1.05009	-1.7637	-2.10368	-2.0525	-2.24598	0.000780415	0.00234124	0.00702378	0.0210713	0.0632139	0.189642	0.568925	1.70678	5.12033	15.361	46.0829	SB-224289	HTR1B	CN1CCC2(CC1)COC3=CC4=C(C=C23)N(CC4)C(=O)C5=CC=C(C=C5)C6=C(C)C=C(C=C6)C7=NOC(=N7)C
cs-nalm6-pbs-mipe3-o1	activity	NCGC00016083-14	Verapamil	2.3	4	-4.62921	4.50447	71.2462	101.317	72.6746	11	477.27	479.511	89.8167	99.55	103.006	95.5781	100.09	102.961	109.012	106.765	103.71	97.6937	72.6746	0.000780415	0.00234124	0.00702378	0.0210713	0.0632139	0.189642	0.568925	1.70678	5.12033	15.361	46.0829	Verapamil	DRD2	COC1=C(OC)C=C(CCN(C)CCCC(C#N)(C(C)C)C2=CC(=C(OC)C=C2)OC)C=C1
cs-nalm6-pbs-mipe3-o1	activity	NCGC00016094-02	17_-hydroxy Wortmannin	4	-2.1	-5.37921	0.5	-13.4062	111.221	9.30853	11	373.784	373.99	110.714	103.744	103.619	110.404	98.2667	88.8736	75.7354	56.9505	45.4768	40.0742	9.30853	0.000780415	0.00234124	0.00702378	0.0210713	0.0632139	0.189642	0.568925	1.70678	5.12033	15.361	46.0829	17_-hydroxy Wortmannin	PIK3CA	COC[C@H]1OC(=O)C2=COC3=C2[C@@]1(C)\C4=C(C5CCC(=O)[C@@]5(C)C[C@H]4OC(C)=O)/C3=O
cs-nalm6-pbs-mipe3-o1	activity	NCGC00016423-09	(-)-Gossypol	4	-2.1	-5.02921	1.71374	-2.56799	117.618	4.37935	11	475.674	475.481	116.433	117.31	118.945	112.169	122.419	110.373	122.831	112.518	84.6136	34.6533	4.37935	0.000780415	0.00234124	0.00702378	0.0210713	0.0632139	0.189642	0.568925	1.70678	5.12033	15.361	46.0829	(-)-Gossypol	BCL2L1	CC(C)C1=C(O)C(=C(C=O)C2=C1C=C(C)C(=C2O)C3=C(O)C4=C(C=O)C(=C(O)C(=C4C=C3C)C(C)C)O)O
cs-nalm6-pbs-mipe3-o1	activity	NCGC00016564-05	Metformin HCl	1.3	4	-7.62921	1.4641	114.866	107.366	108.316	11	541.013	540.337	105.866	108	111.086	107.107	116.97	113.522	118.321	116.13	110.527	113.004	108.316	0.000780415	0.00234124	0.00702378	0.0210713	0.0632139	0.189642	0.568925	1.70678	5.12033	15.361	46.0829	Metformin HCl	PRKAA1	CN(C)C(=N)NC(N)=N
cs-nalm6-pbs-mipe3-o1	activity	NCGC00016854-01	Vinpocetine	1.3	1.4	-8.37216	0.6	107.353	83.3527	88.1666	11	514.667	515.268	87.3527	93.7815	91.0245	103.271	103.055	101.534	101.874	109.919	108.344	107.134	88.1666	0.000444839	0.00133452	0.00400355	0.0120106	0.0360319	0.108096	0.324287	0.972862	2.91859	8.75576	26.2673	Vinpocetine	NA	CCOC(=O)\C1=C\[C@@]2(CC)CCCN3CCC4=C([C@@H]23)[N]1C5=C4C=CC=C5
cs-nalm6-pbs-mipe3-o1	activity	NCGC00016925-07	Omeprazole	1.3	4	-6.47921	1.75295	92.5918	108.261	87.7866	11	486.241	488.344	103.761	104.615	112.956	111.391	108.006	104.012	96.6983	93.7156	97.3173	92.5169	87.7866	0.000780415	0.00234124	0.00702378	0.0210713	0.0632139	0.189642	0.568925	1.70678	5.12033	15.361	46.0829	Omeprazole	ABCC3	COC1=CC=C2NC(=NC2=C1)[S+]([O-])CC3=NC=C(C)C(OC)=C3C
cs-nalm6-pbs-mipe3-o1	activity	NCGC00016940-01	Simvastatin	1.3	1.4	-8.94884	3.92947	107.959	76.43	57.3893	11	540.377	549.143	77.3627	88.6514	111.383	101.372	89.4326	113.522	105.09	107.92	114.139	121.69	57.3893	0.000348848	0.00104654	0.00313963	0.00941889	0.0282566	0.0847699	0.25431	0.762929	2.28879	6.86636	20.5991	Simvastatin	HMGCR	CC(C)(CC)C(=O)O[C@H]2C[C@@H](C)C=C3C=C[C@H](C)[C@H](CC[C@@H]1C[C@@H](O)CC(=O)O1)[C@@H]23
cs-nalm6-pbs-mipe3-o1	activity	NCGC00016973-03	Letrozole	1.3	4	-4.82921	0.9	88.5552	119.818	95.7657	11	554.827	556.198	111.818	118.295	118.328	122.943	129.51	116.742	120.732	111.803	110.881	105.598	95.7657	0.000780415	0.00234124	0.00702378	0.0210713	0.0632139	0.189642	0.568925	1.70678	5.12033	15.361	46.0829	Letrozole	CYP19A1	N#CC1=CC=C(C=C1)C([N]2C=NC=N2)C3=CC=C(C=C3)C#N
cs-nalm6-pbs-mipe3-o1	activity	NCGC00018268-03	Itraconazole	4	-1.1	-5.82921	3.132	14.4499	108.307	12.4407	11	376.779	378.757	103.927	104.954	106.325	110.886	103.877	119.035	106.726	47.6113	25.774	9.54191	12.4407	0.000780415	0.00234124	0.00702378	0.0210713	0.0632139	0.189642	0.568925	1.70678	5.12033	15.361	46.0829	Itraconazole	NA	CC(CC)N1N=CN(C1=O)c2ccc(cc2)N3CCN(CC3)c4ccc(cc4)OC[C@H]6CO[C@@](Cn5ncnc5)(O6)c7ccc(Cl)cc7Cl
cs-nalm6-pbs-mipe3-o1	activity	NCGC00022001-07	Picropodophyllin	4	-1.1	-8.42921	4.95492	13.1408	107.552	16.4621	11	128.472	126.859	106.118	100.381	10.4625	14.4183	13.4588	13.1845	14.4381	10.6494	12.4318	13.9481	16.4621	0.000780415	0.00234124	0.00702378	0.0210713	0.0632139	0.189642	0.568925	1.70678	5.12033	15.361	46.0829	Picropodophyllin	IGFR1	COC1=C(OC)C(=CC(=C1)[C@H]2[C@@H]3[C@H](COC3=O)[C@@H](O)C4=CC5=C(OCO5)C=C24)OC
cs-nalm6-pbs-mipe3-o1	activity	NCGC00022567-06	Cladribine	4	-2.1	-5.41797	0.5	-11.0608	129.314	3.08169	11	426.854	430.113	124.999	121.316	118.616	126.364	117.364	85.4568	75.9217	56.6107	48.654	36.4746	3.08169	0.00156083	0.00468253	0.0140476	0.0421426	0.126428	0.379284	1.13785	3.41355	10.2407	30.722	92.1659	Cladribine	ADA	NC1=NC(=NC2=C1N=C[N]2[C@H]3C[C@H](O)[C@@H](CO)O3)Cl
cs-nalm6-pbs-mipe3-o1	activity	NCGC00022848-12	Hydrocortisone	1.1	-1.2	-6.67921	0.4	46.9306	121.805	50.4847	11	407.034	408.915	108.385	118.879	105.358	100.203	94.7292	84.8088	70.3929	72.88	63.6241	62.9869	50.4847	0.000780415	0.00234124	0.00702378	0.0210713	0.0632139	0.189642	0.568925	1.70678	5.12033	15.361	46.0829	Hydrocortisone	PTGS2	C[C@]\12CCC(=O)\C=C1CC[C@H]3[C@@H]4CC[C@](O)(C(=O)CO)[C@@]4(C)C[C@H](O)[C@H]23
cs-nalm6-pbs-mipe3-o1	activity	NCGC00024415-42	Doxorubicin	4	-1.1	-7.92921	1.41632	10.3948	104.428	33.2148	11	161.506	156.395	101.052	100.052	67.3809	46.4301	9.30717	7.01569	5.01491	4.81292	5.7942	12.38	33.2148	0.000780415	0.00234124	0.00702378	0.0210713	0.0632139	0.189642	0.568925	1.70678	5.12033	15.361	46.0829	Doxorubicin	TOP2A	COC1=CC=CC2=C1C(=O)C3=C(O)C4=C(C[C@](O)(C[C@@H]4O[C@H]5C[C@H](N)[C@H](O)[C@H](C)O5)C(=O)CO)C(=C3C2=O)O
cs-nalm6-pbs-mipe3-o1	activity	NCGC00024631-01	EBPC	2.3	4	-4.42921	4.95492	104.595	129.262	110.873	11	616.155	615.861	129.762	135.824	118.985	127.563	128.052	131.506	132.127	126.659	131.964	129.554	110.873	0.000780415	0.00234124	0.00702378	0.0210713	0.0632139	0.189642	0.568925	1.70678	5.12033	15.361	46.0829	EBPC	AKR1B1	CCOC(=O)C/1=C(O)/C(=O)N(CC2=CC=CC=C2)C1
cs-nalm6-pbs-mipe3-o1	activity	NCGC00024901-01	BD-1047	2.3	-2.2	-4.77921	0.8	56.3004	117.406	70.2494	11	523.179	526.022	111.406	127.427	116.883	111.476	118.706	116.668	117.91	106.396	95.7029	95.2787	70.2494	0.000780415	0.00234124	0.00702378	0.0210713	0.0632139	0.189642	0.568925	1.70678	5.12033	15.361	46.0829	BD-1047	SIGMAR1	CN(C)CCN(C)CCC1=CC=C(Cl)C(=C1)Cl
cs-nalm6-pbs-mipe3-o1	activity	NCGC00024928-21	Tamoxifen	4	-2.1	-4.67921	4.09497	-12.1109	119.917	-2.23484	11	527.556	529.891	121.216	125.265	121.994	121.721	117.632	127.612	125.501	114.714	102.52	94.3157	-2.23484	0.000780415	0.00234124	0.00702378	0.0210713	0.0632139	0.189642	0.568925	1.70678	5.12033	15.361	46.0829	Tamoxifen	ER	CCC(/C1=CC=CC=C1)=C(C2=CC=CC=C2)/C3=CC=C(OCCN(C)C)C=C3
cs-nalm6-pbs-mipe3-o1	activity	NCGC00024929-01	ICI-D7288	1.1	-2.2	-4.82921	1.1341	42.7974	104.003	52.3487	11	461.82	462.256	100.105	114.382	106.269	105.149	106.174	94.0016	97.6194	98.4186	90.2163	76.4978	52.3487	0.000780415	0.00234124	0.00702378	0.0210713	0.0632139	0.189642	0.568925	1.70678	5.12033	15.361	46.0829	ICI-D7288	HCN	CCN(C1=CC=CC=C1)C2=CC(=[N+](C)C(=N2)C)NC
cs-nalm6-pbs-mipe3-o1	activity	NCGC00025015-01	(S)-(+)-Niguldipine	4	-2.1	-4.72921	2.33317	-0.359735	106.667	1.66065	11	464.121	464.04	102.68	100.999	100.351	109.3	109.067	115.568	113.865	105.083	93.6168	72.4398	1.66065	0.000780415	0.00234124	0.00702378	0.0210713	0.0632139	0.189642	0.568925	1.70678	5.12033	15.361	46.0829	(S)-(+)-Niguldipine	NA	COC(=O)C\1=C(C)\N\C(=C(/[C@@H]1C2=CC(=CC=C2)[N+]([O-])=O)C(=O)OCCCN3CCC(CC3)(C4=CC=CC=C4)C5=CC=CC=C5)C
cs-nalm6-pbs-mipe3-o1	activity	NCGC00025035-02	SB-203580	2.3	-2.2	-4.67921	1.1	66.9865	116.533	78.1524	11	534.56	534.425	121.098	115.66	118.81	123.806	110.257	114.534	110.578	114.741	103.177	103.111	78.1524	0.000780415	0.00234124	0.00702378	0.0210713	0.0632139	0.189642	0.568925	1.70678	5.12033	15.361	46.0829	SB-203580	MAPK14	C[S+]([O-])C1=CC=C(C=C1)C2=NC(=C([NH]2)C3=CC=NC=C3)C4=CC=C(F)C=C4
cs-nalm6-pbs-mipe3-o1	activity	NCGC00025091-04	U-73122??	4	-2.1	-4.72921	1.88512	-1.15725	110.837	6.9286	11	479.949	481.828	108.002	109.08	117.622	120.339	115.183	114.405	104.634	105.249	86.8858	78.4852	6.9286	0.000780415	0.00234124	0.00702378	0.0210713	0.0632139	0.189642	0.568925	1.70678	5.12033	15.361	46.0829	U-73122??	PLCG1	COC1=CC=C2[C@H]3CC[C@]4(C)[C@H](CC[C@H]4[C@@H]3CCC2=C1)NCCCCCCN5C(=O)\C=C/C5=O
cs-nalm6-pbs-mipe3-o1	activity	NCGC00025092-01	GR-159897	2.3	-2.2	-4.77921	1.24751	68.0863	105.423	73.8924	11	485.606	486.467	102.923	99.1293	108.422	110.61	105.938	112.894	97.949	103.89	96.2407	90.6201	73.8924	0.000780415	0.00234124	0.00702378	0.0210713	0.0632139	0.189642	0.568925	1.70678	5.12033	15.361	46.0829	GR-159897	TACR2	COC1(CCN(CCC2=C[NH]C3=CC=C(F)C=C23)CC1)C[S+]([O-])C4=CC=CC=C4
cs-nalm6-pbs-mipe3-o1	activity	NCGC00025106-01	MK-886	4	-2.1	-4.87921	3.51175	8.92224	106.925	10.9433	11	456.329	460.745	93.0738	99.6474	109.214	97.5785	96.4205	121.751	119.03	118.652	106.463	44.0988	10.9433	0.000780415	0.00234124	0.00702378	0.0210713	0.0632139	0.189642	0.568925	1.70678	5.12033	15.361	46.0829	MK-886	ALOX5AP	CC(C)C1=CC2=C(C=C1)[N](CC3=CC=C(Cl)C=C3)C(=C2SC(C)(C)C)CC(C)(C)C(O)=O
cs-nalm6-pbs-mipe3-o1	activity	NCGC00025179-01	Mifepristone	4	-2.1	-4.62921	4.09497	-3.81507	102.008	3.79411	11	455.399	456.177	98.9089	104.794	104.514	103.616	100.852	103.686	97.7597	107.106	99.6274	82.5143	3.79411	0.000780415	0.00234124	0.00702378	0.0210713	0.0632139	0.189642	0.568925	1.70678	5.12033	15.361	46.0829	Mifepristone	PGR	CC#C[C@]1(O)CC[C@H]2[C@@H]/3CCC/4=C/C(=O)CCC4=C3[C@H](C[C@]12C)C5=CC=C(C=C5)N(C)C
cs-nalm6-pbs-mipe3-o1	activity	NCGC00025220-01	Purvalanol B	1.3	4	-7.97921	4.95492	120.866	114.139	120.839	11	573.224	572.776	115.866	112.344	114.972	121.672	115.447	121.679	126.709	122.046	121.066	117.223	120.839	0.000780415	0.00234124	0.00702378	0.0210713	0.0632139	0.189642	0.568925	1.70678	5.12033	15.361	46.0829	Purvalanol B	CDK1	CC(C)[C@H](CO)NC1=NC(=C2N=C[N](C(C)C)C2=N1)NC3=CC(=C(C=C3)C(O)=O)Cl
cs-nalm6-pbs-mipe3-o1	activity	NCGC00025225-01	SCH-79797	4	-1.1	-5.42921	2.12107	-1.15933	115.22	0.406268	11	422.321	422.725	112.235	115.6	119.817	114.13	117.283	113.818	112.696	95.6617	36.8612	3.77095	0.406268	0.000780415	0.00234124	0.00702378	0.0210713	0.0632139	0.189642	0.568925	1.70678	5.12033	15.361	46.0829	SCH-79797	PAR1	CC(C)C1=CC=C(C[N]2C=CC3=C4C(=NC(=NC4=CC=C23)NC5CC5)N)C=C1
cs-nalm6-pbs-mipe3-o1	activity	NCGC00025230-01	SB-431542	1.3	4	-7.37921	0.3	124.316	95.3162	77.2681	11	541.005	541.717	99.3162	101.933	114.134	107.306	107.313	117.037	111.315	116.679	119.147	121.241	77.2681	0.000780415	0.00234124	0.00702378	0.0210713	0.0632139	0.189642	0.568925	1.70678	5.12033	15.361	46.0829	SB-431542	TGBR1	NC(=O)C1=CC=C(C=C1)C2=NC(=C([NH]2)C3=NC=CC=C3)C4=CC5=C(OCO5)C=C4
cs-nalm6-pbs-mipe3-o1	activity	NCGC00025281-01	Blebbistatin	1.1	-1.2	-5.02921	2.72022	62.4227	102.924	62.9017	11	465.076	467.514	93.8428	101.342	97.4929	107.634	108.716	106.883	102.949	105.735	95.1461	70.9212	62.9017	0.000780415	0.00234124	0.00702378	0.0210713	0.0632139	0.189642	0.568925	1.70678	5.12033	15.361	46.0829	Blebbistatin	MYH2	CC1=CC=C2\N=C/3N(CCC3(O)C(=O)C2=C1)C4=CC=CC=C4
cs-nalm6-pbs-mipe3-o1	activity	NCGC00025288-01	Deguelin	4	-2.4	-4.82921	0.4	-1.78275	91.2142	13.0508	11	342.53	302.909	47.1766	92.1197	93.1344	91.0293	73.7415	62.7966	62.5004	66.7019	69.656	61.7539	13.0508	0.000780415	0.00234124	0.00702378	0.0210713	0.0632139	0.189642	0.568925	1.70678	5.12033	15.361	46.0829	Deguelin	PIK3CA	COC1=CC2=C(C=C1OC)[C@H]3[C@@H](CO2)OC4=C(C=CC5=C4\C=C/C(C)(C)O5)C3=O
cs-nalm6-pbs-mipe3-o1	activity	NCGC00025323-06	Ubenimex	1.1	1.1	-7.92921	0.5	109.368	8.11461	104.882	11	387.231	389.34	17.3531	36.4887	67.0821	66.0033	76.4116	87.0674	92.7321	106.144	105.446	109.737	104.882	0.000780415	0.00234124	0.00702378	0.0210713	0.0632139	0.189642	0.568925	1.70678	5.12033	15.361	46.0829	Ubenimex	LTA4H	CC(C)C[C@H](NC(=O)[C@@H](O)[C@H](N)CC1=CC=CC=C1)C(O)=O
cs-nalm6-pbs-mipe3-o1	activity	NCGC00025325-01	Vapiprost hydrochloride	2.3	4	-4.72921	3.06545	99.8136	119.055	100.77	11	563.852	563.547	118.055	127.058	108.37	113.9	115.812	132.071	110.12	126.198	118.108	112.607	100.77	0.000780415	0.00234124	0.00702378	0.0210713	0.0632139	0.189642	0.568925	1.70678	5.12033	15.361	46.0829	Vapiprost hydrochloride	TBXA2R	O[C@H]1C[C@H](OCC2=CC=C(C=C2)C3=CC=CC=C3)[C@H](CC\C=C/CCC(O)=O)[C@H]1N4CCCCC4
cs-nalm6-pbs-mipe3-o1	activity	NCGC00025379-01	SR 33805	4	-3	-4.57921	4.50447	-4.71294	112.577	4.19403	11	506.822	508.569	107.763	105.569	104.526	120.499	116.614	124.544	114.506	110.523	109.773	103.066	4.19403	0.000780415	0.00234124	0.00702378	0.0210713	0.0632139	0.189642	0.568925	1.70678	5.12033	15.361	46.0829	SR 33805	NA	COC1=CC=C(CCN(C)CCCOC2=CC=C(C=C2)[S+]([O-])(=O)C3=C(C(C)C)C4=CC=CC=C4[NH]3)C=C1OC
cs-nalm6-pbs-mipe3-o1	activity	NCGC00081778-02	SID 7969543	2.3	-3	-4.47921	4.95492	62.366	100.474	68.5507	11	473.821	476.57	86.9742	98.3919	5.90936	102.676	100.161	102.934	100.218	97.0257	107.43	106.621	68.5507	0.000780415	0.00234124	0.00702378	0.0210713	0.0632139	0.189642	0.568925	1.70678	5.12033	15.361	46.0829	SID 7969543	NR5A1	CCOC(=O)C(C)OC1=CC=CC2=C1\C=C/N(CC(=O)NC3=CC=C4OCCOC4=C3)C2=O
cs-nalm6-pbs-mipe3-o1	activity	NCGC00090752-10	Fenretinide	4	-1.1	-5.62921	0.9	-9.65819	107.857	-0.265676	11	358.624	358.882	108.95	105.531	107.979	105.857	103.994	100.606	73.4408	68.7785	20.6225	11.0497	-0.265676	0.000780415	0.00234124	0.00702378	0.0210713	0.0632139	0.189642	0.568925	1.70678	5.12033	15.361	46.0829	Fenretinide	RARB	C\C1=C(/C=C/C(C)=C/C=C/C(C)=C/C(=O)NC2=CC=C(O)C=C2)C(C)(C)CCC1
cs-nalm6-pbs-mipe3-o1	activity	NCGC00090851-08	5-Azacitidine	4	-1.1	-5.57921	1.4641	6.91625	105.823	9.329	11	381.755	385.316	102.127	95.8702	106.868	114.925	103.295	109.549	97.3707	70.5124	35.1951	17.5798	9.329	0.000780415	0.00234124	0.00702378	0.0210713	0.0632139	0.189642	0.568925	1.70678	5.12033	15.361	46.0829	5-Azacitidine	DNMT1	NC/1=N/C(=O)N(/C=N1)[C@@H]2O[C@H](CO)[C@@H](O)[C@H]2O
cs-nalm6-pbs-mipe3-o1	activity	NCGC00090903-02	Sulfasalazine	1.3	4	-6.72921	1	111.136	99.6356	107.18	11	506.835	508.644	97.6356	105.141	97.9804	98.8581	107.456	103.116	103.651	117.568	111.687	110.244	107.18	0.000780415	0.00234124	0.00702378	0.0210713	0.0632139	0.189642	0.568925	1.70678	5.12033	15.361	46.0829	Sulfasalazine	NFKB1	OC(=O)C1=CC(=CC=C1O)/N=N/C2=CC=C(C=C2)[S+]([O-])(=O)NC3=NC=CC=C3
cs-nalm6-pbs-mipe3-o1	activity	NCGC00091455-07	Celecoxib	4	-2.1	-4.51797	4.95492	6.17901	102.164	8.28822	11	460.579	461.402	89.6375	101.255	94.7176	104.553	90.9673	105.246	106.87	117.216	111.657	49.2837	8.28822	0.00156083	0.00468253	0.0140476	0.0421426	0.126428	0.379284	1.13785	3.41355	10.2407	30.722	92.1659	Celecoxib	PTGS2	CC1=CC=C(C=C1)C2=CC(=N[N]2C3=CC=C(C=C3)[S+](N)([O-])=O)C(F)(F)F
cs-nalm6-pbs-mipe3-o1	activity	NCGC00091641-03	6-mercaptopurine	4	-1.1	-6.41797	1.82648	16.3554	118.477	10.7225	11	344.877	346.942	119.049	125.173	117.263	109.545	106.707	71.5483	23.1952	21.8816	20.1852	18.5277	10.7225	0.00156083	0.00468253	0.0140476	0.0421426	0.126428	0.379284	1.13785	3.41355	10.2407	30.722	92.1659	6-mercaptopurine	HPRT1	SC1=NC=NC2=C1N=C[NH]2
cs-nalm6-pbs-mipe3-o1	activity	NCGC00092276-10	Y-27632	1.1	4	-8.12921	1.96734	110.006	95.0501	89.7324	11	514.072	514.145	96.0061	94.7928	103.177	107.296	109.731	110.955	110.319	109.005	108.137	111.914	89.7324	0.000780415	0.00234124	0.00702378	0.0210713	0.0632139	0.189642	0.568925	1.70678	5.12033	15.361	46.0829	Y-27632	ROCK1	C[C@@H](N)C1CC[C@@H](CC1)C(=O)NC2=CC=NC=C2
cs-nalm6-pbs-mipe3-o1	activity	NCGC00092284-02	AHPN	4	-1.1	-7.07921	3.132	-0.502824	105.78	-0.893064	11	213.771	215.821	96.6668	113.017	106.581	106.87	71.307	2.72476	1.54008	0.939329	0.86222	0.676457	-0.893064	0.000780415	0.00234124	0.00702378	0.0210713	0.0632139	0.189642	0.568925	1.70678	5.12033	15.361	46.0829	AHPN	RARG	OC(=O)C1=CC2=CC=C(C=C2C=C1)C3=CC=C(O)C(=C3)C45CC6CC(CC(C6)C4)C5
cs-nalm6-pbs-mipe3-o1	activity	NCGC00092289-01	DA-3003-1	4	-1.1	-5.67921	4.95492	3.43191	106.456	1.22839	11	372.546	376.033	92.4363	99.2278	105.414	114.162	105.762	118.058	108.86	78.5942	5.56907	5.55661	1.22839	0.000780415	0.00234124	0.00702378	0.0210713	0.0632139	0.189642	0.568925	1.70678	5.12033	15.361	46.0829	DA-3003-1	CDC25	ClC/1=C(NCCN2CCOCC2)/C(=O)C3=C(C=CC=N3)C1=O
cs-nalm6-pbs-mipe3-o1	activity	NCGC00092318-02	NSC 23766	2.1	-3	-4.62921	4.09497	44.3914	97.6893	48.4147	11	451.971	451.683	96.5796	98.8391	98.8929	96.8019	103	107.318	92.1446	93.1927	90.4003	90.0024	48.4147	0.000780415	0.00234124	0.00702378	0.0210713	0.0632139	0.189642	0.568925	1.70678	5.12033	15.361	46.0829	NSC 23766	RAC1	CCN(CC)CCCC(C)NC1=NC(=CC(=N1)C)NC2=CC3=C(N)C=C(C)N=C3C=C2
cs-nalm6-pbs-mipe3-o1	activity	NCGC00092329-04	Eliprodil	1.1	-2.2	-4.82921	2.53343	31.3315	115.527	35.8026	11	509.732	509.739	116.691	122.446	111.221	115.077	111.215	116.358	110.973	121.255	109.119	71.7939	35.8026	0.000780415	0.00234124	0.00702378	0.0210713	0.0632139	0.189642	0.568925	1.70678	5.12033	15.361	46.0829	Eliprodil	GRIN2A	OC(CN1CCC(CC1)CC2=CC=C(F)C=C2)C3=CC=C(Cl)C=C3
cs-nalm6-pbs-mipe3-o1	activity	NCGC00092344-01	GW-0742	2.3	-3	-4.47921	4.95492	64.0829	115.604	72.3396	11	543.334	544.68	104.849	111.618	116.69	112.735	113.463	113.495	117.947	122.057	124.886	114.739	72.3396	0.000780415	0.00234124	0.00702378	0.0210713	0.0632139	0.189642	0.568925	1.70678	5.12033	15.361	46.0829	GW-0742	PPARD	CC1=CC(=CC=C1OCC(O)=O)SCC2=C(C)N=C(S2)C3=CC=C(C(=C3)F)C(F)(F)F
cs-nalm6-pbs-mipe3-o1	activity	NCGC00092372-01	Necrostatin-1	1.3	4	-5.92921	4.95492	98.6812	115.617	98.9324	11	527.744	529.703	108.617	124.742	118.366	109.002	117.746	110.952	119.519	99.6904	97.8371	101.23	98.9324	0.000780415	0.00234124	0.00702378	0.0210713	0.0632139	0.189642	0.568925	1.70678	5.12033	15.361	46.0829	Necrostatin-1	RIPK1	CN1C(=O)C(CC2=C[NH]C3=C2C=CC=C3)NC1=S
cs-nalm6-pbs-mipe3-o1	activity	NCGC00092381-02	ABT-702	1.1	1.2	-7.47921	1.21	110.048	79.0877	58.7256	11	478.41	476.365	83.0479	76.4144	82.1219	94.1958	97.3026	108.617	108.476	113.686	113.969	102.974	58.7256	0.000780415	0.00234124	0.00702378	0.0210713	0.0632139	0.189642	0.568925	1.70678	5.12033	15.361	46.0829	ABT-702	ADK	NC1=C2C(=NC=N1)N=C(C=C2C3=CC(=CC=C3)Br)C4=CN=C(C=C4)N5CCOCC5
cs-nalm6-pbs-mipe3-o1	activity	NCGC00092384-02	Fenobam	1.1	-1.2	-6.37921	0.8	68.0451	109.075	67.8048	11	438.661	438.107	111.118	107.74	106.89	104.745	99.8149	95.5606	89.4725	77.1561	65.6801	76.6745	67.8048	0.000780415	0.00234124	0.00702378	0.0210713	0.0632139	0.189642	0.568925	1.70678	5.12033	15.361	46.0829	Fenobam	GRM5	O=C2N=C(NC(=O)Nc1cccc(Cl)c1)N(C)C2
cs-nalm6-pbs-mipe3-o1	activity	NCGC00092385-02	LY-320135	2.3	-3	-4.47921	4.95492	19.119	114.307	34.5023	11	526.647	529.228	99.3503	98.8331	104.371	114.645	117.099	123.64	115.157	122.77	122.687	120.518	34.5023	0.000780415	0.00234124	0.00702378	0.0210713	0.0632139	0.189642	0.568925	1.70678	5.12033	15.361	46.0829	LY-320135	CNR1	COC1=CC=C(C=C1)C2=C(C(=O)C3=CC=C(C=C3)C#N)C4=CC=C(OC)C=C4O2
cs-nalm6-pbs-mipe3-o1	activity	NCGC00094082-03	2-Methoxyestradiol	4	-1.1	-6.07921	1.82648	21.621	115.954	8.84722	11	389.605	391.946	117.1	106.38	114.568	113.437	123.406	112.09	89.4942	31.2439	40.4549	26.7751	8.84722	0.000780415	0.00234124	0.00702378	0.0210713	0.0632139	0.189642	0.568925	1.70678	5.12033	15.361	46.0829	2-Methoxyestradiol	HIF1A	COC1=C(O)C=C2CC[C@@H]3[C@H](CC[C@]4(C)[C@@H](O)CC[C@@H]34)C2=C1
cs-nalm6-pbs-mipe3-o1	activity	NCGC00094374-05	Seliciclib	4	-2.1	-4.67921	1.82648	-13.7416	113.538	3.39217	11	490.503	487.891	125.776	109.088	108.509	110.856	117.163	113.638	115.343	111.118	98.2741	73.7456	3.39217	0.000780415	0.00234124	0.00702378	0.0210713	0.0632139	0.189642	0.568925	1.70678	5.12033	15.361	46.0829	Seliciclib	CDK1	CC[C@H](CO)NC1=NC(=C2N=C[N](C(C)C)C2=N1)NCC3=CC=CC=C3
cs-nalm6-pbs-mipe3-o1	activity	NCGC00095134-03	Ezetimibe	2.3	-3	-4.52921	4.09497	66.0506	119.111	73.3125	11	558.375	558.928	113.611	130.335	124.051	124.874	120.287	117.136	112.994	114.635	112.226	116.016	73.3125	0.000780415	0.00234124	0.00702378	0.0210713	0.0632139	0.189642	0.568925	1.70678	5.12033	15.361	46.0829	Ezetimibe	NPC1L1	OC(CCC1C(N(C1=O)C2=CC=C(F)C=C2)C3=CC=C(O)C=C3)C4=CC=C(F)C=C4
cs-nalm6-pbs-mipe3-o1	activity	NCGC00095150-06	Telmisartan	2.1	-2.2	-4.67921	4.09497	42.54	108.158	46.5276	11	495.601	497.98	100.158	108.131	107.956	108.933	109.114	111.265	114.144	108.256	105.65	93.471	46.5276	0.000780415	0.00234124	0.00702378	0.0210713	0.0632139	0.189642	0.568925	1.70678	5.12033	15.361	46.0829	Telmisartan	AGT	CCCC1=NC2=C(C=C(C=C2C)C3=NC4=CC=CC=C4[N]3C)[N]1CC5=CC=C(C=C5)C6=CC=CC=C6C(O)=O
cs-nalm6-pbs-mipe3-o1	activity	NCGC00159337-02	Efavirenz	4	-2.1	-4.41797	2.33317	-5.6056	111.696	3.33515	11	505.997	505.497	115.095	114.486	113.302	116.619	107.285	112.846	105.366	113.9	97.2402	72.5707	3.33515	0.00156083	0.00468253	0.0140476	0.0421426	0.126428	0.379284	1.13785	3.41355	10.2407	30.722	92.1659	Efavirenz	TERT	FC(F)(F)[C@@]3(C#CC1CC1)OC(=O)Nc2ccc(Cl)cc23
cs-nalm6-pbs-mipe3-o1	activity	NCGC00159453-02	Zileuton	1.3	1.4	-8.51797	2.35312	105.789	77.7887	88.4151	11	511.274	462.029	81.7887	98.9834	98.9915	105.253	109.512	103.694	107.074	111.988	110.198	97.268	88.4151	0.00156083	0.00468253	0.0140476	0.0421426	0.126428	0.379284	1.13785	3.41355	10.2407	30.722	92.1659	Zileuton	ALOX5	NC(=O)N(O)C(C)c1cc2ccccc2s1
cs-nalm6-pbs-mipe3-o1	activity	NCGC00159455-08	Gefitinib	4	-2.1	-4.57921	4.09497	-5.48782	118.518	5.97026	11	532.902	529.801	130.515	132.252	122.52	128.766	119.77	111.039	111.966	108.995	102.824	103.593	5.97026	0.000780415	0.00234124	0.00702378	0.0210713	0.0632139	0.189642	0.568925	1.70678	5.12033	15.361	46.0829	Gefitinib	EGFR	COC1=CC2=NC=NC(=C2C=C1OCCCN3CCOCC3)NC4=CC=C(F)C(=C4)Cl
cs-nalm6-pbs-mipe3-o1	activity	NCGC00159456-07	Imatinib	4	-2.2	-4.67921	4.09497	16.0036	100.548	21.4633	11	452.023	454.913	91.0484	106.204	104.042	100.773	96.1731	106.593	106.75	106.891	87.1778	80.9981	21.4633	0.000780415	0.00234124	0.00702378	0.0210713	0.0632139	0.189642	0.568925	1.70678	5.12033	15.361	46.0829	Imatinib	ABL1	CN1CCN(CC1)CC2=CC=C(C=C2)C(=O)NC3=CC=C(C)C(=C3)NC4=NC=CC(=N4)C5=CC=CN=C5
cs-nalm6-pbs-mipe3-o1	activity	NCGC00159483-02	Hydroxychloroquine sulfate	1.3	4	-4.87921	3.98997	96.2743	109.606	96.0796	11	518.956	520.629	105.106	101.605	101.284	113.054	110.433	123.512	107.777	113.505	110.896	101.393	96.0796	0.000780415	0.00234124	0.00702378	0.0210713	0.0632139	0.189642	0.568925	1.70678	5.12033	15.361	46.0829	Hydroxychloroquine sulfate	MAP1LC3A	O=S(=O)(O)O.CCN(CCO)CCCC(C)Nc1ccnc2cc(Cl)ccc12
cs-nalm6-pbs-mipe3-o1	activity	NCGC00159496-02	Sildenafil citrate	1.3	1.2	-8.12921	0.7	112.061	77.1109	104.604	11	500.263	500.553	86.0608	80.2692	100.752	100.899	103.6	105.39	110.853	111.257	115.545	117.446	104.604	0.000780415	0.00234124	0.00702378	0.0210713	0.0632139	0.189642	0.568925	1.70678	5.12033	15.361	46.0829	Sildenafil citrate	PDE4A	CN1CCN(CC1)S(=O)(=O)c4cc(C3=Nc2c(CCC)nn(C)c2C(=O)N3)c(OCC)cc4.O=C(O)C(O)(CC(=O)O)CC(=O)O
cs-nalm6-pbs-mipe3-o1	activity	NCGC00159544-02	Zaldaride maleate	4	-3	-4.47921	4.09497	-22.4539	105.931	4.28657	11	478.719	478.835	102.597	105.535	102.466	106.805	109.435	110.002	96.7369	115.399	103.041	100.413	4.28657	0.000780415	0.00234124	0.00702378	0.0210713	0.0632139	0.189642	0.568925	1.70678	5.12033	15.361	46.0829	Zaldaride maleate	CALM1	CC1(CN2CCC(CC2)N3C(=O)NC4=C3C=CC=C4)OCC5=CC=CC=C5[N]6C=CC=C16
cs-nalm6-pbs-mipe3-o1	activity	NCGC00160396-03	Pravadoline	4	-2.1	-4.72921	2.72022	19.8548	106.7	16.9057	11	474.32	424.861	80.9591	93.5373	101.663	105.409	110.904	111.093	106.315	121.971	100.072	76.5644	16.9057	0.000780415	0.00234124	0.00702378	0.0210713	0.0632139	0.189642	0.568925	1.70678	5.12033	15.361	46.0829	Pravadoline	MT-CO1	COC1=CC=C(C=C1)C(=O)C2=C(C)[N](CCN3CCOCC3)C4=CC=CC=C24
cs-nalm6-pbs-mipe3-o1	activity	NCGC00161408-01	anagrelide	2.3	-3	-4.47921	4.95492	50.9418	118.121	61.8485	11	551.684	554.9	107.759	110.129	127.199	111.878	122.376	116.335	129.095	123.359	116.079	117.17	61.8485	0.000780415	0.00234124	0.00702378	0.0210713	0.0632139	0.189642	0.568925	1.70678	5.12033	15.361	46.0829	anagrelide	PDE3A	Cl.Oc1cn2Cc3c(Nc2n1)ccc(Cl)c3Cl
cs-nalm6-pbs-mipe3-o1	activity	NCGC00161410-01	CCT-018159	4	-2.1	-4.82921	0.9	-16.6823	105.986	12.0795	11	426.657	429.12	101.96	112.737	101.844	110.557	106.366	105.374	96.4551	85.6633	73.4429	49.0379	12.0795	0.000780415	0.00234124	0.00702378	0.0210713	0.0632139	0.189642	0.568925	1.70678	5.12033	15.361	46.0829	CCT-018159	HSP90AB1	CCC1=C(O)C=C(O)C(=C1)C2=NNC(C)=C2C3=CC4=C(OCCO4)C=C3
cs-nalm6-pbs-mipe3-o1	activity	NCGC00161599-08	Troglitazone	2.3	-3	-4.47921	4.95492	52.3056	110.237	61.9277	11	516.002	516.959	103.737	110.462	100.492	106.811	110.907	119.53	115.768	105.321	117.797	108.976	61.9277	0.000780415	0.00234124	0.00702378	0.0210713	0.0632139	0.189642	0.568925	1.70678	5.12033	15.361	46.0829	Troglitazone	CCL2	CC1=C(O)C(=C2CCC(C)(COC3=CC=C(CC4SC(=O)NC4=O)C=C3)OC2=C1C)C
cs-nalm6-pbs-mipe3-o1	activity	NCGC00161622-04	Actinomycin D	1.2	1.2	-7.42921	1.92824	33.7136	6.06929	29.594	11	115.645	116.295	7.21358	6.04191	5.84334	13.5012	27.0815	31.4604	31.7572	35.4237	35.2681	36.7633	29.594	0.000780415	0.00234124	0.00702378	0.0210713	0.0632139	0.189642	0.568925	1.70678	5.12033	15.361	46.0829	Actinomycin D	PRKDC	CC(C)C1NC(=O)[C@@H](NC(=O)C2=C3\N=C\4/C(=C(/C)C(=O)\C(=C4C(=O)N[C@H]5[C@@H](C)OC(=O)C(C(C)C)N(C)C(=O)CN(C)C(=O)[C@@H]6CCCN6C(=O)C(NC5=O)C(C)C)N)OC3=C(C)C=C2)[C@@H](C)OC(=O)C(C(C)C)N(C)C(=O)CN(C)C(=O)[C@@H]7CCCN7C1=O
cs-nalm6-pbs-mipe3-o1	activity	NCGC00161703-02	NCGC00161703	4	-1.1	-7.47921	0.8	1.42114	89.1962	1.96779	11	152.077	151.857	84.4438	81.5505	66.4892	54.0008	35.7919	20.4625	7.04917	3.53638	3.33318	2.71177	1.96779	0.000780415	0.00234124	0.00702378	0.0210713	0.0632139	0.189642	0.568925	1.70678	5.12033	15.361	46.0829	NCGC00161703	NFKB1	COC1=CC=CC2=C1C(=NC(=N2)C3=CC=CS3)NN4C(=O)\C=C(C)/C4=O
[truncated: 384 more rows]

## Sheet: cs-nalm6-ha22-mipe3-o1
protocol	readout	SID	name	CCLASS	CCLASS2	LAC50	HILL	INF	ZERO	MAXR	NPT	FAUC	TAUC	DATA0	DATA1	DATA2	DATA3	DATA4	DATA5	DATA6	DATA7	DATA8	DATA9	DATA10	C0	C1	C2	C3	C4	C5	C6	C7	C8	C9	C10	name	target	smi
[truncated: 464 more rows]

## Sheet: cs-nalm6-pbs-mipe3-o2
protocol	readout	SID	name	CCLASS	CCLASS2	LAC50	HILL	INF	ZERO	MAXR	NPT	FAUC	TAUC	DATA0	DATA1	DATA2	DATA3	DATA4	DATA5	DATA6	DATA7	DATA8	DATA9	DATA10	C0	C1	C2	C3	C4	C5	C6	C7	C8	C9	C10	name	target	smi
[truncated: 464 more rows]

[truncated: 2 more sheets: cs-nalm6-ha22-mipe3-o2, all data]
